# Supplementary material for: Geometric isomers of di­chlorido­iron(III) com­plexes of CTMC (5,7,12,14-tetra­methyl-1,4,8,11-tetra­aza­cyclo­tetra­deca­ne)
Source: Acta Crystallogr C Struct Chem. 2022 Aug 30;78(Pt 9):507–14. doi: 10.1107/S205322962200849X (PMC9444021; doi:10.1107/S205322962200849X)
Supplement: Supplementary file 1 [file c-78-00507-sup1.cif]

##############################################################################
#                                                                            #
# This CIF contains the data in a paper accepted for publication in          #
# Acta Crystallographica Section C. It conforms to the requirements of       #
# Notes for Authors for Acta Crystallographica Section C, and has been       #
# peer reviewed under the auspices of the IUCr Commission on Journals.       #
#                                                                            #
# Full details of the Crystallographic Information File format               #
# are given in the paper "The Crystallographic Information File (CIF):       #
# a New Standard Archive File for Crystallography" by S. R. Hall, F. H.      #
# Allen and I. D. Brown [Acta Cryst. (1991), A47, 655-685].                  #
#                                                                            #
# The current version of the core CIF dictionary is obtainable from          #
# ftp://ftp.iucr.org/pub/cif_core.dic.                                       #
#                                                                            #
# Software is freely available for graphical display of the structure(s)     #
# in this CIF. For information consult the CIF software page                 #
# http://www.iucr.org/resources/cif/software.                                #
#                                                                            #
# This file may be used for bona fide research purposes within the           #
# scientific community so long as proper attribution is given to the journal # 
# article from which it was obtained.                                        #
#                                                                            #
##############################################################################
data_1a
_audit_creation_method     'SHELXL-2018/3'
_chemical_name_systematic
;\
<i>trans</i>-Dichlorido[(5<i>SR</i>,7<i>RS</i>,12<i>RS</i>,14<i>SR</i>)-\
4,7,12,14-tetramethyl-1,4,8,11-tetraazacyclotetradecane]iron(III)
tetrachloridoferrate
;
_chemical_name_common     ?
_chemical_formula_moiety     'C14 H32 Cl2 Fe N4 +, Cl4 Fe -'
_chemical_formula_sum     'C14 H32 Cl6 Fe2 N4'
_chemical_formula_iupac     '[Fe (C14 H32 N4) Cl2] [Fe Cl4]'
_chemical_formula_weight     580.83
_chemical_melting_point     ?
_space_group_crystal_system     monoclinic
_space_group_name_H-M_alt     'C 2/c'
_space_group_name_Hall     '-C 2yc'
loop_
    _space_group_symop_operation_xyz
    'x, y, z'
    '-x, y, -z+1/2'
    'x+1/2, y+1/2, z'
    '-x+1/2, y+1/2, -z+1/2'
    '-x, -y, -z'
    'x, -y, z-1/2'
    '-x+1/2, -y+1/2, -z'
    'x+1/2, -y+1/2, z-1/2'
_cell_length_a     20.3512(13)
_cell_length_b     6.4815(4)
_cell_length_c     18.0490(10)
_cell_angle_alpha     90
_cell_angle_beta     100.452(3)
_cell_angle_gamma     90
_cell_volume     2341.3(2)
_cell_formula_units_Z     4
_cell_measurement_reflns_used     9346
_cell_measurement_theta_min     3.3040
_cell_measurement_theta_max     33.0757
_cell_measurement_temperature     150(2)
_exptl_crystal_description     block
_exptl_crystal_colour     orange
_exptl_crystal_size_max     0.200
_exptl_crystal_size_mid     0.200
_exptl_crystal_size_min     0.200
_exptl_crystal_density_diffrn     1.648
_exptl_crystal_density_meas     ?
_exptl_crystal_density_method     ?
_exptl_crystal_F_000     1192
_exptl_absorpt_coefficient_mu     1.932
_exptl_absorpt_correction_type     multi-scan
_exptl_absorpt_process_details
;
(SADABS; Krause <i>et al.</i>,  2015)
;
_exptl_absorpt_correction_T_min     0.6558
_exptl_absorpt_correction_T_max     0.7465
_diffrn_ambient_temperature     150(2)
_diffrn_source     'fine focus sealed tube X-ray source'
_diffrn_source_voltage     '50 kV'
_diffrn_source_current     '30 mA'
_diffrn_radiation_type     MoK\a
_diffrn_radiation_wavelength     0.71073
_diffrn_radiation_monochromator     'Triumph curved graphite crystal'
_diffrn_measurement_device_type
;
Bruker AXS D8 Quest diffractometer with PhotonII charge-integrating pixel
array detector (CPAD)
;
_diffrn_measurement_method     'omega and phi scans'
_diffrn_detector_area_resol_mean     7.4074
_diffrn_reflns_number     71685
_diffrn_reflns_av_R_equivalents     0.0744
_diffrn_reflns_av_unetI/netI     0.0277
_diffrn_reflns_theta_min     3.304
_diffrn_reflns_theta_max     33.205
_diffrn_reflns_theta_full     25.242
_diffrn_measured_fraction_theta_max     0.999
_diffrn_measured_fraction_theta_full     0.999
_diffrn_reflns_limit_h_min     -31
_diffrn_reflns_limit_h_max     31
_diffrn_reflns_limit_k_min     -9
_diffrn_reflns_limit_k_max     9
_diffrn_reflns_limit_l_min     -27
_diffrn_reflns_limit_l_max     27
_refine_special_details
;
The iron atom of the FeCl4 counteranion was modelled as having very minor
disorder over two positions (both located on two-fold rotation axes) with
close to identical but slightly shifted positions for the chlorine atoms.
The ADPs of the Fe atoms (related by a half unit cell shift with identical
orientations) were constrained to be identical. Uij components of ADPs
for the chlorine atoms were pairwise restrained to be similar (using
a SIMU restraint with both esds set to 0.01 Angstrom squared). The
occupancy ratio refined to 0.9803(7) to 0.0197(7).
;
_reflns_number_total     4483
_reflns_number_gt     3561
_reflns_threshold_expression     'I > 2\s(I)'
_refine_ls_structure_factor_coef     Fsqd
_refine_ls_matrix_type     full
_refine_ls_R_factor_all     0.0431
_refine_ls_R_factor_gt     0.0271
_refine_ls_wR_factor_gt     0.0605
_refine_ls_wR_factor_ref     0.0669
_refine_ls_goodness_of_fit_ref     1.024
_refine_ls_restrained_S_all     1.027
_refine_ls_number_reflns     4483
_refine_ls_number_parameters     148
_refine_ls_number_restraints     15
_refine_ls_hydrogen_treatment     mixed
_refine_ls_weighting_scheme     calc
_refine_ls_weighting_details
              'w=1/[\s^2^(Fo^2^)+(0.0297P)^2^+1.6800P] where P=(Fo^2^+2Fc^2^)/3'
_atom_sites_solution_hydrogens     mixed
_atom_sites_solution_primary     ?
_atom_sites_solution_secondary     ?
_refine_ls_shift/su_max     0.001
_refine_ls_shift/su_mean     0.000
_refine_diff_density_max     0.432
_refine_diff_density_min     -0.480
_refine_ls_extinction_method     none
_refine_ls_extinction_coef     .
loop_
    _atom_type_symbol
    _atom_type_description
    _atom_type_scat_dispersion_real
    _atom_type_scat_dispersion_imag
    _atom_type_scat_source
    'C' 'C' 0.0033 0.0016
                         'International Tables Vol C Tables 4.2.6.8 and 6.1.1.4'
    'H' 'H' 0.0000 0.0000
                         'International Tables Vol C Tables 4.2.6.8 and 6.1.1.4'
    'N' 'N' 0.0061 0.0033
                         'International Tables Vol C Tables 4.2.6.8 and 6.1.1.4'
    'Fe' 'Fe' 0.3463 0.8444
                         'International Tables Vol C Tables 4.2.6.8 and 6.1.1.4'
    'Cl' 'Cl' 0.1484 0.1585
                         'International Tables Vol C Tables 4.2.6.8 and 6.1.1.4'
_computing_data_collection
;
APEX3 (Bruker, 2019)
;
_computing_cell_refinement
;
SAINT (Bruker, 2019)
;
_computing_data_reduction
;
SAINT (Bruker, 2019)
;
_computing_structure_solution
;
SHELXT2014 (Sheldrick, 2015a)
;
_computing_structure_refinement
;
SHELXL2018 (Sheldrick, 2015b) and
SHELXLE (H\"ubschle <i>et al.</i>, 2011)
;
_computing_molecular_graphics
;
Mercury (Macrae <i>et al.</i>,  2020)
;
_computing_publication_material
;
publCIF (Westrip, 2010)
;
loop_
    _atom_site_type_symbol
    _atom_site_label
    _atom_site_fract_x
    _atom_site_fract_y
    _atom_site_fract_z
    _atom_site_U_iso_or_equiv
    _atom_site_adp_type
    _atom_site_calc_flag
    _atom_site_occupancy
    _atom_site_disorder_assembly
    _atom_site_disorder_group
    Fe Fe2 0.500000 0.78720(5) 0.250000 0.02099(7) Uani d 0.9803(7) A 1
    Cl Cl2 0.43633(2) 0.98293(8) 0.30654(3) 0.03295(10) Uani d 0.9803(7) A 1
    Cl Cl3 0.56398(3) 0.59283(8) 0.33308(3) 0.03643(12) Uani d 0.9803(7) A 1
    Fe Fe2B 0.500000 0.295(2) 0.250000 0.02099(7) Uani d 0.0197(7) A 2
    Cl Cl2B 0.4455(13) 0.065(4) 0.3013(16) 0.044(5) Uani d 0.0197(7) A 2
    Cl Cl3B 0.5568(16) 0.519(4) 0.3227(15) 0.036(4) Uani d 0.0197(7) A 2
    Fe Fe1 0.250000 0.750000 0.500000 0.01337(6) Uani d 1 . .
    Cl Cl1 0.24845(2) 0.46489(5) 0.57279(2) 0.01997(7) Uani d 1 . .
    N N1 0.24598(6) 0.93617(17) 0.58935(6) 0.0171(2) Uani d 1 . .
    H H1 0.2410(8) 1.058(3) 0.5698(9) 0.021 Uiso d 1 . .
    N N2 0.35008(6) 0.76192(17) 0.53443(6) 0.0181(2) Uani d 1 . .
    H H2 0.3592(8) 0.642(3) 0.5615(10) 0.022 Uiso d 1 . .
    C C1 0.31267(7) 0.9338(2) 0.63842(7) 0.0220(3) Uani d 1 . .
    H H1A 0.317297 0.809713 0.670954 0.026 Uiso calc 1 . .
    H H1B 0.318213 1.057391 0.671182 0.026 Uiso calc 1 . .
    C C2 0.36500(7) 0.9320(2) 0.58942(8) 0.0233(3) Uani d 1 . .
    H H2A 0.364878 1.065345 0.562640 0.028 Uiso calc 1 . .
    H H2B 0.409764 0.911880 0.620775 0.028 Uiso calc 1 . .
    C C3 0.39433(7) 0.7600(2) 0.47710(8) 0.0210(2) Uani d 1 . .
    H H3 0.386422 0.890263 0.447113 0.025 Uiso calc 1 . .
    C C5 0.37661(7) 0.5783(2) 0.42328(8) 0.0224(3) Uani d 1 . .
    H H5A 0.412631 0.562226 0.393511 0.027 Uiso calc 1 . .
    H H5B 0.375954 0.451418 0.453672 0.027 Uiso calc 1 . .
    C C6 0.31013(7) 0.5939(2) 0.36869(7) 0.0196(2) Uani d 1 . .
    H H6 0.306426 0.736177 0.346859 0.024 Uiso calc 1 . .
    C C4 0.46790(7) 0.7525(2) 0.51366(9) 0.0259(3) Uani d 1 . .
    H H4A 0.495428 0.748858 0.474401 0.039 Uiso calc 1 . .
    H H4B 0.476420 0.628507 0.545009 0.039 Uiso calc 1 . .
    H H4C 0.479181 0.875264 0.545082 0.039 Uiso calc 1 . .
    C C7 0.30763(8) 0.4401(2) 0.30396(8) 0.0270(3) Uani d 1 . .
    H H7A 0.345957 0.462984 0.279012 0.041 Uiso calc 1 . .
    H H7B 0.266122 0.459639 0.267536 0.041 Uiso calc 1 . .
    H H7C 0.309221 0.299169 0.323860 0.041 Uiso calc 1 . .
loop_
    _atom_site_aniso_label
    _atom_site_aniso_U_11
    _atom_site_aniso_U_22
    _atom_site_aniso_U_33
    _atom_site_aniso_U_12
    _atom_site_aniso_U_13
    _atom_site_aniso_U_23
    Fe2 0.02090(14) 0.02448(15) 0.01653(13) 0.000 0.00055(10) 0.000
    Cl2 0.0332(2) 0.0394(3) 0.02645(18) 0.0078(2) 0.00606(16) -0.00410(19)
    Cl3 0.0380(3) 0.0370(3) 0.0316(2) 0.0082(2) -0.00105(18) 0.0104(2)
    Fe2B 0.02090(14) 0.02448(15) 0.01653(13) 0.000 0.00055(10) 0.000
    Cl2B 0.036(8) 0.045(9) 0.043(8) -0.011(8) -0.017(7) 0.017(8)
    Cl3B 0.048(8) 0.022(8) 0.035(8) -0.013(7) -0.002(7) 0.009(7)
    Fe1 0.01769(12) 0.01052(11) 0.01146(10) 0.00053(8) 0.00149(8) 0.00009(8)
    Cl1 0.02917(16) 0.01303(13) 0.01735(13) 0.00079(11) 0.00326(11) 0.00235(10)
    N1 0.0219(5) 0.0147(5) 0.0145(4) -0.0005(4) 0.0027(4) -0.0011(4)
    N2 0.0198(5) 0.0175(5) 0.0168(5) -0.0004(4) 0.0029(4) -0.0009(4)
    C1 0.0241(6) 0.0252(6) 0.0155(5) -0.0013(5) 0.0004(5) -0.0045(5)
    C2 0.0222(6) 0.0267(7) 0.0200(6) -0.0033(5) 0.0011(5) -0.0068(5)
    C3 0.0212(6) 0.0219(6) 0.0200(6) 0.0005(5) 0.0043(5) -0.0019(5)
    C5 0.0238(6) 0.0219(6) 0.0221(6) 0.0032(5) 0.0058(5) -0.0029(5)
    C6 0.0242(6) 0.0185(6) 0.0167(5) -0.0002(5) 0.0054(5) -0.0018(4)
    C4 0.0202(6) 0.0297(7) 0.0277(7) -0.0008(5) 0.0042(5) -0.0009(6)
    C7 0.0333(8) 0.0279(7) 0.0217(6) -0.0021(6) 0.0101(6) -0.0074(5)
_geom_special_details
;
 All esds (except the esd in the dihedral angle between two l.s. planes)
 are estimated using the full covariance matrix.  The cell esds are taken
 into account individually in the estimation of esds in distances, angles
 and torsion angles; correlations between esds in cell parameters are only
 used when they are defined by crystal symmetry.  An approximate (isotropic)
 treatment of cell esds is used for estimating esds involving l.s. planes.
;
loop_
    _geom_bond_atom_site_label_1
    _geom_bond_atom_site_label_2
    _geom_bond_site_symmetry_2
    _geom_bond_distance
    _geom_bond_publ_flag
    Fe2 Cl2 . 2.1931(5) ?
    Fe2 Cl2 2_655 2.1932(5) ?
    Fe2 Cl3 2_655 2.1960(5) ?
    Fe2 Cl3 . 2.1961(5) ?
    Fe2B Cl3B 2_655 2.147(16) ?
    Fe2B Cl3B . 2.147(16) ?
    Fe2B Cl2B 2_655 2.164(16) ?
    Fe2B Cl2B . 2.164(16) ?
    Fe1 N2 7_566 2.0203(11) ?
    Fe1 N2 . 2.0203(11) ?
    Fe1 N1 . 2.0276(11) ?
    Fe1 N1 7_566 2.0276(11) ?
    Fe1 Cl1 7_566 2.2709(3) ?
    Fe1 Cl1 . 2.2710(3) ?
    N1 C1 . 1.4802(17) ?
    N1 C6 7_566 1.4933(17) ?
    N1 H1 . 0.862(18) ?
    N2 C2 . 1.4776(17) ?
    N2 C3 . 1.4900(17) ?
    N2 H2 . 0.917(18) ?
    C1 C2 . 1.5028(19) ?
    C1 H1A . 0.9900 ?
    C1 H1B . 0.9900 ?
    C2 H2A . 0.9900 ?
    C2 H2B . 0.9900 ?
    C3 C4 . 1.523(2) ?
    C3 C5 . 1.5275(19) ?
    C3 H3 . 1.0000 ?
    C5 C6 . 1.5257(19) ?
    C5 H5A . 0.9900 ?
    C5 H5B . 0.9900 ?
    C6 C7 . 1.5297(18) ?
    C6 H6 . 1.0000 ?
    C4 H4A . 0.9800 ?
    C4 H4B . 0.9800 ?
    C4 H4C . 0.9800 ?
    C7 H7A . 0.9800 ?
    C7 H7B . 0.9800 ?
    C7 H7C . 0.9800 ?
loop_
    _geom_angle_atom_site_label_1
    _geom_angle_atom_site_label_2
    _geom_angle_atom_site_label_3
    _geom_angle_site_symmetry_1
    _geom_angle_site_symmetry_3
    _geom_angle
    _geom_angle_publ_flag
    Cl2 Fe2 Cl2 . 2_655 109.32(3) ?
    Cl2 Fe2 Cl3 . 2_655 108.81(2) ?
    Cl2 Fe2 Cl3 2_655 2_655 109.96(2) ?
    Cl2 Fe2 Cl3 . . 109.96(2) ?
    Cl2 Fe2 Cl3 2_655 . 108.81(2) ?
    Cl3 Fe2 Cl3 2_655 . 109.99(3) ?
    Cl3B Fe2B Cl3B 2_655 . 95.0(17) ?
    Cl3B Fe2B Cl2B 2_655 . 117.8(12) ?
    Cl3B Fe2B Cl2B . . 117.7(11) ?
    Cl2B Fe2B Cl2B 2_655 . 93(2) ?
    N2 Fe1 N2 7_566 . 180.0 ?
    N2 Fe1 N1 7_566 . 94.79(4) ?
    N2 Fe1 N1 . . 85.21(4) ?
    N2 Fe1 N1 7_566 7_566 85.21(4) ?
    N2 Fe1 N1 . 7_566 94.79(4) ?
    N1 Fe1 N1 . 7_566 180.0 ?
    N2 Fe1 Cl1 7_566 7_566 88.41(3) ?
    N2 Fe1 Cl1 . 7_566 91.59(3) ?
    N1 Fe1 Cl1 . 7_566 89.01(3) ?
    N1 Fe1 Cl1 7_566 7_566 90.99(3) ?
    N2 Fe1 Cl1 7_566 . 91.59(3) ?
    N2 Fe1 Cl1 . . 88.41(3) ?
    N1 Fe1 Cl1 . . 90.99(3) ?
    N1 Fe1 Cl1 7_566 . 89.01(3) ?
    Cl1 Fe1 Cl1 7_566 . 180.0 ?
    C1 N1 C6 . 7_566 113.43(10) ?
    C1 N1 Fe1 . . 107.75(8) ?
    C6 N1 Fe1 7_566 . 118.07(8) ?
    C1 N1 H1 . . 106.4(11) ?
    C6 N1 H1 7_566 . 106.4(11) ?
    Fe1 N1 H1 . . 103.7(11) ?
    C2 N2 C3 . . 113.35(11) ?
    C2 N2 Fe1 . . 107.94(8) ?
    C3 N2 Fe1 . . 119.26(8) ?
    C2 N2 H2 . . 106.0(11) ?
    C3 N2 H2 . . 105.9(10) ?
    Fe1 N2 H2 . . 103.1(11) ?
    N1 C1 C2 . . 108.58(11) ?
    N1 C1 H1A . . 110.0 ?
    C2 C1 H1A . . 110.0 ?
    N1 C1 H1B . . 110.0 ?
    C2 C1 H1B . . 110.0 ?
    H1A C1 H1B . . 108.4 ?
    N2 C2 C1 . . 108.65(11) ?
    N2 C2 H2A . . 110.0 ?
    C1 C2 H2A . . 110.0 ?
    N2 C2 H2B . . 110.0 ?
    C1 C2 H2B . . 110.0 ?
    H2A C2 H2B . . 108.3 ?
    N2 C3 C4 . . 111.70(11) ?
    N2 C3 C5 . . 110.20(11) ?
    C4 C3 C5 . . 110.55(11) ?
    N2 C3 H3 . . 108.1 ?
    C4 C3 H3 . . 108.1 ?
    C5 C3 H3 . . 108.1 ?
    C6 C5 C3 . . 116.04(11) ?
    C6 C5 H5A . . 108.3 ?
    C3 C5 H5A . . 108.3 ?
    C6 C5 H5B . . 108.3 ?
    C3 C5 H5B . . 108.3 ?
    H5A C5 H5B . . 107.4 ?
    N1 C6 C5 7_566 . 109.50(10) ?
    N1 C6 C7 7_566 . 112.31(11) ?
    C5 C6 C7 . . 110.66(11) ?
    N1 C6 H6 7_566 . 108.1 ?
    C5 C6 H6 . . 108.1 ?
    C7 C6 H6 . . 108.1 ?
    C3 C4 H4A . . 109.5 ?
    C3 C4 H4B . . 109.5 ?
    H4A C4 H4B . . 109.5 ?
    C3 C4 H4C . . 109.5 ?
    H4A C4 H4C . . 109.5 ?
    H4B C4 H4C . . 109.5 ?
    C6 C7 H7A . . 109.5 ?
    C6 C7 H7B . . 109.5 ?
    H7A C7 H7B . . 109.5 ?
    C6 C7 H7C . . 109.5 ?
    H7A C7 H7C . . 109.5 ?
    H7B C7 H7C . . 109.5 ?
loop_
    _geom_torsion_atom_site_label_1
    _geom_torsion_atom_site_label_2
    _geom_torsion_atom_site_label_3
    _geom_torsion_atom_site_label_4
    _geom_torsion_site_symmetry_1
    _geom_torsion_site_symmetry_2
    _geom_torsion_site_symmetry_3
    _geom_torsion_site_symmetry_4
    _geom_torsion
    _geom_torsion_publ_flag
    C6 N1 C1 C2 7_566 . . . 171.29(11) ?
    Fe1 N1 C1 C2 . . . . 38.66(13) ?
    C3 N2 C2 C1 . . . . 173.45(11) ?
    Fe1 N2 C2 C1 . . . . 39.08(13) ?
    N1 C1 C2 N2 . . . . -52.20(15) ?
    C2 N2 C3 C4 . . . . 55.78(15) ?
    Fe1 N2 C3 C4 . . . . -175.44(9) ?
    C2 N2 C3 C5 . . . . 179.08(11) ?
    Fe1 N2 C3 C5 . . . . -52.15(13) ?
    N2 C3 C5 C6 . . . . 70.58(15) ?
    C4 C3 C5 C6 . . . . -165.46(12) ?
    C3 C5 C6 N1 . . . 7_566 -72.54(15) ?
    C3 C5 C6 C7 . . . . 163.13(12) ?
loop_
    _geom_hbond_atom_site_label_D
    _geom_hbond_atom_site_label_H
    _geom_hbond_atom_site_label_A
    _geom_hbond_site_symmetry_A
    _geom_hbond_distance_DH
    _geom_hbond_distance_HA
    _geom_hbond_distance_DA
    _geom_hbond_angle_DHA
    _geom_hbond_publ_flag
    N2 H2 Cl3^a 5_666 0.917(18) 2.704(18) 3.5421(12) 152.5(14) yes
    N2 H2 Cl3B^b 5_666 0.917(18) 2.66(3) 3.43(3) 142.1(14) yes
    N1 H1 Cl1 1_565 0.862(18) 2.643(18) 3.4411(12) 154.5(14) yes
_shelx_space_group_comment
;
The symmetry employed for this shelxl refinement is uniquely defined
by the following loop, which should always be used as a source of
symmetry information in preference to the above space-group names.
They are only intended as comments.
;
_shelx_estimated_absorpt_T_min     0.699
_shelx_estimated_absorpt_T_max     0.699
_shelx_hkl_file
;
  -4   0   0  376.76   15.68
   4   0   0  371.07   15.68
   4   0   0  387.12   15.67
  -4   0   0  393.38   15.74
  -4   0   0  382.71   15.73
  -4   0   0  367.39   15.66
   4   0   0  397.43   16.33
   4   0   0  368.36   15.72
   4   0   0  391.73   15.73
   4   0   0  378.86   15.59
  -4   0   0  392.25   15.59
  -4   0   0  381.14   16.33
   6   0   0  255.90   10.85
   6   0   0  254.02   10.81
  -6   0   0  265.93   10.82
  -6   0   0  257.89   11.77
   6   0   0  255.85   10.90
  -6   0   0  259.29   10.84
  -6   0   0  260.93   10.70
  -6   0   0  253.89   10.86
  -6   0   0  254.17   10.85
   6   0   0  260.77   11.78
   6   0   0  252.94   10.85
   6   0   0  262.95   10.90
   6   0   0  278.63   10.71
   6   0   0  260.38   10.85
  -6   0   0  269.13   10.92
  -6   0   0  259.48   10.92
  -8   0   0   93.09    4.23
  -8   0   0   99.01    4.36
   8   0   0   96.77    4.03
   8   0   0   90.93    4.30
   8   0   0   98.41    5.42
  -8   0   0   97.05    5.43
  -8   0   0   94.76    4.18
  -8   0   0   95.92    4.29
  -8   0   0   84.50    4.20
   8   0   0   93.19    4.25
   8   0   0   91.60    4.29
  -8   0   0   93.26    4.32
   8   0   0   90.61    4.21
  -8   0   0  100.20    4.03
   8   0   0   89.24    4.24
   8   0   0   92.15    4.19
  10   0   0  211.58   10.34
  10   0   0  197.71    8.91
  10   0   0  207.76    8.86
  10   0   0  197.97    8.82
  10   0   0  209.04    8.88
 -10   0   0  208.23    8.59
 -10   0   0  197.64    8.82
 -10   0   0  200.81    8.77
 -10   0   0  208.94    8.89
 -10   0   0  206.36    8.85
  10   0   0  202.37    8.90
 -10   0   0  206.55   10.34
 -10   0   0  200.34    8.94
 -10   0   0  214.83    8.99
  10   0   0  208.49    8.59
  10   0   0  210.96    8.80
  12   0   0  208.51    9.23
 -12   0   0  220.59    9.41
  12   0   0  211.56    8.93
 -12   0   0  216.01    9.16
 -12   0   0  203.88    9.34
 -12   0   0  219.33    9.31
  12   0   0  213.24    9.35
  12   0   0  210.34    9.30
 -12   0   0  212.49    9.25
  12   0   0  208.35    9.26
  12   0   0  216.66   11.06
  12   0   0  211.85    9.26
 -12   0   0  222.96    8.95
  12   0   0  204.29    9.15
 -14   0   0    4.72    0.90
 -14   0   0    5.59    1.03
 -14   0   0    3.91    0.94
  14   0   0    5.59    0.91
  14   0   0    4.51    0.91
 -14   0   0    4.25    1.01
  14   0   0    2.77    0.74
  14   0   0    4.45    1.80
  14   0   0    4.14    0.98
  14   0   0    3.53    0.54
  14   0   0    4.12    1.81
  14   0   0    4.27    0.96
 -14   0   0    3.81    0.55
 -14   0   0    3.12    0.82
 -16   0   0  493.58   20.65
  16   0   0  484.07   20.68
 -16   0   0  493.14   20.15
 -16   0   0  483.42   20.76
 -16   0   0  515.98   20.51
  16   0   0  488.82   20.60
  16   0   0  502.97   23.35
  16   0   0  492.25   20.59
  16   0   0  483.30   20.13
  16   0   0  496.58   20.73
 -16   0   0  472.51   20.56
  16   0   0  442.02   24.20
  16   0   0  481.05   20.71
  16   0   0  481.76   20.50
 -16   0   0  491.98   20.57
  18   0   0   14.64    1.87
 -18   0   0   19.82    1.65
  18   0   0   17.12    1.88
 -18   0   0   16.28    1.22
  18   0   0   18.69    1.71
  18   0   0   19.31    2.03
  18   0   0   19.07    1.89
  18   0   0   12.43    2.81
  18   0   0   17.94    1.77
 -18   0   0   18.25    2.52
  18   0   0   18.02    1.22
  18   0   0   12.74    3.07
 -18   0   0   15.29    1.82
 -18   0   0   16.30    1.92
 -18   0   0   17.05    1.79
  20   0   0   80.90    4.55
  20   0   0   85.68    5.36
  20   0   0   88.31    4.53
  20   0   0   75.09    3.72
  20   0   0   85.19    7.25
 -20   0   0   78.36    4.36
 -20   0   0   85.35    4.65
 -20   0   0   80.45    4.73
  20   0   0   81.32    4.57
  20   0   0   79.27    4.26
  20   0   0   83.93    6.92
 -20   0   0   80.93    4.22
  20   0   0   76.55    4.42
  22   0   0   37.87    2.96
  22   0   0   34.65    2.55
  22   0   0   33.63    5.43
 -22   0   0   37.20    2.99
  22   0   0   38.74    5.18
 -22   0   0   36.97    3.13
  22   0   0   35.42    2.90
  22   0   0   35.14    1.97
  22   0   0   38.05    2.91
 -22   0   0   33.91    3.10
  22   0   0   39.55    2.86
  24   0   0    3.96    1.37
 -24   0   0   -1.38    0.91
  24   0   0    1.32    0.47
  24   0   0    1.28    2.65
  24   0   0    1.93    1.24
 -24   0   0    0.82    0.97
 -24   0   0    2.47    1.19
  24   0   0   -0.20    0.79
  24   0   0    1.89    1.14
  24   0   0    2.11    2.38
  24   0   0    0.63    1.00
  26   0   0    5.65    0.64
  26   0   0    1.34    3.38
  26   0   0    6.82    1.54
  26   0   0    5.71    1.46
  26   0   0    5.76    1.47
  26   0   0    2.38    3.47
 -26   0   0    5.11    1.56
  26   0   0    4.23    1.12
 -26   0   0    4.61    1.36
 -28   0   0   33.04    3.25
  28   0   0   29.74    5.84
  28   0   0   30.59    2.85
  28   0   0   26.39    1.47
  28   0   0   30.21    3.64
  28   0   0   31.70    2.78
  28   0   0   17.91    4.83
  30   0   0   -0.28    0.84
  30   0   0    1.13    1.19
  30   0   0   -0.94    1.15
 -30   0   0    0.70    1.37
   1  -1   0    7.12    0.59
  -1  -1   0    6.82    0.56
  -1  -1   0    6.60    0.54
  -1  -1   0    8.05    0.95
   1  -1   0    7.07    0.58
   1  -1   0    7.55    0.57
   1  -1   0    6.66    0.54
  -1  -1   0    6.56    0.52
  -1  -1   0    6.27    0.48
   1  -1   0    6.45    0.61
   1  -1   0    7.83    0.97
   1  -1   0    6.59    0.59
  -1  -1   0    5.38    0.73
   1   1   0    6.34    0.48
  -1   1   0    6.67    0.54
   1   1   0    6.11    0.53
   1   1   0    6.50    0.89
  -1   1   0    6.88    0.59
  -1   1   0    6.72    0.58
  -1   1   0    7.81    1.01
   1   1   0    7.21    0.50
  -1   1   0    6.88    0.55
   1   1   0    7.03    0.53
  -1   1   0    7.05    0.56
  -3  -1   0   19.38    1.08
  -3  -1   0   18.66    1.08
   3  -1   0   19.73    1.73
  -3  -1   0   18.43    0.88
  -3  -1   0   19.00    1.11
   3  -1   0   20.65    1.17
   3  -1   0   18.44    1.16
  -3  -1   0   18.44    1.10
  -3  -1   0   18.37    1.64
   3  -1   0   18.45    1.10
   3  -1   0   19.26    1.13
  -3  -1   0   19.68    1.05
   3  -1   0   20.68    1.15
   3   1   0   18.93    1.07
  -3   1   0   20.54    1.14
   3   1   0   19.71    1.09
  -3   1   0   18.78    1.17
   3   1   0   17.59    1.58
  -3   1   0   21.33    1.15
  -3   1   0   17.36    1.68
  -3   1   0   19.30    1.12
   3   1   0   18.96    1.06
   3   1   0   20.90    0.89
  -3   1   0   19.44    1.15
   3   1   0   19.55    1.09
   5  -1   0    2.38    1.09
   5  -1   0    0.86    0.45
  -5  -1   0    0.85    0.41
  -5  -1   0    0.93    0.40
   5  -1   0    1.12    0.52
   5  -1   0    1.58    0.44
  -5  -1   0    1.42    0.90
  -5  -1   0    0.53    0.47
  -5  -1   0    0.75    0.43
  -5  -1   0    0.80    0.45
   5  -1   0    0.44    0.47
   5  -1   0    1.40    0.52
   5  -1   0    0.78    0.42
   5   1   0    0.65    0.43
  -5   1   0    0.76    0.40
  -5   1   0    0.95    0.90
  -5   1   0    0.82    0.54
  -5   1   0    0.89    0.51
   5   1   0    0.26    0.72
  -5   1   0    0.48    0.46
   5   1   0    1.50    0.46
  -5   1   0    1.38    0.48
   5   1   0    1.36    0.45
   5   1   0    0.64    0.42
   5   1   0    0.51    0.10
   7  -1   0    7.84    0.89
  -7  -1   0    6.99    0.77
  -7  -1   0    8.41    0.93
   7  -1   0    7.77    0.87
   7  -1   0    7.43    0.88
  -7  -1   0    5.74    0.74
  -7  -1   0    7.62    0.84
  -7  -1   0    8.22    1.00
   7  -1   0    8.50    1.73
   7  -1   0    6.06    0.70
   7  -1   0    8.33    0.97
   7  -1   0    7.99    0.91
   7  -1   0    8.44    0.82
  -7   1   0    7.92    0.87
   7   1   0    7.42    0.92
  -7   1   0    8.56    1.10
   7   1   0    6.18    1.33
   7   1   0    7.30    0.80
   7   1   0    7.65    0.43
  -7   1   0    8.27    1.02
   7   1   0    7.39    0.88
  -7   1   0    7.75    0.82
  -7   1   0    7.93    0.84
   7   1   0    7.79    1.56
   7   1   0    7.18    0.83
   7   1   0    7.26    0.85
   7   1   0    7.82    0.40
   7   1   0    8.43    0.83
  -7   1   0    7.15    0.79
  -7   1   0    7.97    1.66
  -9  -1   0    1.25    0.62
   9  -1   0    0.73    0.46
   9  -1   0    0.82    0.64
   9  -1   0    2.34    1.23
   9  -1   0    0.51    0.52
  -9  -1   0    1.62    0.55
   9  -1   0    0.74    0.54
   9  -1   0    0.51    0.64
   9  -1   0    1.25    0.62
   9  -1   0    1.36    0.50
  -9  -1   0    0.74    0.54
  -9  -1   0    1.76    0.62
  -9  -1   0    0.65    0.54
  -9   1   0    0.48    0.57
   9   1   0    0.01    0.82
   9   1   0    0.88    0.56
  -9   1   0    1.38    0.63
  -9   1   0    1.13    0.63
   9   1   0    0.71    1.12
  -9   1   0    0.49    0.50
   9   1   0    0.98    0.22
   9   1   0    0.65    0.52
   9   1   0    2.02    0.58
   9   1   0    0.79    0.53
  -9   1   0    1.02    0.45
   9   1   0    1.05    0.55
  -9   1   0    0.90    0.46
  11  -1   0    0.45    1.13
  11  -1   0   -0.62    0.43
 -11  -1   0    0.12    0.57
  11  -1   0   -0.61    0.37
  11  -1   0    0.09    0.49
  11  -1   0   -0.06    0.57
  11  -1   0   -0.67    0.46
 -11  -1   0   -0.38    0.48
  11  -1   0    0.48    0.67
 -11  -1   0    0.12    0.47
 -11  -1   0    0.53    0.60
  11  -1   0   -1.14    0.54
 -11  -1   0    0.15    0.50
 -11   1   0   -0.01    0.40
  11   1   0   -0.50    1.02
 -11   1   0   -0.59    0.55
  11   1   0   -0.34    0.52
 -11   1   0    0.73    0.47
  11   1   0   -0.27    0.50
  11   1   0   -0.13    0.52
 -11   1   0   -0.38    0.50
  11   1   0   -0.20    0.44
 -11   1   0   -0.76    0.54
 -11   1   0    0.74    1.23
  11   1   0    0.63    1.17
  11   1   0    0.22    0.21
 -11   1   0   -0.44    0.58
  11   1   0   -0.44    0.44
  13  -1   0   11.41    2.32
 -13  -1   0   11.11    1.20
  13  -1   0    9.12    1.15
  13  -1   0    9.47    0.95
 -13  -1   0    8.07    1.08
  13  -1   0    8.29    1.15
  13  -1   0    9.32    1.20
 -13  -1   0    8.07    1.05
  13  -1   0    7.77    1.04
  13  -1   0    9.66    1.17
  13  -1   0   11.05    1.24
  13   1   0    8.85    1.11
 -13   1   0   10.79    1.33
 -13   1   0    7.43    1.05
  13   1   0    6.95    2.00
  13   1   0    9.47    1.12
  13   1   0    8.94    0.61
  13   1   0   10.82    1.18
 -13   1   0    7.61    1.03
 -13   1   0    8.99    1.22
  13   1   0   12.16    2.23
 -13   1   0    8.65    0.97
  13   1   0   11.89    1.28
 -13   1   0   10.47    1.07
  13   1   0   10.27    1.19
 -13   1   0   11.82    2.36
  15  -1   0    2.59    1.62
 -15  -1   0    1.43    0.72
  15  -1   0    1.72    0.76
  15  -1   0    0.35    0.61
  15  -1   0    1.76    0.55
  15  -1   0    3.10    0.92
 -15  -1   0    0.28    0.64
 -15  -1   0    2.14    0.80
  15  -1   0    0.21    0.80
 -15  -1   0    1.51    0.71
 -15  -1   0    1.10    0.78
  15  -1   0    2.63    0.84
  15  -1   0    0.68    0.63
  15   1   0    0.98    0.65
  15   1   0    1.10    0.81
 -15   1   0    0.82    1.52
 -15   1   0    2.75    0.99
  15   1   0    1.16    0.29
  15   1   0    1.19    0.74
  15   1   0    1.05    0.65
 -15   1   0    1.77    0.59
 -15   1   0    0.70    0.67
  15   1   0    0.75    1.27
 -15   1   0    2.34    0.78
 -15   1   0    1.50    0.62
  15   1   0    0.39    0.65
 -15   1   0    0.93    0.75
  15   1   0    0.11    1.30
  17  -1   0   -0.25    0.81
  17  -1   0    1.07    0.87
  17  -1   0    0.99    0.82
  17  -1   0    0.35    0.78
 -17  -1   0    0.01    0.67
  17  -1   0    0.10    1.87
  17  -1   0    1.67    0.84
 -17  -1   0    0.84    0.75
 -17  -1   0    0.76    0.69
 -17  -1   0    0.97    0.82
 -17  -1   0   -0.18    0.73
  17   1   0    0.62    1.44
  17   1   0    0.76    0.76
  17   1   0    1.14    0.70
  17   1   0    0.95    0.70
 -17   1   0    0.94    0.55
  17   1   0    2.02    0.90
  17   1   0    0.24    0.82
 -17   1   0    0.30    0.69
 -17   1   0    0.52    1.69
 -17   1   0    0.99    0.96
  17   1   0    1.59    1.57
 -17   1   0    0.23    0.59
  17   1   0    1.05    0.30
 -17   1   0    0.71    0.77
 -17   1   0    0.67    0.87
 -19  -1   0    0.94    0.91
  19  -1   0   -0.73    1.43
  19  -1   0   -0.28    0.80
  19  -1   0   -0.99    0.71
  19  -1   0    1.41    0.97
 -19  -1   0   -0.55    0.65
 -19  -1   0    0.95    0.90
  19  -1   0    1.70    0.60
  19  -1   0   -0.80    1.00
  19  -1   0    0.00    0.73
 -19  -1   0    0.49    0.95
  19  -1   0    0.90    0.81
 -19   1   0    0.75    1.82
  19   1   0    0.88    0.94
  19   1   0   -0.38    0.68
 -19   1   0    0.72    0.81
  19   1   0   -2.48    1.52
 -19   1   0    0.48    0.60
 -19   1   0    0.05    0.89
  19   1   0    0.48    0.78
  19   1   0    0.94    0.92
 -19   1   0   -0.13    0.68
  19   1   0   -0.82    1.36
 -19   1   0    0.18    0.53
 -19   1   0   -0.65    1.00
  19   1   0    0.33    0.27
  19   1   0    1.21    0.91
  21  -1   0   -0.48    0.91
  21  -1   0    1.07    1.04
  21  -1   0    0.31    0.88
  21  -1   0    0.41    2.20
  21  -1   0   -0.17    0.96
  21  -1   0   -0.40    0.89
 -21  -1   0   -0.05    0.84
 -21  -1   0    1.52    0.99
  21  -1   0    0.34    0.77
  21  -1   0    5.07    2.46
  21  -1   0    0.15    0.50
 -21  -1   0    0.65    0.95
 -21   1   0    0.28    0.69
 -21   1   0    0.84    0.96
  21   1   0    1.55    1.05
  21   1   0   -0.58    0.77
 -21   1   0    0.58    0.90
  21   1   0    0.27    0.78
  21   1   0    0.53    0.23
  21   1   0   -8.06    3.58
  21   1   0   -0.22    0.86
  21   1   0    2.92    2.24
 -21   1   0    0.85    0.92
  21   1   0    0.62    0.23
  23  -1   0   -0.04    0.97
  23  -1   0    0.89    1.03
  23  -1   0    1.34    2.56
  23  -1   0   -0.52    0.97
  23  -1   0   -0.45    0.72
  23  -1   0    2.55    2.80
  23  -1   0    0.53    0.94
 -23  -1   0   -0.51    0.89
  23  -1   0    0.14    0.51
 -23  -1   0    0.91    1.01
 -23  -1   0    0.01    0.88
 -23   1   0    1.09    0.71
 -23   1   0    1.61    1.67
  23   1   0   -0.44    0.71
  23   1   0   -0.59    2.01
  23   1   0   -0.71    0.84
 -23   1   0    0.11    0.99
  23   1   0   -1.54    0.76
  23   1   0   -0.44    0.78
 -23   1   0    0.87    1.01
  23   1   0    0.31    0.93
  23   1   0   -2.39    1.90
 -23   1   0    0.53    0.52
  25  -1   0   -0.10    1.10
  25  -1   0    0.77    1.02
  25  -1   0    0.79    1.15
 -25  -1   0   -0.54    0.90
  25  -1   0    6.58    3.41
  25  -1   0    3.89    3.34
  25  -1   0    0.60    0.78
  25  -1   0    2.83    1.17
  25  -1   0    0.51    0.55
 -25  -1   0    1.37    1.23
  25   1   0   -0.39    1.16
 -25   1   0    0.41    0.98
  25   1   0    1.97    1.16
  25   1   0   -0.83    0.77
  25   1   0    0.13    0.87
  25   1   0    0.24    0.99
 -25   1   0    1.49    1.25
  25   1   0   -1.90    2.69
  25   1   0   -4.37    2.19
  27  -1   0    3.72    3.84
  27  -1   0   -0.90    1.04
 -27  -1   0    0.34    1.19
  27  -1   0    0.10    0.78
  27  -1   0   -0.71    1.01
  27  -1   0   -0.97    1.41
 -27  -1   0    0.18    1.33
  27  -1   0   -0.99    0.49
  27  -1   0    1.06    1.15
 -27   1   0   -1.12    1.03
  27   1   0   -1.11    1.00
  27   1   0    0.00    0.86
  27   1   0   -0.26    1.22
  27   1   0   -0.75    1.09
  27   1   0    6.62    3.68
  27   1   0    1.37    1.69
  27   1   0    6.41    3.80
  29  -1   0    3.50    1.13
  29  -1   0    3.30    1.75
  29  -1   0    2.95    1.44
  29  -1   0    3.36    5.94
 -29  -1   0    1.19    1.40
  29  -1   0    0.39    1.22
  29   1   0    0.31    0.94
  29   1   0    2.60    1.45
 -29   1   0    1.10    1.17
  29   1   0    1.21    1.12
  29   1   0    5.67    5.21
  29   1   0    1.49    1.04
   0  -2   0   91.12    3.96
   0  -2   0   87.37    3.93
   0  -2   0   91.78    3.97
   0  -2   0   86.69    3.93
   0  -2   0   91.73    4.69
   0  -2   0   86.62    3.88
   0  -2   0   92.41    3.93
   0   2   0   82.33    3.90
   0   2   0   87.55    3.88
   0   2   0   94.05    3.94
   0   2   0   91.57    3.96
   2  -2   0   57.00    2.76
   2  -2   0   58.78    2.76
  -2  -2   0   59.22    2.68
   2  -2   0   59.08    2.72
  -2  -2   0   59.14    3.49
   2  -2   0   57.83    2.69
  -2  -2   0   57.73    2.71
   2  -2   0   57.12    2.75
  -2  -2   0   59.90    2.76
   2  -2   0   55.06    2.74
   2  -2   0   59.86    3.60
  -2  -2   0   59.13    2.97
  -2  -2   0   56.31    2.62
   2   2   0   57.85    2.68
   2   2   0   62.23    2.77
  -2   2   0   60.38    2.73
   2   2   0   58.05    3.40
   2   2   0   59.22    2.64
  -2   2   0   61.61    2.76
  -2   2   0   54.09    2.73
  -2   2   0   57.60    2.72
   2   2   0   60.48    2.68
  -2   2   0   58.88    2.72
  -4  -2   0   16.19    1.12
  -4  -2   0   17.48    1.82
   4  -2   0   14.81    1.13
  -4  -2   0   16.26    1.13
   4  -2   0   15.22    1.23
   4  -2   0   15.91    1.19
  -4  -2   0   15.74    0.88
   4  -2   0   15.44    1.09
  -4  -2   0   17.07    1.13
   4  -2   0   15.92    2.09
   4  -2   0   16.16    1.22
   4  -2   0   16.43    1.16
  -4  -2   0   17.43    1.12
  -4  -2   0   14.65    1.08
  -4   2   0   14.86    2.02
  -4   2   0   14.30    1.12
  -4   2   0   15.04    1.16
   4   2   0   16.27    1.03
  -4   2   0   16.34    1.17
  -4   2   0   14.92    1.16
   4   2   0   14.51    1.05
  -4   2   0   15.39    1.22
   4   2   0   16.71    0.92
   4   2   0   16.07    1.15
  -6  -2   0  217.20    8.95
  -6  -2   0  222.46   10.14
  -6  -2   0  206.27    8.94
  -6  -2   0  215.93    8.90
   6  -2   0  214.93    9.01
  -6  -2   0  215.43    8.91
  -6  -2   0  206.83    8.62
   6  -2   0  192.29    8.90
   6  -2   0  219.19    9.05
   6  -2   0  208.54    8.93
  -6  -2   0  208.44    8.93
   6  -2   0  220.07    8.99
   6   2   0  203.03    8.88
  -6   2   0  213.24   12.21
  -6   2   0  195.96    8.96
  -6   2   0  205.70    8.92
  -6   2   0  207.51    8.98
   6   2   0  205.21    9.90
   6   2   0  212.48    8.96
  -6   2   0  208.24    8.94
   6   2   0  210.23    8.63
  -6   2   0  212.29    8.96
   6   2   0  203.90    8.87
   8  -2   0  190.66    8.22
  -8  -2   0  190.70    8.16
   8  -2   0  187.59    8.29
  -8  -2   0  195.23    8.22
  -8  -2   0  192.50    8.27
   8  -2   0  196.37    8.34
   8  -2   0  192.81    8.25
   8  -2   0  191.25    8.19
   8  -2   0  192.70    9.70
   8  -2   0  192.75    8.13
  -8  -2   0  188.19    8.16
  -8  -2   0  203.35    9.66
   8   2   0  192.94    8.19
  -8   2   0  168.95    8.15
   8   2   0  190.17    8.21
   8   2   0  183.18    9.40
  -8   2   0  186.89    8.18
   8   2   0  183.83    8.16
  -8   2   0  181.82    8.26
  -8   2   0  184.82    8.27
  -8   2   0  183.95    8.21
   8   2   0  188.31    8.16
   8   2   0  200.53    7.77
  -8   2   0  193.85    9.69
 -10  -2   0   74.57    3.62
  10  -2   0   72.53    3.66
 -10  -2   0   76.32    3.66
 -10  -2   0   69.65    5.02
 -10  -2   0   76.07    3.63
  10  -2   0   72.11    3.74
  10  -2   0   77.88    3.63
  10  -2   0   71.84    5.16
  10  -2   0   77.98    3.75
  10  -2   0   72.84    3.71
 -10  -2   0   76.07    3.69
  10  -2   0   73.89    3.56
 -10  -2   0   75.21    3.75
  10  -2   0   75.23    3.81
  10   2   0   76.34    4.93
 -10   2   0   73.32    3.74
 -10   2   0   76.60    3.62
  10   2   0   74.66    3.65
 -10   2   0   76.62    5.20
  10   2   0   76.19    3.64
 -10   2   0   70.00    3.75
  10   2   0   74.39    3.61
 -10   2   0   71.29    3.67
  10   2   0   77.40    3.63
  10   2   0   76.71    4.96
 -10   2   0   73.35    3.68
  12  -2   0   10.81    2.26
  12  -2   0   10.45    1.38
 -12  -2   0   15.13    1.42
  12  -2   0   15.54    1.53
 -12  -2   0   15.12    1.36
 -12  -2   0   16.15    1.37
  12  -2   0   14.61    1.42
  12  -2   0   14.88    1.51
 -12  -2   0   15.21    1.28
  12  -2   0   16.93    1.33
  12  -2   0   13.46    1.50
  12   2   0   14.98    1.35
  12   2   0   18.50    2.70
 -12   2   0   15.74    1.63
 -12   2   0   16.34    1.33
 -12   2   0   14.20    2.53
  12   2   0   15.74    1.35
 -12   2   0   13.08    1.42
 -12   2   0   16.96    1.40
 -12   2   0   15.24    1.48
  12   2   0   12.65    1.32
  12   2   0   11.82    2.20
  14  -2   0    0.12    0.67
  14  -2   0    0.18    0.50
 -14  -2   0    0.54    0.60
 -14  -2   0   -1.08    0.42
  14  -2   0    0.58    0.68
 -14  -2   0    0.59    0.68
  14  -2   0   -0.26    0.74
  14  -2   0    0.69    0.77
  14  -2   0   -0.41    1.29
 -14  -2   0    0.91    0.66
  14  -2   0   -0.31    0.65
  14  -2   0    0.60    0.60
 -14   2   0    1.05    0.57
 -14   2   0   -0.58    1.39
 -14   2   0   -0.05    0.77
 -14   2   0    0.28    0.65
  14   2   0   -0.50    0.62
 -14   2   0   -0.59    0.72
  14   2   0    0.88    0.45
  14   2   0   -0.11    0.58
  14   2   0    0.45    1.20
  14   2   0    1.48    1.36
 -14   2   0   -0.95    0.49
  14   2   0    0.41    0.52
  14   2   0   -0.74    0.58
  14   2   0    0.54    0.61
  16  -2   0   32.12    2.82
  16  -2   0   38.37    2.77
 -16  -2   0   38.66    2.72
 -16  -2   0   40.94    2.47
  16  -2   0   36.69    2.27
 -16  -2   0   41.73    2.54
  16  -2   0   35.61    2.62
 -16  -2   0   41.53    2.50
  16  -2   0   37.03    2.62
  16  -2   0   36.76    2.63
  16  -2   0   39.69    2.52
  16  -2   0   42.49    4.40
 -16  -2   0   39.45    2.63
 -16   2   0   38.95    4.68
  16   2   0   43.05    2.52
 -16   2   0   37.20    2.59
 -16   2   0   36.49    2.75
 -16   2   0   38.36    2.66
  16   2   0   37.69    2.47
  16   2   0   34.79    4.15
 -16   2   0   37.59    2.36
  16   2   0   43.14    2.54
 -16   2   0   39.16    2.52
  16   2   0   38.24    3.97
  16   2   0   33.54    2.41
  16   2   0   34.85    2.42
  16   2   0   40.25    2.52
 -18  -2   0    1.53    0.91
 -18  -2   0    2.23    0.89
 -18  -2   0    2.91    0.94
 -18  -2   0    0.63    0.80
  18  -2   0    1.46    0.82
  18  -2   0    1.50    0.83
  18  -2   0    1.91    0.67
  18  -2   0    2.17    1.06
  18  -2   0    2.13    1.04
 -18  -2   0    2.16    0.88
  18  -2   0    2.38    1.93
  18  -2   0    1.77    1.08
  18  -2   0    2.43    1.02
 -18   2   0    0.96    0.86
  18   2   0    0.15    1.51
  18   2   0    1.64    0.67
  18   2   0    1.14    0.81
  18   2   0    1.82    2.05
 -18   2   0    0.81    1.48
  18   2   0    2.35    0.96
  18   2   0    1.58    0.85
  18   2   0    2.42    0.91
  18   2   0    0.62    1.06
 -18   2   0    4.28    1.02
 -18   2   0    3.42    0.85
 -18   2   0    0.80    0.90
 -18   2   0    3.72    2.10
  20  -2   0   13.56    1.83
  20  -2   0    8.65    1.33
 -20  -2   0   12.12    1.62
  20  -2   0   10.36    2.94
  20  -2   0   14.14    1.36
  20  -2   0    9.10    1.54
  20  -2   0   14.14    1.96
  20  -2   0   10.92    1.69
  20  -2   0   12.61    1.74
 -20  -2   0   13.93    1.86
 -20  -2   0   10.38    1.60
 -20  -2   0   15.96    1.85
 -20  -2   0   11.60    1.64
 -20   2   0    8.53    1.45
 -20   2   0   14.13    3.71
  20   2   0    8.66    1.37
  20   2   0   12.04    1.57
  20   2   0   11.12    1.57
 -20   2   0   10.98    1.84
  20   2   0   13.12    3.18
  20   2   0   11.64    2.86
 -20   2   0   12.15    1.38
  20   2   0   10.89    1.53
 -20   2   0    8.19    1.40
  20   2   0   10.23    1.46
  22  -2   0    4.96    0.90
  22  -2   0    7.82    1.61
  22  -2   0    8.72    1.55
  22  -2   0    7.35    1.59
  22  -2   0    6.62    1.52
  22  -2   0    7.23    1.30
 -22  -2   0    6.35    1.50
  22  -2   0   10.66    3.64
 -22  -2   0    5.66    1.33
  22  -2   0    7.19    1.45
  22   2   0    6.91    1.39
  22   2   0    6.89    3.00
  22   2   0    6.19    1.34
 -22   2   0    7.35    1.53
 -22   2   0    8.56    1.20
 -22   2   0    3.72    1.62
  22   2   0    5.51    1.11
 -22   2   0    3.27    3.03
 -22   2   0    9.06    1.53
  22   2   0    8.17    2.78
  22   2   0    7.69    1.42
  22   2   0    8.12    1.39
  24  -2   0    7.38    3.44
 -24  -2   0   14.00    2.04
  24  -2   0   10.90    1.57
  24  -2   0   12.56    1.92
  24  -2   0   11.02    1.82
  24  -2   0   10.05    3.73
  24  -2   0   10.52    1.76
 -24  -2   0   11.20    1.77
  24   2   0    9.06    3.44
  24   2   0    8.56    1.35
  24   2   0    8.57    1.60
 -24   2   0    8.56    1.22
  24   2   0    8.25    1.62
  24   2   0    8.38    1.40
 -24   2   0   10.66    1.85
 -24   2   0   10.36    1.91
  24   2   0    3.35    2.98
  26  -2   0    7.34    1.65
 -26  -2   0    6.25    1.71
  26  -2   0    8.74    1.41
  26  -2   0   13.55    4.19
 -26  -2   0    5.67    1.46
  26  -2   0    6.65    1.08
  26  -2   0    6.63    1.64
  26  -2   0    5.98    4.12
  26  -2   0    8.88    1.78
  26   2   0    6.53    3.53
  26   2   0    7.88    1.64
 -26   2   0    8.48    1.22
  26   2   0   12.90    4.32
  26   2   0    8.22    1.65
  26   2   0    4.17    1.12
 -26   2   0    7.10    1.77
 -26   2   0    8.11    1.73
  26   2   0   10.14    1.76
 -28  -2   0    1.66    1.20
  28  -2   0    9.72    5.24
  28  -2   0    6.33    1.50
  28  -2   0    6.31    1.61
  28  -2   0    5.73    1.64
  28  -2   0    6.55    5.08
  28   2   0    3.72    1.44
  28   2   0    5.22    1.38
  28   2   0    6.43    1.36
 -28   2   0    3.28    1.37
  30  -2   0    1.84    1.65
  30  -2   0   -0.98    1.39
  30  -2   0   -0.37    0.82
  30  -2   0    2.88    1.78
 -30  -2   0   -0.35    1.13
  30   2   0   -0.28    1.86
  30   2   0    0.42    0.94
 -30   2   0    0.28    1.30
  30   2   0    0.00    1.07
  -1  -3   0    5.28    0.74
  -1  -3   0    4.91    0.70
   1  -3   0    5.43    0.73
  -1  -3   0    6.11    0.78
   1  -3   0    6.29    0.76
   1  -3   0    5.18    0.69
  -1  -3   0    5.02    1.30
   1  -3   0    6.31    0.80
   1  -3   0    7.86    1.57
  -1  -3   0    5.55    0.71
   1  -3   0    3.89    0.65
  -1  -3   0    5.92    0.75
   1  -3   0    5.60    0.75
  -1  -3   0    5.80    0.73
  -1   3   0    4.02    0.71
   1   3   0    4.84    0.72
   1   3   0    5.10    0.65
   1   3   0    4.77    0.68
   1   3   0    3.99    1.20
  -1   3   0    5.53    0.75
  -1   3   0    4.00    1.23
   1   3   0    5.56    0.73
  -1   3   0    6.77    0.81
   1   3   0    4.59    0.64
  -1   3   0    4.61    0.66
  -1   3   0    4.74    0.73
  -3  -3   0    0.83    0.47
   3  -3   0    1.54    0.51
  -3  -3   0    1.63    0.51
   3  -3   0    1.63    0.59
   3  -3   0    1.29    1.08
   3  -3   0    1.91    0.62
  -3  -3   0    0.63    0.44
   3  -3   0    1.03    0.53
  -3  -3   0    1.40    0.46
  -3  -3   0    1.04    0.96
   3  -3   0    1.53    0.59
   3  -3   0    1.36    0.58
  -3  -3   0    1.18    0.54
   3   3   0    1.64    0.49
  -3   3   0    0.35    0.52
  -3   3   0    1.38    0.46
   3   3   0    1.15    0.53
   3   3   0    0.69    0.88
   3   3   0    0.57    0.42
  -3   3   0    0.34    0.90
  -3   3   0    1.06    0.58
  -3   3   0    0.71    0.52
   3   3   0    1.94    0.44
   3   3   0    1.04    0.56
   5  -3   0   30.72    1.91
  -5  -3   0   32.12    1.63
   5  -3   0   33.39    1.94
  -5  -3   0   31.71    2.88
  -5  -3   0   29.38    1.86
  -5  -3   0   32.38    1.83
   5  -3   0   31.30    1.92
  -5  -3   0   32.75    1.87
   5  -3   0   31.53    1.98
   5  -3   0   33.36    1.87
  -5  -3   0   31.97    1.88
   5  -3   0   34.77    2.02
  -5  -3   0   32.32    1.93
   5  -3   0   33.70    3.15
  -5   3   0   32.41    1.91
  -5   3   0   32.34    1.89
  -5   3   0   31.67    3.02
   5   3   0   32.70    1.81
   5   3   0   31.36    2.77
  -5   3   0   30.76    1.88
   5   3   0   33.10    1.81
  -5   3   0   32.58    1.98
   5   3   0   32.14    1.90
   5   3   0   33.00    1.67
  -5   3   0   29.85    1.90
   5   3   0   30.47    1.78
   7  -3   0   74.50    4.02
  -7  -3   0   78.27    5.04
   7  -3   0   76.10    3.84
   7  -3   0   70.22    5.00
   7  -3   0   78.63    3.72
   7  -3   0   76.73    3.64
  -7  -3   0   75.15    3.65
   7  -3   0   73.81    3.79
  -7  -3   0   77.02    3.71
  -7  -3   0   75.82    3.34
   7  -3   0   76.38    3.78
  -7  -3   0   73.55    3.71
  -7  -3   0   76.30    3.64
  -7   3   0   78.84    3.80
  -7   3   0   77.13    3.74
   7   3   0   80.23    3.38
  -7   3   0   73.77    3.74
  -7   3   0   77.53    3.72
   7   3   0   76.31    3.63
  -7   3   0   76.33    5.15
   7   3   0   71.56    3.79
   7   3   0   84.95    4.94
   7   3   0   80.25    3.63
   7   3   0   81.07    3.77
  -7   3   0   71.92    3.72
   9  -3   0   59.49    2.97
   9  -3   0   62.97    3.16
   9  -3   0   58.02    3.16
   9  -3   0   55.01    4.54
  -9  -3   0   59.81    2.99
  -9  -3   0   59.10    3.04
  -9  -3   0   56.65    2.50
  -9  -3   0   60.32    2.97
   9  -3   0   55.33    3.12
  -9  -3   0   57.51    3.03
   9  -3   0   56.07    3.03
  -9  -3   0   62.29    4.51
   9  -3   0   53.92    2.98
   9   3   0   64.68    4.35
   9   3   0   56.93    2.52
   9   3   0   55.53    2.91
  -9   3   0   55.17    3.10
  -9   3   0   57.47    3.05
  -9   3   0   56.73    3.38
  -9   3   0   54.33    4.50
  -9   3   0   56.98    3.06
   9   3   0   55.81    2.91
  -9   3   0   55.00    3.02
   9   3   0   58.30    3.08
 -11  -3   0   16.67    1.44
  11  -3   0   15.88    1.64
  11  -3   0   14.11    1.37
  11  -3   0   18.45    1.62
  11  -3   0   15.22    1.61
  11  -3   0   16.69    2.91
 -11  -3   0   15.39    1.37
  11  -3   0   15.78    1.40
  11  -3   0   13.69    1.52
  11  -3   0   15.26    1.65
 -11  -3   0   15.05    1.43
 -11  -3   0   14.85    1.40
 -11  -3   0   15.23    2.69
  11   3   0   14.38    1.38
 -11   3   0   16.91    1.43
 -11   3   0   14.57    1.62
 -11   3   0   15.39    1.63
  11   3   0   15.38    1.33
 -11   3   0   11.76    2.46
  11   3   0   15.89    2.48
 -11   3   0   13.57    1.49
  11   3   0   16.30    1.44
 -11   3   0   14.67    1.49
  13  -3   0    0.74    0.84
  13  -3   0   -0.54    0.56
 -13  -3   0    0.14    0.65
  13  -3   0   -0.82    0.64
 -13  -3   0    0.02    0.59
  13  -3   0   -0.37    0.62
  13  -3   0   -0.15    0.77
  13  -3   0   -0.95    0.52
  13  -3   0    0.40    0.74
 -13  -3   0   -0.01    0.65
 -13  -3   0   -0.31    0.58
  13  -3   0   -0.56    1.21
 -13  -3   0    0.11    1.27
 -13  -3   0   -0.38    0.60
  13   3   0   -1.03    1.01
  13   3   0   -0.16    0.52
 -13   3   0   -0.38    0.55
 -13   3   0   -1.95    1.09
  13   3   0   -0.33    0.74
  13   3   0   -0.60    0.57
 -13   3   0    0.49    0.64
 -13   3   0    0.04    0.68
  13   3   0    0.93    0.64
 -13   3   0    0.03    0.61
  13   3   0   -0.75    0.58
  13   3   0    0.65    0.71
 -15  -3   0    3.11    0.92
 -15  -3   0    2.31    0.80
  15  -3   0    2.79    0.87
  15  -3   0    2.27    0.94
  15  -3   0    3.05    1.05
  15  -3   0    1.68    0.96
 -15  -3   0    2.59    0.86
  15  -3   0    1.43    0.69
 -15  -3   0    3.64    0.92
  15  -3   0    1.23    1.60
  15  -3   0    3.45    1.16
 -15  -3   0    2.23    0.77
 -15   3   0    2.39    0.97
 -15   3   0    2.31    0.92
  15   3   0    2.14    0.79
 -15   3   0    2.39    0.80
  15   3   0    1.05    1.54
 -15   3   0    1.03    1.88
 -15   3   0    2.67    0.96
  15   3   0    3.25    0.95
 -15   3   0    1.75    0.80
  15   3   0    2.73    0.91
  15   3   0    2.65    0.91
  15   3   0    1.99    0.71
  15   3   0    2.07    1.60
  17  -3   0    0.52    0.72
 -17  -3   0    2.07    0.93
  17  -3   0    4.35    2.28
 -17  -3   0    2.04    0.99
  17  -3   0    2.50    1.19
  17  -3   0    0.22    0.66
 -17  -3   0    2.31    0.93
  17  -3   0    0.65    0.85
 -17  -3   0    2.29    0.95
  17  -3   0    2.36    0.89
  17  -3   0    0.86    0.80
  17  -3   0    0.22    0.90
 -17   3   0   -0.14    0.73
  17   3   0    1.99    0.90
 -17   3   0   -0.26    1.84
 -17   3   0    2.51    0.90
 -17   3   0    0.45    0.87
  17   3   0    1.17    0.79
  17   3   0    2.05    0.89
  17   3   0    0.09    1.59
  17   3   0    1.20    1.54
  17   3   0    1.69    0.89
  17   3   0    0.92    0.66
 -17   3   0    0.87    0.75
 -17   3   0    0.47    0.91
 -19  -3   0    3.70    1.19
  19  -3   0    4.23    1.31
  19  -3   0    2.14    1.15
 -19  -3   0    3.38    0.98
  19  -3   0    4.90    1.13
  19  -3   0    1.60    0.90
 -19  -3   0    5.32    1.19
  19  -3   0    0.12    2.14
  19  -3   0    4.05    1.97
  19  -3   0    3.74    1.24
 -19  -3   0    1.46    0.94
  19  -3   0    2.53    1.14
  19   3   0    4.81    1.16
 -19   3   0    4.36    1.25
 -19   3   0    3.51    2.65
  19   3   0    2.27    0.93
  19   3   0    1.57    0.97
  19   3   0    3.73    1.05
 -19   3   0    2.01    0.83
 -19   3   0    3.65    1.14
 -19   3   0    4.96    1.34
  19   3   0    3.36    2.06
  19   3   0    2.24    1.95
  21  -3   0    5.62    1.60
  21  -3   0    4.23    1.12
  21  -3   0    6.65    1.54
  21  -3   0    3.04    1.23
  21  -3   0    6.55    2.21
  21  -3   0    6.37    1.34
 -21  -3   0    3.43    1.32
  21  -3   0    4.78    2.57
 -21  -3   0    5.23    1.33
  21  -3   0    3.88    0.95
  21   3   0    4.65    1.56
  21   3   0    3.83    1.17
  21   3   0    6.37    2.62
 -21   3   0    5.92    1.48
  21   3   0    6.18    1.32
  21   3   0    4.88    1.25
  21   3   0    4.12    1.26
 -21   3   0    2.78    4.07
 -21   3   0    5.00    1.37
  21   3   0    1.34    2.07
 -21   3   0    3.57    1.08
 -21   3   0    4.51    1.40
  23  -3   0   10.18    1.87
  23  -3   0   11.90    1.98
 -23  -3   0    9.78    1.90
  23  -3   0    4.46    3.25
 -23  -3   0    6.97    1.59
  23  -3   0    8.26    1.41
  23  -3   0    8.88    1.73
 -23   3   0    6.04    4.06
 -23   3   0    9.63    1.43
  23   3   0    9.54    2.82
  23   3   0    4.68    1.13
  23   3   0    6.53    1.27
  23   3   0    6.32    1.42
 -23   3   0    8.13    1.80
  23   3   0   10.84    1.70
  23   3   0    1.89    2.89
 -23   3   0    8.84    1.69
  25  -3   0    5.53    3.58
 -25  -3   0    8.08    2.43
  25  -3   0    5.10    1.47
  25  -3   0    5.97    1.97
  25  -3   0    3.01    1.31
  25  -3   0    5.69    1.24
  25  -3   0    5.38    1.45
 -25  -3   0    3.89    1.34
  25   3   0    3.48    1.13
  25   3   0    3.80    1.22
 -25   3   0    2.95    1.30
 -25   3   0    5.25    1.16
  25   3   0    5.32    1.41
 -25   3   0    5.08    1.59
  25   3   0    4.19    1.28
  25   3   0    2.17    3.10
  25   3   0    3.30    1.29
  25   3   0    5.49    3.40
  27  -3   0    1.69    1.28
  27  -3   0    0.50    0.92
 -27  -3   0    1.88    1.31
  27  -3   0   -0.78    1.15
  27  -3   0    4.96    5.43
  27  -3   0    0.63    1.31
  27   3   0   -0.78    4.14
  27   3   0    1.22    1.08
  27   3   0    1.61    1.12
  27   3   0    0.99    0.99
 -27   3   0    4.46    1.72
 -27   3   0    0.71    0.96
  27   3   0   -1.26    1.07
 -27   3   0   -1.11    1.12
  29  -3   0   -1.05    1.42
 -29  -3   0    1.31    1.21
  29  -3   0   -1.19    1.43
  29  -3   0    0.01    0.78
 -29   3   0   -1.14    1.38
  29   3   0   -1.10    1.11
 -29   3   0    0.95    0.76
  29   3   0   -0.47    0.87
 -29   3   0    1.97    1.67
  29   3   0    0.12    1.16
   0  -4   0  239.40   10.26
   0  -4   0  238.16   10.35
   0  -4   0  249.94   10.31
   0  -4   0  239.53   10.37
   0  -4   0  228.74   10.34
   0  -4   0  239.29   11.79
   0   4   0  248.20   10.33
   0   4   0  244.68   10.26
   0   4   0  242.30   11.60
   0   4   0  236.72   10.25
   0   4   0  234.12   10.27
  -2  -4   0   18.60    1.45
  -2  -4   0   16.16    1.32
   2  -4   0   17.53    1.36
   2  -4   0   17.54    1.63
   2  -4   0   17.54    1.38
  -2  -4   0   17.62    1.28
  -2  -4   0   16.36    1.60
   2  -4   0   19.04    2.47
   2  -4   0   17.09    1.42
   2  -4   0   18.06    1.44
   2  -4   0   17.63    1.35
  -2  -4   0   16.65    2.28
  -2  -4   0   16.47    1.36
   2   4   0   17.64    1.30
   2   4   0   20.73    2.37
  -2   4   0   17.66    1.39
  -2   4   0   19.26    1.36
   2   4   0   17.25    1.27
  -2   4   0   15.04    1.31
  -2   4   0   17.77    2.42
   2   4   0   16.45    1.31
  -2   4   0   17.02    1.37
   2   4   0   16.15    1.49
  -2   4   0   14.33    1.65
   4  -4   0  118.75    6.91
  -4  -4   0  116.01    5.26
   4  -4   0  122.83    5.51
  -4  -4   0  118.60    6.81
   4  -4   0  114.58    5.31
  -4  -4   0  112.43    5.13
  -4  -4   0  116.42    5.38
   4  -4   0  113.64    5.35
  -4  -4   0  119.93    5.50
   4  -4   0  116.72    5.40
  -4  -4   0  115.50    5.37
  -4  -4   0  109.96    5.29
   4  -4   0  117.09    5.27
   4  -4   0  121.36    5.42
  -4   4   0  124.30    5.44
  -4   4   0  112.42    5.36
   4   4   0  108.20    5.23
   4   4   0  114.33    5.17
  -4   4   0  108.38    5.28
  -4   4   0  114.02    6.69
   4   4   0  116.28    6.54
   4   4   0  117.41    5.41
   4   4   0  114.65    5.21
   4   4   0  117.54    5.21
  -4   4   0  108.83    5.56
  -6  -4   0   33.93    2.06
  -6  -4   0   32.74    1.97
  -6  -4   0   29.75    1.98
   6  -4   0   32.80    3.32
  -6  -4   0   33.96    3.29
   6  -4   0   32.42    1.99
  -6  -4   0   32.42    2.10
   6  -4   0   29.71    2.11
  -6  -4   0   33.80    2.07
   6  -4   0   31.83    2.01
   6  -4   0   33.48    2.12
   6  -4   0   35.61    2.13
  -6  -4   0   34.55    1.76
  -6   4   0   30.09    2.03
  -6   4   0   32.31    2.10
   6   4   0   34.18    3.00
   6   4   0   32.35    1.78
   6   4   0   32.19    1.89
   6   4   0   35.17    2.17
  -6   4   0   32.58    2.02
  -6   4   0   33.01    3.39
   6   4   0   32.71    1.91
  -6   4   0   26.93    1.96
   8  -4   0  101.14    4.92
   8  -4   0  102.16    4.87
   8  -4   0   99.09    4.96
  -8  -4   0  102.16    4.86
   8  -4   0   97.05    6.57
  -8  -4   0  105.20    4.90
   8  -4   0  102.17    4.91
  -8  -4   0  101.79    4.81
   8  -4   0   96.05    5.06
  -8  -4   0  107.61    4.80
  -8  -4   0   98.49    4.42
   8  -4   0   95.29    4.75
  -8  -4   0  109.10    6.62
  -8  -4   0  105.68    4.92
  -8   4   0   91.48    6.38
   8   4   0  100.82    4.70
  -8   4   0   99.51    4.83
   8   4   0  101.04    4.70
   8   4   0  103.11    4.76
  -8   4   0   98.03    4.88
   8   4   0  104.47    4.93
  -8   4   0   96.37    4.86
  -8   4   0  105.52    4.96
   8   4   0  101.21    4.46
  -8   4   0   96.99    4.87
   8   4   0  104.60    6.25
  10  -4   0   51.09    2.91
 -10  -4   0   46.35    4.40
  10  -4   0   51.19    4.58
 -10  -4   0   50.60    2.73
  10  -4   0   48.50    2.90
 -10  -4   0   45.85    2.84
 -10  -4   0   47.12    2.26
  10  -4   0   49.59    2.93
  10  -4   0   50.27    2.84
 -10  -4   0   49.88    2.92
 -10  -4   0   47.04    2.76
  10  -4   0   55.27    3.12
  10  -4   0   50.08    2.74
 -10  -4   0   47.74    2.83
  10  -4   0   49.88    3.01
 -10   4   0   43.30    4.23
  10   4   0   48.43    2.69
  10   4   0   50.87    2.31
  10   4   0   55.59    4.27
  10   4   0   50.36    2.73
  10   4   0   45.66    2.65
  10   4   0   53.36    2.91
 -10   4   0   47.78    2.87
 -10   4   0   50.54    2.96
 -10   4   0   49.76    2.89
 -10   4   0   47.81    2.94
  12  -4   0   61.13    5.55
 -12  -4   0   65.71    3.47
  12  -4   0   64.77    3.41
  12  -4   0   59.66    3.58
 -12  -4   0   66.52    3.60
  12  -4   0   63.26    3.70
  12  -4   0   68.31    3.49
  12  -4   0   57.35    3.90
 -12  -4   0   66.38    5.44
 -12  -4   0   66.33    3.49
  12  -4   0   66.90    3.69
  12  -4   0   66.10    3.60
 -12  -4   0   72.03    3.72
 -12   4   0   65.81    3.70
 -12   4   0   60.60    3.53
  12   4   0   67.40    3.40
 -12   4   0   59.93    3.54
 -12   4   0   61.12    3.59
  12   4   0   73.88    5.23
  12   4   0   70.37    3.64
  12   4   0   59.59    3.33
  12   4   0   65.93    3.42
 -12   4   0   61.28    3.54
 -12   4   0   56.74    5.33
  12   4   0   65.83    2.78
 -14  -4   0   16.50    1.76
 -14  -4   0   17.32    1.68
  14  -4   0   16.80    1.87
 -14  -4   0   18.65    1.70
 -14  -4   0   16.74    1.86
  14  -4   0   15.55    3.31
  14  -4   0   17.75    1.97
  14  -4   0   20.04    2.07
 -14  -4   0   17.22    1.94
  14  -4   0   18.26    1.74
  14  -4   0   16.48    1.75
  14  -4   0   15.53    1.51
  14  -4   0   18.99    2.29
  14  -4   0   16.26    1.67
 -14   4   0   17.04    3.29
  14   4   0   17.22    1.56
 -14   4   0   16.48    1.77
 -14   4   0   14.50    1.80
 -14   4   0   15.67    2.00
  14   4   0   15.36    1.64
 -14   4   0   16.49    1.81
  14   4   0   16.58    1.74
  14   4   0   14.73    2.88
  14   4   0   16.06    1.76
  14   4   0   18.48    1.57
 -14   4   0   16.17    1.71
  16  -4   0   22.95    2.38
 -16  -4   0   24.76    2.16
 -16  -4   0   25.34    2.10
  16  -4   0   23.87    2.30
  16  -4   0   25.99    2.35
 -16  -4   0   21.85    3.91
  16  -4   0   24.72    2.28
  16  -4   0   18.94    3.70
  16  -4   0   19.17    1.92
 -16  -4   0   19.85    2.14
  16  -4   0   22.78    1.97
  16  -4   0   21.80    2.10
 -16  -4   0   24.65    2.00
 -16  -4   0   21.95    1.94
  16   4   0   21.37    1.99
 -16   4   0   20.76    2.13
  16   4   0   19.63    3.22
  16   4   0   21.53    1.95
  16   4   0   30.87    2.29
  16   4   0   23.45    1.87
 -16   4   0   26.54    2.15
 -16   4   0   20.71    4.09
 -16   4   0   23.37    2.31
 -18  -4   0    5.92    1.33
  18  -4   0    3.84    1.16
 -18  -4   0    3.94    1.12
  18  -4   0    6.55    1.41
  18  -4   0    4.71    1.26
  18  -4   0    2.80    2.50
  18  -4   0    7.59    2.52
  18  -4   0    4.44    1.03
  18  -4   0    4.91    1.29
  18   4   0    5.29    1.18
 -18   4   0    4.49    2.73
  18   4   0    2.45    2.04
 -18   4   0    5.40    1.26
 -18   4   0    5.01    1.27
  18   4   0    4.74    1.19
  18   4   0    6.31    1.08
 -18   4   0    3.59    0.97
  18   4   0    5.72    1.16
 -18   4   0    4.22    1.13
  20  -4   0   43.45    3.49
 -20  -4   0   39.15    3.25
  20  -4   0   39.79    3.26
  20  -4   0   41.88    3.38
  20  -4   0   40.01    2.89
 -20  -4   0   40.84    3.09
  20  -4   0   42.64    3.39
  20  -4   0   39.18    4.13
 -20   4   0   39.35    3.22
  20   4   0   32.07    4.92
  20   4   0   42.68    3.03
  20   4   0   43.60    2.90
 -20   4   0   42.03    3.14
 -20   4   0   43.94    6.04
 -20   4   0   38.97    2.90
  20   4   0   44.99    2.84
  20   4   0   41.21    2.96
 -22  -4   0    7.82    1.54
  22  -4   0    9.40    1.80
  22  -4   0    9.27    1.55
  22  -4   0   10.73    1.90
  22  -4   0   11.08    1.90
  22  -4   0    8.42    3.68
 -22   4   0    9.81    1.54
 -22   4   0    4.59    3.15
  22   4   0    8.30    1.47
  22   4   0   10.72    2.43
  22   4   0    9.80    1.35
 -22   4   0    2.27    2.59
 -22   4   0   13.29    2.09
  22   4   0    9.25    4.86
  24  -4   0    8.38    1.45
 -24  -4   0    4.65    1.35
 -24  -4   0    6.94    1.63
  24  -4   0    6.71    1.66
  24  -4   0    8.47    1.71
  24  -4   0    3.62    4.09
  24  -4   0    4.99    1.59
 -24   4   0    6.58    4.66
  24   4   0    3.55    1.39
 -24   4   0    5.01    1.24
 -24   4   0    3.76    1.41
  24   4   0    5.15    1.24
  24   4   0    6.62    1.23
 -24   4   0    7.27    1.70
  24   4   0    5.39    1.39
  26  -4   0    1.14    1.04
  26  -4   0    4.05    1.58
  26  -4   0    2.66    1.45
  26  -4   0   -4.73    4.54
 -26  -4   0    2.56    1.24
  26  -4   0    3.37    1.64
 -26   4   0    5.62    1.55
 -26   4   0   -5.79    4.98
  26   4   0    2.11    1.07
 -26   4   0    2.62    1.08
  26   4   0    3.99    1.23
  26   4   0  -13.04    6.01
  28  -4   0   11.10   10.09
 -28  -4   0    9.20    1.82
  28  -4   0   15.07    2.37
  28  -4   0   10.10    1.70
  28  -4   0    8.33    2.09
  28   4   0   10.51    1.69
  28   4   0   12.96    2.76
 -28   4   0    8.99    1.54
 -28   4   0    6.42    1.75
 -28   4   0    8.45    1.92
  -1  -5   0  108.11    6.83
   1  -5   0  103.27    5.00
  -1  -5   0  108.64    5.02
   1  -5   0  107.22    5.14
  -1  -5   0  106.26    5.00
   1  -5   0  107.68    5.16
   1  -5   0  104.87    5.14
   1  -5   0  108.18    5.09
   1  -5   0   96.38    6.57
  -1  -5   0  105.93    5.13
   1  -5   0  115.66    5.24
  -1  -5   0  106.68    5.16
  -1  -5   0  105.99    5.16
  -1  -5   0  109.41    5.17
  -1   5   0  102.26    6.52
   1   5   0  108.58    5.18
  -1   5   0  102.87    4.97
   1   5   0  104.65    5.00
  -1   5   0  102.58    4.98
   1   5   0  108.28    6.53
  -1   5   0  107.32    5.16
  -1   5   0  110.81    5.15
   1   5   0  114.22    5.02
  -1   5   0   99.39    4.98
   1   5   0  101.17    4.93
  -3  -5   0   18.23    1.44
   3  -5   0   19.55    1.60
   3  -5   0   16.49    1.65
   3  -5   0   20.02    1.53
   3  -5   0   20.24    1.59
   3  -5   0   20.30    3.01
  -3  -5   0   17.33    1.57
  -3  -5   0   21.72    1.57
   3  -5   0   18.90    1.68
  -3  -5   0   16.18    2.71
  -3  -5   0   16.44    1.58
  -3  -5   0   15.98    1.56
   3  -5   0   16.63    1.65
  -3  -5   0   19.39    1.64
   3   5   0   18.25    1.52
  -3   5   0   17.28    1.61
   3   5   0   18.04    1.41
   3   5   0   18.66    2.66
   3   5   0   17.76    1.63
  -3   5   0   17.01    1.52
   3   5   0   18.62    1.44
   3   5   0   18.81    1.54
  -3   5   0   21.81    1.74
  -3   5   0   19.71    2.88
  -3   5   0   16.30    1.48
  -5  -5   0    0.94    0.61
   5  -5   0    2.51    0.82
   5  -5   0    0.10    0.68
   5  -5   0    2.25    0.85
  -5  -5   0    0.72    0.65
   5  -5   0    0.49    0.57
  -5  -5   0   -0.02    0.61
   5  -5   0    0.64    0.63
  -5  -5   0    1.41    0.71
   5  -5   0    0.72    1.40
  -5  -5   0    1.34    0.65
  -5  -5   0   -0.21    0.57
  -5  -5   0    2.29    1.40
   5  -5   0    0.43    0.68
   5   5   0    0.19    0.62
   5   5   0    0.61    0.71
   5   5   0    0.09    0.98
  -5   5   0   -0.06    0.50
  -5   5   0   -0.29    1.22
  -5   5   0    1.39    0.81
  -5   5   0   -0.27    0.59
  -5   5   0    1.78    0.70
   5   5   0    1.06    0.51
   5   5   0    1.04    0.58
   5   5   0    0.02    0.47
   7  -5   0    6.81    1.07
  -7  -5   0    7.81    1.06
   7  -5   0    5.69    0.97
   7  -5   0    9.46    2.35
   7  -5   0    8.77    1.33
  -7  -5   0    6.96    1.05
   7  -5   0    6.18    1.14
  -7  -5   0    6.69    1.07
  -7  -5   0    7.40    1.16
   7  -5   0    6.07    1.00
  -7  -5   0    6.26    1.97
  -7  -5   0    7.68    0.88
  -7  -5   0    7.33    1.09
   7  -5   0    7.00    1.10
  -7   5   0    8.42    1.14
   7   5   0    6.44    0.85
   7   5   0    8.44    1.24
   7   5   0    5.72    0.86
   7   5   0    7.38    1.82
  -7   5   0    9.65    1.27
  -7   5   0    9.57    2.40
   7   5   0    5.78    0.86
  -7   5   0    6.84    1.22
  -7   5   0    7.31    1.20
   7   5   0    9.39    1.13
   9  -5   0    2.67    0.91
   9  -5   0    3.87    1.05
  -9  -5   0    3.26    0.84
  -9  -5   0   -0.33    1.43
  -9  -5   0    2.87    0.53
   9  -5   0    4.11    0.88
  -9  -5   0    1.63    0.74
  -9  -5   0    2.99    0.78
  -9  -5   0    2.03    0.81
   9  -5   0    1.01    0.74
   9  -5   0    1.21    0.74
   9  -5   0    5.38    1.07
  -9  -5   0    1.57    0.73
   9  -5   0    2.17    1.74
   9   5   0    2.25    0.80
  -9   5   0    3.47    0.98
  -9   5   0    1.44    1.49
  -9   5   0    1.67    0.84
   9   5   0    3.17    0.69
   9   5   0    2.33    1.69
   9   5   0    2.73    0.70
   9   5   0    3.15    0.61
  -9   5   0    1.87    0.72
   9   5   0    2.72    0.93
  -9   5   0    2.99    0.89
  -9   5   0    3.32    0.86
 -11  -5   0    2.56    0.86
  11  -5   0    1.52    0.72
 -11  -5   0    0.42    1.48
 -11  -5   0    1.69    0.74
  11  -5   0    0.54    0.89
  11  -5   0    1.34    0.92
  11  -5   0    1.11    0.72
 -11  -5   0    0.65    0.71
 -11  -5   0    0.98    0.73
 -11  -5   0    1.00    0.36
  11  -5   0    1.10    1.83
  11  -5   0    1.59    0.79
  11  -5   0    1.58    0.80
  11  -5   0    2.30    0.96
  11   5   0    1.37    0.45
 -11   5   0    1.74    0.98
  11   5   0    2.10    0.93
  11   5   0    2.29    1.51
 -11   5   0    1.47    0.88
  11   5   0    1.44    0.82
 -11   5   0    1.34    0.74
  11   5   0    0.51    0.56
  11   5   0    1.70    0.58
 -11   5   0    1.67    0.86
 -11   5   0    2.40    1.98
 -11   5   0    0.95    0.92
  13  -5   0   12.33    1.70
 -13  -5   0   13.31    1.52
 -13  -5   0   12.76    1.71
 -13  -5   0   11.74    2.79
  13  -5   0   15.67    1.93
 -13  -5   0   14.75    1.81
  13  -5   0    8.72    2.73
 -13  -5   0   13.92    1.57
  13  -5   0   11.30    1.70
  13  -5   0   12.07    1.48
  13  -5   0   10.42    1.48
  13  -5   0   14.18    1.62
  13  -5   0   11.64    1.60
  13   5   0   15.14    0.84
 -13   5   0   11.66    3.22
 -13   5   0   12.49    1.67
  13   5   0   13.72    1.45
  13   5   0   17.20    1.83
  13   5   0   16.79    2.91
 -13   5   0   14.78    1.70
 -13   5   0   15.36    1.86
 -13   5   0   15.59    1.73
  13   5   0   14.02    1.40
  15  -5   0   32.50    2.67
  15  -5   0   33.33    2.42
  15  -5   0   31.67    2.80
 -15  -5   0   32.60    2.65
  15  -5   0   31.22    2.74
 -15  -5   0   35.92    4.70
 -15  -5   0   32.30    2.53
  15  -5   0   30.51    2.26
  15  -5   0   30.71    2.59
  15  -5   0   33.90    6.78
 -15   5   0   29.28    2.55
 -15   5   0   27.25    2.65
  15   5   0   34.55    2.62
  15   5   0   34.41    2.35
  15   5   0   33.62    2.24
 -15   5   0   25.32    2.57
  15   5   0   41.40    4.71
  15   5   0   38.53    4.32
 -15   5   0   35.94    5.23
  17  -5   0   28.27    2.65
  17  -5   0   27.60    2.70
  17  -5   0   24.14    2.53
 -17  -5   0   40.07    5.13
  17  -5   0   24.91    2.67
  17  -5   0   24.77    2.11
  17  -5   0   28.80    2.34
 -17  -5   0   31.47    2.68
  17  -5   0   22.45    2.57
 -17  -5   0   27.34    2.44
  17  -5   0   27.29    4.79
 -17   5   0   25.87    2.46
  17   5   0   27.42    2.09
  17   5   0   32.85    4.17
 -17   5   0   30.49    2.64
  17   5   0   28.86    2.30
 -17   5   0   24.14    2.34
 -17   5   0   28.50    4.84
  17   5   0   32.39    2.59
  17   5   0   35.79    4.56
  19  -5   0    4.82    1.07
  19  -5   0    5.70    1.54
  19  -5   0    5.75    1.23
  19  -5   0    5.51    1.50
 -19  -5   0    5.51    1.48
  19  -5   0    4.55    1.44
  19  -5   0   -2.06    3.02
  19  -5   0    4.96    1.47
 -19  -5   0    5.69    1.23
 -19   5   0    1.98    1.11
 -19   5   0    0.43    2.83
  19   5   0    7.38    2.82
 -19   5   0    3.79    1.19
  19   5   0    4.11    0.88
 -19   5   0    2.98    1.39
  19   5   0    5.38    2.11
  19   5   0    2.49    3.20
  19   5   0    6.82    1.46
  21  -5   0   -0.06    0.83
 -21  -5   0   -1.02    0.77
  21  -5   0    0.75    1.02
  21  -5   0    2.10    1.31
  21  -5   0   -0.75    1.33
 -21  -5   0   -0.63    0.97
  21  -5   0    1.79    3.08
  21  -5   0   -0.99    1.06
  21   5   0   -0.08    0.70
 -21   5   0    0.04    1.11
  21   5   0   -1.63    0.72
  21   5   0    1.19    0.99
 -21   5   0    1.27    1.12
  21   5   0    1.68    0.98
 -21   5   0    0.05    0.82
  21   5   0   -2.39    2.60
 -21   5   0   -2.06    3.07
  21   5   0    1.64    2.07
  23  -5   0    1.54    1.29
  23  -5   0    3.08    1.13
 -23  -5   0    1.88    0.95
  23  -5   0    0.60    1.29
 -23  -5   0    2.34    1.26
  23  -5   0    6.32    4.08
  23  -5   0    4.17    1.45
 -23   5   0    3.55    1.51
  23   5   0    2.83    1.27
 -23   5   0    2.94    1.05
  23   5   0    3.61    1.25
  23   5   0    4.02    1.17
  23   5   0    2.02    3.43
  23   5   0    2.45    1.15
 -23   5   0    1.71    3.93
  25  -5   0   -2.80    0.94
 -25  -5   0    0.82    0.95
  25  -5   0  -10.70    7.59
  25  -5   0    1.81    1.37
  25  -5   0    0.74    1.02
  25   5   0    1.46    1.06
  25   5   0   -0.98    0.85
 -25   5   0    0.63    1.24
 -25   5   0   -1.74    0.77
 -25   5   0    1.68    2.23
   0  -6   0  104.09    5.43
   0  -6   0  110.65    5.53
   0  -6   0  109.86    5.62
   0  -6   0  111.70    5.33
   0  -6   0  100.77    5.27
   0  -6   0  110.22    5.48
   0   6   0  115.11    5.46
   0   6   0  113.10    5.32
   0   6   0  109.84    5.50
   0   6   0  107.82    5.21
   0   6   0  112.70    5.38
   0   6   0  107.87    7.64
   2  -6   0   13.43    1.51
  -2  -6   0   12.91    1.41
  -2  -6   0   15.04    1.66
  -2  -6   0   11.58    2.89
  -2  -6   0   11.36    1.55
  -2  -6   0   10.66    1.48
   2  -6   0    8.40    1.33
   2  -6   0   14.80    1.60
   2  -6   0   12.54    1.64
   2  -6   0   11.78    1.58
  -2  -6   0   12.32    1.54
   2  -6   0   14.16    1.55
  -2   6   0   11.38    2.72
  -2   6   0   14.42    1.44
   2   6   0   12.35    1.33
   2   6   0   15.48    1.58
   2   6   0   14.52    1.36
  -2   6   0   11.68    1.40
   2   6   0   11.85    1.52
   2   6   0   10.43    2.33
  -2   6   0   15.00    1.71
   2   6   0   14.78    1.55
  -2   6   0   14.21    1.62
  -4  -6   0    1.18    0.66
  -4  -6   0    1.37    0.85
  -4  -6   0    3.02    0.89
   4  -6   0    3.43    1.02
   4  -6   0    2.53    0.92
   4  -6   0    0.66    0.65
  -4  -6   0    2.68    0.87
   4  -6   0    3.19    0.93
   4  -6   0    3.26    0.92
  -4  -6   0    2.17    1.77
  -4  -6   0    1.58    0.80
   4   6   0    2.77    0.88
   4   6   0    0.92    1.38
  -4   6   0    1.71    0.72
   4   6   0    1.70    0.62
  -4   6   0    2.74    1.65
  -4   6   0    2.07    0.90
   4   6   0    1.94    0.82
  -4   6   0    1.23    0.95
   4   6   0    2.25    0.62
   4   6   0    1.66    0.86
  -4   6   0    2.70    0.73
  -6  -6   0    0.96    0.75
  -6  -6   0    0.90    0.75
   6  -6   0    1.88    0.94
   6  -6   0    1.52    0.81
  -6  -6   0    1.31    0.78
  -6  -6   0    4.05    1.90
  -6  -6   0    2.65    0.66
   6  -6   0    1.84    0.82
  -6  -6   0    3.11    0.94
  -6  -6   0    2.64    0.90
  -6  -6   0    1.25    0.80
   6  -6   0    1.97    0.89
   6  -6   0    1.42    2.24
   6  -6   0    2.65    0.86
   6   6   0    2.23    0.87
  -6   6   0    1.78    0.86
   6   6   0    1.40    0.89
   6   6   0    2.43    1.57
  -6   6   0    3.13    0.87
   6   6   0    1.39    0.61
  -6   6   0    1.00    0.67
  -6   6   0    2.85    1.83
  -6   6   0    0.96    0.93
  -6   6   0    2.96    0.89
   6   6   0    2.25    0.75
   6   6   0    3.01    0.75
   8  -6   0   10.47    1.57
  -8  -6   0   13.87    1.60
  -8  -6   0   12.21    1.56
   8  -6   0    6.71    1.18
   8  -6   0    9.12    2.70
   8  -6   0    8.89    1.46
  -8  -6   0   12.24    1.59
  -8  -6   0   11.44    1.45
  -8  -6   0   11.05    1.44
   8  -6   0    9.07    1.65
  -8  -6   0    9.23    1.04
   8  -6   0   10.97    1.63
  -8  -6   0   11.12    2.57
  -8   6   0    7.99    1.33
   8   6   0    9.88    1.28
   8   6   0   10.18    1.23
  -8   6   0   10.15    1.47
   8   6   0   11.04    1.21
  -8   6   0    8.96    1.43
  -8   6   0    7.98    2.47
   8   6   0   12.15    1.63
   8   6   0   12.81    2.56
  10  -6   0    1.97    1.07
 -10  -6   0    3.90    0.90
  10  -6   0    2.00    2.31
  10  -6   0    4.44    1.10
  10  -6   0    2.72    1.11
  10  -6   0    3.00    0.94
 -10  -6   0    3.24    0.92
  10  -6   0    3.83    1.02
 -10  -6   0    5.45    2.17
 -10  -6   0    4.84    1.15
  10   6   0    4.45    0.77
 -10   6   0    2.28    1.86
 -10   6   0    4.55    1.13
  10   6   0    2.40    1.76
  10   6   0    3.79    0.80
 -10   6   0    4.35    1.20
  10   6   0    4.28    1.15
  10   6   0    4.08    1.02
 -12  -6   0    2.44    2.01
 -12  -6   0    2.57    1.02
  12  -6   0    2.08    1.01
  12  -6   0    3.16    1.01
 -12  -6   0    4.62    1.08
  12  -6   0    3.79    1.02
 -12  -6   0    2.76    0.51
  12  -6   0    3.31    0.96
  12  -6   0    4.55    2.52
  12  -6   0    0.95    1.04
 -12   6   0    1.77    1.01
 -12   6   0    3.62    2.41
  12   6   0    3.17    0.77
  12   6   0    2.31    0.98
  12   6   0    3.72    1.96
  12   6   0    3.26    0.99
 -12   6   0    2.74    1.13
  12   6   0    2.44    0.56
 -12   6   0    5.53    1.13
  14  -6   0    8.65    1.67
  14  -6   0    6.18    1.35
 -14  -6   0    6.85    1.41
 -14  -6   0    4.67    2.59
  14  -6   0    6.85    1.27
  14  -6   0    7.53    1.51
  14  -6   0    7.77    1.60
  14  -6   0    2.63    2.63
  14  -6   0    6.10    1.29
 -14   6   0    5.60    1.44
 -14   6   0    8.33    1.61
 -14   6   0    7.70    2.98
  14   6   0    7.70    2.44
  14   6   0    6.75    1.27
  14   6   0    8.01    1.57
  14   6   0    9.49    1.16
 -14   6   0    5.76    1.18
  14   6   0    7.59    0.62
  16  -6   0   10.60    4.01
  16  -6   0   13.88    2.05
  16  -6   0    7.76    1.49
 -16  -6   0   12.48    1.81
  16  -6   0   11.88    1.76
  16  -6   0    8.96    1.69
 -16  -6   0   13.60    3.66
 -16  -6   0   10.04    1.55
  16  -6   0   10.55    1.50
  16   6   0   11.69    4.67
  16   6   0    6.29    1.18
 -16   6   0   12.44    1.91
  16   6   0   12.57    2.46
 -16   6   0   10.87    1.72
  16   6   0   12.61    1.88
  16   6   0   10.37    1.37
 -16   6   0    6.72    3.16
 -16   6   0   10.81    1.86
  18  -6   0    9.97    1.94
 -18  -6   0   12.49    3.76
 -18  -6   0    8.26    1.65
 -18  -6   0    6.76    1.31
  18  -6   0   11.03    2.73
  18  -6   0    8.63    1.80
  18  -6   0    8.80    1.44
  18  -6   0    4.90    3.68
  18  -6   0    6.73    1.43
 -18   6   0    8.03    1.58
 -18   6   0    9.95    1.67
  18   6   0    8.03    1.48
  18   6   0    9.33    1.72
  18   6   0    8.49    2.72
 -18   6   0    4.63    4.08
 -18   6   0   11.88    1.89
  18   6   0    8.38    1.54
  20  -6   0    4.63    1.56
  20  -6   0    9.29    4.37
 -20  -6   0    3.78    1.42
  20  -6   0    6.98    1.35
  20  -6   0    3.82    1.65
  20  -6   0    5.45    1.58
 -20  -6   0    3.57    1.03
 -20   6   0    0.95    3.62
 -20   6   0    3.70    1.35
 -20   6   0    3.85    1.37
  20   6   0    3.45    1.00
 -20   6   0    1.78    1.15
  20   6   0    0.44    1.07
  20   6   0    3.62    1.18
  22  -6   0    1.47    1.05
  22  -6   0   -0.10    1.27
  22  -6   0    0.26    1.29
  22  -6   0    1.61    2.00
 -22  -6   0    0.53    0.95
  22  -6   0   10.02    4.87
  22   6   0    1.71    1.29
 -22   6   0   -0.97    1.17
  22   6   0   -1.63    4.53
 -22   6   0    2.32    1.18
  22   6   0    0.76    1.02
  22   6   0    1.11    1.09
 -22   6   0    0.11    1.15
  24  -6   0   -0.44    1.11
  24  -6   0   -0.40    2.05
  24  -6   0    0.65    1.02
  24  -6   0    0.26    1.64
 -24  -6   0   -0.16    1.12
  24   6   0   -0.72    0.99
 -24   6   0   -0.28    1.13
 -24   6   0   -0.73    1.03
   1  -7   0    0.91    1.93
   1  -7   0    0.80    0.89
   1  -7   0    0.76    1.01
  -1  -7   0   -0.42    0.70
   1  -7   0   -0.53    0.77
  -1  -7   0   -0.47    0.60
  -1  -7   0    0.13    1.78
  -1  -7   0    0.45    0.86
  -1  -7   0   -0.10    0.83
   1  -7   0   -0.28    0.66
  -1   7   0    0.38    0.87
   1   7   0    0.41    0.82
   1   7   0   -0.50    0.72
   1   7   0    0.31    0.58
  -1   7   0    2.24    0.90
  -1   7   0    1.97    1.75
  -1   7   0    0.59    0.62
   1   7   0    0.22    0.80
   1   7   0    0.45    1.67
  -3  -7   0    0.66    0.91
   3  -7   0    1.38    0.87
  -3  -7   0    1.60    0.83
   3  -7   0   -2.02    1.85
   3  -7   0    1.81    0.99
   3  -7   0    1.43    0.94
  -3  -7   0    0.36    0.70
  -3  -7   0    0.71    1.81
  -3   7   0    1.99    1.00
   3   7   0   -0.24    0.80
  -3   7   0    0.99    0.66
   3   7   0   -0.16    0.70
   3   7   0    0.72    0.92
   3   7   0    1.42    0.64
   3   7   0    1.44    1.57
  -3   7   0    0.14    1.72
  -3   7   0    0.82    0.91
  -5  -7   0    5.30    1.19
   5  -7   0    4.70    1.27
   5  -7   0    3.51    0.97
  -5  -7   0    5.43    1.23
   5  -7   0    5.55    1.22
  -5  -7   0    5.75    2.45
   5  -7   0    1.58    2.31
  -5  -7   0    4.48    1.18
  -5  -7   0    5.62    0.95
   5   7   0    7.08    1.41
  -5   7   0    3.58    2.00
  -5   7   0    5.76    1.31
   5   7   0    5.28    1.02
   5   7   0    5.05    0.90
   5   7   0    5.47    1.13
  -5   7   0    6.75    1.35
   5   7   0    6.71    2.33
  -5   7   0    6.59    1.14
  -7  -7   0   25.29    2.30
   7  -7   0   23.34    2.25
  -7  -7   0   21.27    3.94
   7  -7   0   21.71    2.30
  -7  -7   0   25.23    2.32
   7  -7   0   17.53    3.66
  -7  -7   0   23.20    1.77
   7  -7   0   23.31    2.39
  -7  -7   0   21.95    2.22
   7   7   0   24.88    1.91
  -7   7   0   21.79    2.31
   7   7   0   20.40    2.02
  -7   7   0   20.43    2.04
   7   7   0   24.90    2.34
   7   7   0   22.92    1.75
  -7   7   0   23.98    2.34
   7   7   0   22.84    3.52
  -7   7   0   21.90    3.78
  -9  -7   0   11.92    1.64
   9  -7   0   11.12    1.73
  -9  -7   0   12.27    1.22
  -9  -7   0    8.76    2.92
   9  -7   0    3.55    2.81
  -9  -7   0   13.60    1.75
   9  -7   0   12.38    1.84
   9  -7   0   10.91    1.84
  -9  -7   0   12.79    1.72
   9   7   0   11.02    1.51
  -9   7   0   12.40    1.81
  -9   7   0    7.74    1.28
   9   7   0   13.44    1.73
   9   7   0    9.92    1.20
   9   7   0   12.31    2.82
  -9   7   0   12.56    1.75
   9   7   0    9.77    1.65
  -9   7   0   11.91    3.34
  11  -7   0    7.44    2.00
  11  -7   0    5.37    1.40
 -11  -7   0    7.04    1.38
  11  -7   0    4.86    1.22
 -11  -7   0    7.03    1.49
 -11  -7   0    6.87    1.39
 -11  -7   0    4.26    0.71
  11  -7   0    9.51    3.31
 -11  -7   0    3.63    2.53
  11   7   0    6.39    1.02
  11   7   0    7.21    3.59
  11   7   0    6.13    1.27
 -11   7   0    6.14    1.28
 -11   7   0    5.02    1.37
 -11   7   0    6.29    1.48
 -11   7   0    2.38    2.50
  11   7   0    6.05    1.35
 -13  -7   0    2.76    1.11
 -13  -7   0    2.62    1.01
 -13  -7   0    1.14    0.96
  13  -7   0    3.01    1.09
  13  -7   0    3.40    1.14
  13  -7   0    3.71    3.01
 -13  -7   0    2.62    0.51
 -13  -7   0   -0.10    3.01
  13  -7   0    1.47    1.18
  13  -7   0    2.56    1.30
  13   7   0    3.78    1.27
  13   7   0    1.33    0.67
  13   7   0    1.93    0.99
 -13   7   0    2.77    1.43
 -13   7   0    3.09    1.30
  13   7   0    4.37    2.42
  13   7   0    2.77    0.59
  15  -7   0   -2.19    2.89
  15  -7   0    0.07    0.81
  15  -7   0    0.44    1.00
 -15  -7   0    0.30    0.90
  15  -7   0    2.07    1.05
 -15  -7   0    0.19    0.94
  15  -7   0    2.70    1.29
 -15  -7   0    1.67    3.15
  15  -7   0   -0.94    0.93
 -15   7   0    0.94    1.06
  15   7   0    0.35    0.62
  15   7   0   -1.05    0.81
  15   7   0    1.06    1.07
 -15   7   0   -1.00    0.86
  15   7   0   -3.10    2.71
 -15   7   0    2.73    3.08
  17  -7   0   -0.04    1.51
  17  -7   0   -0.98    0.92
 -17  -7   0    0.43    0.85
  17  -7   0    1.02    1.25
 -17  -7   0    0.21    0.97
  17  -7   0   -0.41    4.13
  17  -7   0    0.36    1.17
  17   7   0   -0.72    0.85
 -17   7   0    0.20    0.84
  17   7   0    3.39    1.19
  17   7   0   -0.47    0.73
  17   7   0    0.17    1.03
  17   7   0    5.56    3.39
 -17   7   0   -0.22    1.06
 -17   7   0   -0.18    0.91
  19  -7   0   -0.96    1.12
  19  -7   0   -9.63    6.38
  19  -7   0    1.05    1.31
  19  -7   0    0.50    0.93
 -19  -7   0    2.09    1.07
  19   7   0   -1.25    0.95
 -19   7   0    4.92    1.26
  19   7   0    2.19    3.93
 -19   7   0    1.51    1.26
 -19   7   0    1.42    1.25
  19   7   0    1.13    0.97
  19   7   0   -0.78    1.13
 -21  -7   0    1.23    1.02
  21  -7   0    0.96    1.24
  21  -7   0    0.05    2.33
  21  -7   0   -0.67    0.91
  21  -7   0    3.49    1.81
 -21   7   0   -0.31    1.23
  21   7   0    4.22    1.72
 -21   7   0   -0.40    1.08
   0  -8   0    1.12    1.00
   0  -8   0    0.26    0.98
   0  -8   0    0.44    2.56
   0  -8   0    1.61    0.97
   0   8   0    1.11    0.93
   0   8   0    1.85    1.09
   0   8   0    2.47    3.70
   0   8   0    2.35    1.04
   2  -8   0    1.72    0.92
  -2  -8   0    0.86    0.91
   2  -8   0    1.81    2.41
   2  -8   0   -0.29    0.95
  -2  -8   0   -0.44    0.83
   2  -8   0   -0.24    0.88
   2   8   0   -0.53    0.59
   2   8   0   -0.41    2.11
   2   8   0    0.14    0.86
   2   8   0    0.34    0.88
  -2   8   0   -0.95    3.60
  -2   8   0   -0.50    0.85
   2   8   0    0.90    1.00
  -2   8   0   -0.16    0.64
  -2   8   0   -1.44    0.80
  -4  -8   0    1.47    0.97
  -4  -8   0    0.32    0.98
   4  -8   0    0.46    0.98
  -4  -8   0    1.03    1.06
   4  -8   0    0.15    2.98
   4  -8   0    0.34    0.67
   4  -8   0    0.93    1.22
  -4   8   0   -0.34    0.87
   4   8   0   -0.35    0.87
  -4   8   0   -4.15    2.18
   4   8   0    1.57    1.10
  -4   8   0    0.02    0.96
   4   8   0    0.91    0.87
  -4   8   0    0.34    0.70
   4   8   0   -0.24    0.56
   4   8   0    1.01    2.16
   6  -8   0    4.93    2.17
  -6  -8   0    3.51    2.75
   6  -8   0    5.39    1.44
   6  -8   0    6.30    1.41
  -6  -8   0    4.90    1.17
  -6  -8   0    4.82    1.29
  -6  -8   0    7.10    1.38
   6   8   0    6.85    1.15
  -6   8   0    7.56    2.89
   6   8   0    7.02    1.56
  -6   8   0    6.60    1.44
   6   8   0    5.15    0.96
   6   8   0    2.95    2.43
  -6   8   0    9.30    1.37
   6   8   0    7.79    1.41
  -6   8   0    8.35    1.67
  -8  -8   0   -0.04    0.64
   8  -8   0    1.71    0.95
  -8  -8   0   -0.16    0.79
  -8  -8   0   -0.90    2.74
  -8  -8   0   -0.34    0.89
   8  -8   0    0.83    3.54
   8  -8   0    0.59    1.05
  -8  -8   0   -0.63    0.92
   8  -8   0    1.22    0.99
  -8   8   0    0.37    1.06
   8   8   0   -0.53    0.66
   8   8   0   -0.58    0.53
   8   8   0    0.29    2.25
  -8   8   0   -3.27    2.48
  -8   8   0    0.20    0.76
   8   8   0    0.01    0.86
  -8   8   0    0.73    1.10
   8   8   0    0.59    1.07
 -10  -8   0    4.95    1.34
  10  -8   0    6.25    1.58
 -10  -8   0    5.31    1.21
 -10  -8   0    5.18    0.84
  10  -8   0    5.28    1.44
  10  -8   0    8.40    1.68
 -10  -8   0    4.58    1.16
  10  -8   0    5.31    3.71
  10   8   0    7.30    0.98
 -10   8   0    6.87    1.50
  10   8   0    5.26    0.98
  10   8   0    5.93    1.45
  10   8   0    6.56    1.31
 -10   8   0    7.61    1.76
 -10   8   0    1.16    5.36
 -10   8   0    6.34    1.26
  12  -8   0   -0.02    0.98
 -12  -8   0    0.09    0.89
 -12  -8   0    1.37    0.95
  12  -8   0   -4.75    4.35
 -12  -8   0    2.60    1.23
  12  -8   0    0.76    1.15
  12  -8   0   -0.34    0.88
  12  -8   0    0.56    1.04
 -12  -8   0    2.49    0.53
  12   8   0    3.62    1.12
  12   8   0    0.09    0.91
  12   8   0    1.96    1.10
  12   8   0    1.78    0.65
 -12   8   0    0.68    1.14
 -12   8   0    0.98    1.06
 -12   8   0    0.47    0.97
  14  -8   0    2.08    1.26
  14  -8   0   -2.09    1.06
  14  -8   0    1.19    0.96
  14  -8   0    0.94    0.92
 -14  -8   0   -0.17    0.91
 -14  -8   0    1.12    0.91
 -14   8   0    0.88    1.20
 -14   8   0   -0.80    1.04
  14   8   0   -0.04    0.89
  14   8   0    0.56    0.72
 -14   8   0    1.60    1.21
  14   8   0    0.35    1.00
  16  -8   0    0.88    1.24
  16  -8   0    0.91    0.90
 -16  -8   0    2.31    1.13
  16  -8   0    1.25    1.21
  16  -8   0    0.44    1.17
 -16  -8   0    3.47    1.20
  16   8   0   -0.17    1.45
  16   8   0    1.30    1.00
 -16   8   0    1.52    1.30
  16   8   0    0.45    0.95
  16   8   0   -4.05    4.53
 -16   8   0   -0.49    0.96
  18  -8   0    1.10    1.35
 -18  -8   0    0.97    1.20
  18  -8   0   -0.46    0.92
  18  -8   0    1.17    0.98
 -18  -8   0   -0.16    1.66
  18   8   0   -0.92    0.93
 -18   8   0   -0.30    1.08
  18   8   0    1.55    1.02
 -18   8   0    1.37    1.23
   1  -9   0    1.50    1.09
   1  -9   0    0.38    1.06
  -1  -9   0    0.86    1.07
   1  -9   0    1.43    0.99
  -1  -9   0   -0.31    1.00
  -1  -9   0    1.57    1.05
  -1   9   0    2.63    0.87
   1   9   0    2.03    1.11
   1   9   0    0.04    0.86
   1   9   0    2.03    1.13
  -1   9   0    2.16    1.14
  -1   9   0   -0.61    1.01
  -3  -9   0   -1.01    0.82
  -3  -9   0    1.42    1.04
   3  -9   0    0.51    0.86
   3  -9   0   -0.01    1.11
  -3  -9   0    0.32    1.09
   3  -9   0   -0.16    1.05
   3   9   0    0.55    1.02
  -3   9   0    2.41    1.17
  -3   9   0    1.89    0.99
   3   9   0    1.92    1.07
  -3   9   0    0.20    0.99
   3   9   0    1.23    0.87
   5  -9   0    1.16    1.12
  -5  -9   0    0.82    1.04
  -5  -9   0   -2.98    1.03
   5  -9   0    0.15    1.00
  -5  -9   0   -0.92    0.87
  -5   9   0   -1.47    0.92
   5   9   0    1.21    1.01
   5   9   0    0.38    1.06
   5   9   0   -0.56    0.90
  -5   9   0    0.37    1.15
   7  -9   0    0.56    1.13
  -7  -9   0    2.41    1.17
  -7  -9   0    1.49    1.09
   7  -9   0    0.97    0.96
   7   9   0    0.74    1.14
   7   9   0    0.20    0.96
  -7   9   0    1.16    1.13
   7   9   0    1.10    0.84
  -7   9   0    2.15    1.16
   9  -9   0    1.78    1.25
   9  -9   0   -0.51    0.84
  -9  -9   0    0.61    0.83
  -9  -9   0    0.54    1.01
   9   9   0    0.58    0.79
  -9   9   0    2.70    1.19
   9   9   0    1.77    1.07
   9   9   0    2.11    1.31
  -9   9   0    1.19    1.06
  11  -9   0    0.20    0.90
 -11  -9   0   -1.18    0.90
 -11  -9   0    0.36    0.84
  11  -9   0   -0.41    0.94
 -11   9   0   -0.46    1.07
  11   9   0    0.24    0.66
 -11   9   0   -1.06    1.59
  13  -9   0   -0.02    1.11
  13  -9   0   -0.65    0.99
  13  -9   0    0.04    1.08
 -13  -9   0   -0.34    1.89
  13   9   0   -0.65    0.93
 -13   9   0   -0.41    1.06
  13   9   0    1.97    1.32
  13   9   0    0.26    0.75
 -30   0   1    0.47    1.16
  30   0  -1    1.04    0.88
  30   0  -1    0.55    1.11
  30   0  -1    2.10    1.19
 -28   0   1   -0.83    1.15
  28   0  -1    0.21    0.86
  28   0  -1    1.28    1.38
  28   0  -1    0.29    3.93
  28   0  -1    0.14    1.07
  28   0  -1    0.18    0.28
  28   0  -1   -0.21    1.21
  28   0  -1    2.43    4.22
  26   0  -1   -0.53    0.98
  26   0  -1   -0.42    3.00
  26   0  -1   -0.09    1.18
  26   0  -1    0.73    0.79
 -26   0   1    0.33    0.99
  26   0  -1   -0.66    0.96
  26   0  -1    6.44    3.42
  26   0  -1    0.28    0.36
 -26   0   1    0.06    1.60
  24   0  -1   -0.46    1.00
  24   0  -1    0.74    1.08
  24   0  -1    0.13    2.16
 -24   0   1   -0.32    0.63
  24   0  -1    0.17    0.74
  24   0  -1   -0.45    0.71
  24   0  -1   -2.34    0.76
  24   0  -1   -1.19    2.36
  24   0  -1    0.27    0.37
 -24   0   1   -0.82    1.03
 -24   0   1    0.02    0.91
 -22   0   1    0.15    0.93
  22   0  -1    0.22    0.94
  22   0  -1   -0.10    0.36
 -22   0   1   -0.15    0.99
  22   0  -1    1.44    0.76
 -22   0   1   -0.39    0.64
  22   0  -1    0.50    0.88
  22   0  -1    0.88    0.92
  22   0  -1    1.10    1.98
  22   0  -1   -1.23    0.84
  22   0  -1    1.75    2.16
  20   0  -1   -0.19    1.84
  20   0  -1   -0.42    0.87
  20   0  -1    0.51    0.72
 -20   0   1    0.64    0.67
  20   0  -1    0.97    1.50
  20   0  -1    0.28    0.83
 -20   0   1    0.26    0.87
 -20   0   1   -0.55    0.80
 -20   0   1   -0.32    0.36
  20   0  -1    0.07    0.38
  20   0  -1    0.32    0.66
  20   0  -1   -0.12    0.82
  20   0  -1    0.07    1.64
 -20   0   1    0.96    0.89
  18   0  -1   -1.05    1.56
 -18   0   1   -0.87    0.65
  18   0  -1   -0.06    0.62
  18   0  -1   -0.08    0.68
  18   0  -1   -1.33    0.76
  18   0  -1   -0.09    0.75
  18   0  -1    0.53    1.42
  18   0  -1   -0.60    0.56
 -18   0   1   -1.08    0.75
  18   0  -1   -0.14    0.34
 -18   0   1    0.14    0.57
 -18   0   1   -0.61    0.82
 -18   0   1   -0.87    0.89
 -18   0   1    0.16    0.40
  18   0  -1   -0.10    0.79
 -16   0   1   -0.58    0.51
  16   0  -1   -0.58    0.74
  16   0  -1    0.74    1.42
  16   0  -1   -0.72    0.77
 -16   0   1   -0.35    0.74
 -16   0   1   -0.66    0.66
 -16   0   1   -0.09    0.76
  16   0  -1   -0.64    0.63
  16   0  -1   -0.12    0.60
 -16   0   1   -0.09    0.73
  16   0  -1    1.18    1.46
  16   0  -1    0.40    0.36
  16   0  -1   -0.88    0.69
 -16   0   1    0.27    0.39
  14   0  -1    0.31    0.54
 -14   0   1   -0.14    0.33
 -14   0   1   -0.51    0.54
  14   0  -1    0.72    1.16
  14   0  -1   -0.36    0.59
 -14   0   1    0.07    0.65
  14   0  -1   -0.38    0.61
  14   0  -1    0.31    0.56
 -14   0   1   -0.11    0.61
  14   0  -1   -0.07    0.31
 -14   0   1    0.15    0.98
 -14   0   1    0.50    0.77
  14   0  -1    0.06    0.62
 -14   0   1    0.18    0.48
 -12   0   1   -0.41    0.44
  12   0  -1    0.60    1.19
  12   0  -1   -0.66    0.54
 -12   0   1    0.15    1.09
 -12   0   1   -0.07    0.44
  12   0  -1   -0.05    0.29
 -12   0   1    0.00    0.56
 -12   0   1    0.10    0.60
  12   0  -1   -0.45    0.44
 -12   0   1    0.57    0.33
  12   0  -1   -0.35    0.45
  12   0  -1    0.41    0.51
 -12   0   1   -0.05    0.67
  12   0  -1   -0.47    0.53
 -12   0   1   -0.52    0.53
  12   0  -1   -0.14    0.56
 -10   0   1    0.65    0.55
  10   0  -1    0.14    0.32
 -10   0   1   -0.29    0.54
 -10   0   1   -0.42    0.40
  10   0  -1   -0.15    0.55
  10   0  -1   -0.29    0.95
 -10   0   1    0.13    0.58
  10   0  -1   -0.09    0.47
  10   0  -1   -0.11    0.47
 -10   0   1   -0.15    0.29
 -10   0   1   -0.43    1.08
  10   0  -1   -0.43    0.49
  10   0  -1   -0.48    0.51
 -10   0   1   -0.07    0.54
  10   0  -1   -0.07    0.53
 -10   0   1   -0.12    0.44
  -8   0   1    0.00    0.56
  -8   0   1    0.16    0.55
  -8   0   1   -0.88    0.84
   8   0  -1    0.48    0.47
  -8   0   1    0.31    0.48
   8   0  -1   -0.20    0.38
  -8   0   1   -0.05    0.51
   8   0  -1   -0.47    0.97
   8   0  -1    0.28    0.40
   8   0  -1    0.05    0.28
  -8   0   1    0.20    0.28
  -8   0   1   -0.21    0.50
  -8   0   1   -0.20    0.38
   8   0  -1    0.16    0.50
   8   0  -1   -1.15    0.55
   8   0  -1    0.43    0.50
  -6   0   1   -0.43    0.36
   6   0  -1   -0.10    0.44
   6   0  -1   -0.11    0.92
  -6   0   1   -0.02    0.25
   6   0  -1   -0.41    0.42
  -6   0   1   -0.10    0.85
   6   0  -1   -0.09    0.25
   6   0  -1    0.98    0.40
  -6   0   1    0.04    0.43
   6   0  -1    0.47    0.47
  -6   0   1    0.05    0.44
   6   0  -1   -0.70    0.40
  -6   0   1    0.65    0.51
   6   0  -1   -0.25    0.33
  -6   0   1   -0.25    0.34
  -6   0   1   -0.16    0.46
   4   0  -1    0.09    0.35
   4   0  -1    0.57    0.35
  -4   0   1    0.51    0.28
  -4   0   1    0.47    0.37
  -4   0   1    0.40    0.21
  -4   0   1    0.36    0.31
  -4   0   1    0.11    0.32
  -4   0   1    0.18    0.67
  -4   0   1    0.44    0.35
   4   0  -1   -0.08    0.16
   4   0  -1    0.11    0.21
  -4   0   1    0.53    0.38
   4   0  -1    0.74    0.38
   2   0  -1    0.03    0.14
  -2   0   1   -0.07    0.36
  -2   0   1    0.16    0.20
   2   0  -1   -0.04    0.11
  -2   0   1   -0.10    0.13
  -2   0   1    0.07    0.15
  -2   0   1   -0.05    0.09
   2   0  -1   -0.18    0.22
  -2   0   1    0.06    0.15
   2   0   1   -0.37    0.21
  -2   0  -1   -0.02    0.23
   2   0   1    0.42    0.43
   2   0   1    0.10    0.21
  -2   0  -1    0.50    0.17
   2   0   1    0.10    0.15
   2   0   1   -0.01    0.19
  -2   0  -1    0.44    0.19
  -2   0  -1    0.06    0.18
   2   0   1    0.44    0.23
  -2   0  -1    0.49    0.24
  -2   0  -1   -0.20    0.23
   2   0   1   -0.23    0.15
   2   0   1    0.01    0.16
  -2   0  -1    0.00    0.17
   4   0   1    0.91    0.42
  -4   0  -1    0.38    0.36
   4   0   1    0.63    0.42
   4   0   1    1.06    0.46
  -4   0  -1    0.48    0.26
   4   0   1    0.14    0.33
  -4   0  -1    1.05    0.43
   4   0   1    0.71    0.37
   4   0   1    0.64    0.28
   4   0   1    0.93    0.42
  -4   0  -1    1.28    0.49
   4   0   1   -0.22    0.82
  -4   0  -1    0.17    0.40
  -4   0  -1    1.00    0.44
  -4   0  -1    0.68    0.38
   6   0   1    0.21    0.41
   6   0   1    0.46    0.48
  -6   0  -1    0.13    0.44
  -6   0  -1    0.06    0.99
  -6   0  -1    0.96    0.51
   6   0   1    0.24    0.45
   6   0   1   -0.10    0.87
  -6   0  -1    0.09    0.49
   6   0   1    0.55    0.50
  -6   0  -1   -0.24    0.48
   6   0   1   -0.27    0.41
   6   0   1   -0.21    0.28
  -6   0  -1    0.84    0.50
  -6   0  -1   -0.40    0.43
   6   0   1    0.18    0.49
  -6   0  -1   -0.18    0.27
   8   0   1    0.67    0.50
  -8   0  -1    0.29    0.58
   8   0   1   -0.01    0.50
   8   0   1   -0.10    0.54
   8   0   1   -0.75    0.47
   8   0   1    0.00    0.52
  -8   0  -1    0.60    0.59
   8   0   1    0.07    0.32
  -8   0  -1   -0.08    0.55
  -8   0  -1    0.05    0.42
   8   0   1   -0.75    0.43
  -8   0  -1    0.31    0.31
  -8   0  -1   -0.03    0.46
  -8   0  -1    0.36    0.50
   8   0   1   -0.13    0.99
 -10   0  -1   -0.03    0.32
 -10   0  -1    0.35    0.51
  10   0   1   -0.41    0.57
 -10   0  -1    0.33    0.56
  10   0   1   -0.11    1.01
  10   0   1   -0.37    0.60
 -10   0  -1   -0.56    0.53
  10   0   1   -0.28    0.48
  10   0   1    0.12    0.53
  10   0   1   -0.48    0.54
 -10   0  -1   -0.58    0.44
 -10   0  -1    0.15    0.55
  10   0   1    0.09    0.96
 -10   0  -1   -0.11    0.57
  10   0   1   -0.07    0.33
  10   0   1   -0.52    0.53
  12   0   1   -0.10    0.55
 -12   0  -1   -0.22    0.48
  12   0   1   -0.12    0.33
 -12   0  -1    0.85    0.70
  12   0   1    0.21    1.06
  12   0   1   -0.63    0.52
  12   0   1    0.27    0.58
 -12   0  -1    0.06    0.63
 -12   0  -1    0.14    0.63
 -12   0  -1    0.03    0.32
  12   0   1   -0.22    0.66
  12   0   1    0.35    1.21
  12   0   1   -0.26    0.52
 -12   0  -1    0.03    0.54
  12   0   1   -0.68    0.46
 -14   0  -1   -0.33    0.50
  14   0   1   -0.93    0.63
  14   0   1   -0.64    0.57
  14   0   1   -0.21    0.58
 -14   0  -1    0.95    0.74
 -14   0  -1    0.02    0.60
 -14   0  -1    0.01    0.59
 -14   0  -1   -0.43    0.33
  14   0   1   -0.11    0.58
  14   0   1   -0.36    1.32
  14   0   1   -0.03    0.35
 -14   0  -1   -0.24    0.57
 -14   0  -1   -0.19    0.61
  16   0   1   -0.66    0.63
  16   0   1    0.17    0.70
 -16   0  -1   -0.64    0.77
  16   0   1    0.04    0.80
 -16   0  -1   -0.26    0.73
  16   0   1   -0.97    1.48
  16   0   1   -0.24    0.39
 -16   0  -1    0.50    0.69
 -16   0  -1    0.03    0.62
 -16   0  -1   -1.19    0.59
  16   0   1   -0.34    0.69
  16   0   1   -1.74    1.23
  16   0   1   -0.15    0.68
 -16   0  -1   -0.26    0.40
  18   0   1   -1.16    0.80
 -18   0  -1   -0.85    0.77
  18   0   1    0.25    0.73
 -18   0  -1   -0.31    0.70
 -18   0  -1   -0.33    0.66
  18   0   1   -0.03    0.73
  18   0   1    0.36    0.45
 -18   0  -1    0.38    0.82
  18   0   1    2.51    1.91
 -18   0  -1   -0.55    0.67
  18   0   1    0.26    0.97
  18   0   1    0.16    0.80
  18   0   1    0.43    1.85
  18   0   1    0.47    0.78
  20   0   1    0.20    0.91
  20   0   1    2.17    2.27
 -20   0  -1   -0.38    0.67
 -20   0  -1    0.17    0.89
 -20   0  -1    0.54    0.75
  20   0   1    0.55    0.87
  20   0   1   -1.04    0.81
  20   0   1   -0.26    0.40
  20   0   1   -0.62    0.79
  20   0   1   -0.37    1.64
  20   0   1   -0.98    0.75
  20   0   1   -0.80    0.72
 -20   0  -1    0.17    0.79
  22   0   1   -0.40    0.39
 -22   0  -1    1.09    0.83
 -22   0  -1   -0.37    0.87
 -22   0  -1    0.13    0.93
  22   0   1   -0.17    0.93
  22   0   1    0.81    2.29
  22   0   1   -0.29    1.92
  22   0   1   -0.42    0.88
  22   0   1   -1.33    0.87
  22   0   1    0.30    0.89
  22   0   1   -0.15    0.70
  24   0   1   -0.80    0.77
  24   0   1   -0.58    0.98
  24   0   1   -1.76    2.41
  24   0   1   -0.26    0.77
 -24   0  -1    1.00    1.12
  24   0   1   -0.32    0.93
  24   0   1   -0.91    0.96
  24   0   1    1.86    2.15
 -24   0  -1    0.20    0.94
  26   0   1    0.19    0.81
  26   0   1   -1.05    0.49
  26   0   1    2.40    3.35
  26   0   1   -2.18    0.81
  26   0   1   -0.89    0.94
  26   0   1   -1.35    1.22
 -26   0  -1    0.28    1.02
  26   0   1    0.29    3.31
  28   0   1   -2.00    0.77
  28   0   1    0.47    3.88
  28   0   1   -0.37    0.40
  28   0   1   -6.48    4.32
  28   0   1    0.09    1.11
 -28   0  -1   -1.57    0.96
  28   0   1    0.63    1.09
 -30   0  -1   -0.93    1.24
  30   0   1    2.25    1.27
  30   0   1   -1.74    1.88
  30   0   1   -0.30    1.31
  30   0   1   -0.74    0.88
  29  -1  -1    0.21    1.19
  29  -1  -1   -0.32    1.13
  29  -1  -1    0.64    4.98
  29  -1  -1   -0.17    1.06
  29  -1  -1   -0.68    0.88
 -29  -1   1    0.03    1.26
 -29   1   1   -0.23    1.10
  29   1  -1    2.57    0.98
  29   1  -1   -0.55    1.03
  29   1  -1    1.08    0.91
  29   1  -1   -1.79    1.15
  29   1  -1    3.27    5.22
 -27  -1   1    8.27    1.90
  27  -1  -1    5.34    3.74
 -27  -1   1    3.05    2.25
  27  -1  -1    9.95    1.47
  27  -1  -1    7.18    1.69
  27  -1  -1    8.80    1.85
  27  -1  -1    7.53    1.62
  27  -1  -1    8.74    1.87
  27  -1  -1    7.74    0.98
  27   1  -1    9.18    1.75
  27   1  -1    8.95    3.99
  27   1  -1    9.75    1.60
  27   1  -1    6.81    1.40
 -27   1   1    7.83    1.85
  27   1  -1    7.04    1.68
  27   1  -1    7.85    3.89
  25  -1  -1    1.78    1.17
  25  -1  -1    1.56    1.16
  25  -1  -1    1.62    0.57
  25  -1  -1    0.97    1.06
 -25  -1   1    1.10    1.21
  25  -1  -1    2.77    1.15
  25  -1  -1    0.53    0.72
  25  -1  -1    0.14    2.85
 -25  -1   1    1.54    1.13
  25  -1  -1    0.69    3.05
  25   1  -1    2.36    1.20
  25   1  -1    0.54    0.85
  25   1  -1   -1.51    0.90
  25   1  -1   -0.07    0.81
 -25   1   1    1.73    1.21
 -25   1   1    0.85    1.08
 -25   1   1    1.37    0.73
 -25   1   1    0.54    0.57
  25   1  -1    5.19    2.58
  25   1  -1   -0.38    1.01
 -23  -1   1    8.84    1.32
  23  -1  -1    8.39    1.29
 -23  -1   1   10.76    1.83
  23  -1  -1    4.36    2.84
  23  -1  -1    8.27    1.58
  23  -1  -1    9.42    1.64
  23  -1  -1   11.21    1.17
  23  -1  -1    9.32    1.60
 -23  -1   1    6.43    1.44
  23  -1  -1   11.18    1.69
  23  -1  -1   14.88    3.52
 -23   1   1    8.97    1.77
 -23   1   1    8.27    1.55
  23   1  -1    6.42    2.84
  23   1  -1   11.47    1.51
  23   1  -1    7.33    1.47
  23   1  -1   13.04    3.23
 -23   1   1    6.41    1.11
  23   1  -1    8.36    1.51
 -23   1   1   10.04    1.62
  23   1  -1    9.06    1.55
  23   1  -1    7.98    1.35
 -23   1   1    8.55    1.06
 -21  -1   1    1.67    1.13
  21  -1  -1    1.08    0.85
 -21  -1   1    0.23    0.96
  21  -1  -1    1.89    0.61
  21  -1  -1    1.43    1.03
  21  -1  -1    2.56    2.20
  21  -1  -1    1.96    1.19
 -21  -1   1    1.32    0.79
  21  -1  -1    1.53    0.98
  21  -1  -1    1.33    0.99
 -21  -1   1    2.74    1.16
  21  -1  -1    0.52    0.75
  21   1  -1    0.20    0.89
  21   1  -1    0.48    0.84
  21   1  -1    0.26    0.98
 -21   1   1    2.70    1.26
  21   1  -1    1.44    2.04
  21   1  -1    0.76    1.90
 -21   1   1    0.83    0.60
 -21   1   1    0.18    0.93
 -21   1   1   -0.28    0.82
  21   1  -1    0.73    0.78
 -21   1   1    0.47    0.62
  19  -1  -1   61.29    3.71
 -19  -1   1   65.04    3.85
 -19  -1   1   62.86    3.68
 -19  -1   1   63.17    4.59
  19  -1  -1   64.95    3.59
  19  -1  -1   58.38    3.46
  19  -1  -1   55.37    5.73
  19  -1  -1   61.65    3.33
  19  -1  -1   58.56    3.55
 -19  -1   1   59.89    3.49
  19  -1  -1   60.88    3.68
  19  -1  -1   58.39    3.02
 -19  -1   1   63.94    3.37
  19   1  -1   65.56    3.39
 -19   1   1   59.64    3.82
  19   1  -1   52.51    2.54
  19   1  -1   57.86    3.48
 -19   1   1   57.39    3.63
  19   1  -1   63.93    3.60
 -19   1   1   59.16    3.64
  19   1  -1   56.11    5.38
  19   1  -1   55.27    5.37
 -19   1   1   55.55    3.38
  19   1  -1   61.44    3.50
 -19   1   1   57.19    3.16
  19   1  -1   45.54    4.31
 -19   1   1   55.19    5.96
 -17  -1   1    6.72    1.21
  17  -1  -1    8.63    1.16
 -17  -1   1    6.37    1.04
  17  -1  -1    9.09    1.33
 -17  -1   1    7.63    1.16
  17  -1  -1    5.63    1.14
  17  -1  -1    5.58    1.15
  17  -1  -1    7.76    1.31
  17  -1  -1    2.88    1.88
  17  -1  -1    8.12    1.05
 -17  -1   1    6.94    1.19
 -17  -1   1    6.75    1.04
  17  -1  -1    5.67    1.17
  17   1  -1    6.95    1.14
 -17   1   1    6.42    1.09
  17   1  -1    4.52    0.94
 -17   1   1    7.41    2.54
 -17   1   1    5.96    0.91
 -17   1   1    7.98    1.36
 -17   1   1    6.90    0.87
  17   1  -1    4.56    1.88
  17   1  -1    5.59    1.13
  17   1  -1    6.31    2.13
 -17   1   1    6.30    1.31
  17   1  -1    5.80    0.99
  17   1  -1    8.81    1.30
  17   1  -1    7.27    0.52
  15  -1  -1   81.14    4.19
  15  -1  -1   80.29    4.09
  15  -1  -1   83.44    4.11
  15  -1  -1   81.59    6.14
 -15  -1   1   81.27    4.26
 -15  -1   1   80.21    4.01
 -15  -1   1   80.30    3.93
  15  -1  -1   76.45    4.12
  15  -1  -1   79.58    3.74
  15  -1  -1   76.62    3.87
  15  -1  -1   79.69    4.19
 -15  -1   1   79.37    4.15
 -15  -1   1   72.46    3.93
  15   1  -1   80.09    4.03
 -15   1   1   73.37    3.96
  15   1  -1   84.09    4.07
 -15   1   1   87.60    4.31
 -15   1   1   83.83    6.06
 -15   1   1   78.33    3.74
 -15   1   1   80.88    4.19
  15   1  -1   69.15    3.33
 -15   1   1   80.57    3.82
  15   1  -1   77.75    4.63
 -15   1   1   78.58    4.08
  15   1  -1   76.85    5.76
  15   1  -1   80.36    5.71
  15   1  -1   79.20    3.95
  13  -1  -1    0.00    0.66
  13  -1  -1    0.12    0.54
  13  -1  -1    0.68    0.58
 -13  -1   1    0.09    0.53
  13  -1  -1    0.45    0.69
 -13  -1   1    0.16    0.58
 -13  -1   1   -0.07    0.61
  13  -1  -1    0.53    0.43
 -13  -1   1    0.77    0.60
  13  -1  -1   -0.91    0.94
 -13  -1   1    0.53    0.48
  13  -1  -1    0.11    0.50
  13  -1  -1   -0.01    0.61
 -13   1   1    1.21    0.74
  13   1  -1   -0.20    0.92
 -13   1   1    0.77    0.44
  13   1  -1    0.29    0.18
  13   1  -1    0.68    0.60
 -13   1   1    0.10    0.42
 -13   1   1    0.54    0.65
 -13   1   1    1.72    2.40
 -13   1   1    0.55    0.65
  13   1  -1    1.24    0.67
  13   1  -1    0.75    0.55
  13   1  -1    0.78    0.62
 -13   1   1    0.74    0.58
  13   1  -1    0.24    0.98
  13   1  -1    1.22    0.54
 -11  -1   1   32.74    1.97
  11  -1  -1   36.44    2.08
  11  -1  -1   36.44    2.09
 -11  -1   1   34.06    2.11
  11  -1  -1   32.58    1.80
 -11  -1   1   31.71    1.90
  11  -1  -1   35.64    3.29
  11  -1  -1   30.91    1.83
  11  -1  -1   33.69    2.12
  11  -1  -1   32.79    2.00
 -11  -1   1   30.13    1.93
  11  -1  -1   33.81    2.07
 -11  -1   1   32.84    2.03
 -11   1   1   31.59    2.06
 -11   1   1   36.39    3.91
  11   1  -1   31.71    1.97
  11   1  -1   31.78    1.95
  11   1  -1   34.68    1.89
  11   1  -1   38.21    3.26
 -11   1   1   32.42    2.08
  11   1  -1   28.41    1.40
 -11   1   1   29.98    2.18
  11   1  -1   32.88    1.97
  11   1  -1   30.00    3.08
 -11   1   1   31.18    2.13
  11   1  -1   31.38    1.96
 -11   1   1   34.45    1.82
 -11   1   1   32.32    1.79
   9  -1  -1   42.97    2.30
   9  -1  -1   41.97    3.50
  -9  -1   1   43.06    2.27
  -9  -1   1   41.47    2.15
   9  -1  -1   40.91    2.12
   9  -1  -1   39.68    2.10
   9  -1  -1   39.50    2.30
  -9  -1   1   43.45    2.32
   9  -1  -1   39.98    2.31
  -9  -1   1   39.41    2.20
   9  -1  -1   41.02    2.26
  -9  -1   1   39.71    2.20
   9  -1  -1   39.32    2.31
   9   1  -1   45.57    2.27
  -9   1   1   47.24    3.65
   9   1  -1   42.53    2.24
  -9   1   1   39.26    2.29
  -9   1   1   42.63    2.27
   9   1  -1   43.91    3.36
  -9   1   1   40.70    2.37
   9   1  -1   41.50    2.21
  -9   1   1   41.65    2.10
   9   1  -1   40.46    2.14
  -9   1   1   43.03    2.07
  -9   1   1   43.11    2.28
   9   1  -1   40.77    3.28
   9   1  -1   40.43    2.17
   7  -1  -1   49.93    3.43
  -7  -1   1   45.79    2.24
   7  -1  -1   46.06    2.41
  -7  -1   1   42.99    2.23
  -7  -1   1   45.80    2.28
  -7  -1   1   47.78    2.36
   7  -1  -1   44.89    2.22
   7  -1  -1   44.31    2.37
   7  -1  -1   45.78    2.38
  -7  -1   1   45.74    2.31
   7  -1  -1   48.49    2.36
   7  -1  -1   47.56    2.37
   7  -1  -1   47.93    2.21
  -7   1   1   48.70    2.19
   7   1  -1   45.30    2.31
  -7   1   1   46.98    2.35
  -7   1   1   46.54    2.42
  -7   1   1   45.04    3.46
  -7   1   1   46.31    2.34
  -7   1   1   45.74    2.23
   7   1  -1   45.00    2.28
  -7   1   1   45.34    2.38
   7   1  -1   44.08    2.27
   7   1  -1   44.96    2.24
   5  -1  -1    3.28    0.57
  -5  -1   1    1.67    0.42
  -5  -1   1    2.69    0.97
   5  -1  -1    3.54    0.62
   5  -1  -1    2.81    0.41
   5  -1  -1    1.13    0.90
   5  -1  -1    2.66    0.58
  -5  -1   1    1.38    0.46
  -5  -1   1    2.26    0.51
  -5  -1   1    3.26    0.53
   5  -1  -1    3.01    0.61
   5  -1  -1    2.12    0.48
  -5  -1   1    2.88    0.47
  -5   1   1    1.86    0.99
  -5   1   1    2.01    0.53
  -5   1   1    1.86    0.48
  -5   1   1    1.80    0.46
   5   1  -1    2.81    0.49
   5   1  -1    3.50    0.54
   5   1  -1    2.82    0.48
   5   1  -1    2.49    0.47
  -5   1   1    2.88    0.56
  -5   1   1    1.80    0.45
  -3  -1   1  160.22    6.62
  -3  -1   1  150.01    7.02
  -3  -1   1  158.31    6.62
  -3  -1   1  163.92    6.57
   3  -1  -1  163.59    6.64
   3  -1  -1  161.24    6.64
   3  -1  -1  169.22    6.69
  -3  -1   1  157.42    6.47
   3  -1  -1  148.88    6.65
  -3  -1   1  155.34    6.57
   3  -1  -1  145.04    6.60
   3  -1  -1  160.80    7.30
  -3  -1   1  154.09    6.57
   3   1  -1  162.07    6.47
   3   1  -1  155.62    6.54
   3   1  -1  159.20    6.62
  -3   1   1  166.63    6.64
  -3   1   1  154.12    7.25
   3   1  -1  160.89    6.62
   3   1  -1  155.35    6.55
  -3   1   1  163.62    6.63
  -3   1   1  157.68    6.63
  -3   1   1  154.24    6.65
   3   1  -1  154.23    6.98
   3   1  -1  156.58    6.55
  -3   1   1  156.77    6.66
   1  -1  -1   30.27    1.46
  -1  -1   1   29.30    1.34
   1  -1  -1   30.14    1.39
  -1  -1   1   26.09    1.32
   1  -1  -1   32.24    1.47
   1  -1  -1   29.14    1.42
  -1  -1   1   28.31    1.36
   1  -1  -1   30.82    1.42
   1  -1  -1   30.60    1.43
  -1  -1   1   28.52    1.34
  -1  -1   1   29.94    1.65
  -1  -1   1   30.30    1.42
   1  -1  -1   29.87    1.98
   1   1  -1   28.67    1.32
   1   1  -1   30.11    1.33
   1   1  -1   32.02    1.44
  -1   1   1   28.27    1.42
  -1   1   1   31.04    1.43
  -1   1   1   30.85    1.99
   1   1  -1   29.77    1.63
   1   1  -1   31.08    1.38
  -1   1   1   29.66    1.38
  -1   1   1   29.76    1.46
  -1   1   1   32.17    1.45
   1   1  -1   28.93    1.32
  -1   1   1   32.16    1.43
  -1  -1  -1  887.36   36.99
  -1   1  -1  868.24   36.83
   1   1   1  935.69   37.03
   3  -1   1   83.54    3.83
   3  -1   1   88.75    3.83
  -3  -1  -1   88.05    3.79
   3  -1   1   88.51    4.54
  -3  -1  -1   91.68    3.87
   3  -1   1   86.89    3.87
  -3  -1  -1   88.95    3.71
   3  -1   1   88.32    3.84
  -3  -1  -1   86.10    3.87
  -3  -1  -1   94.04    3.86
   3  -1   1   87.76    3.87
  -3  -1  -1   90.52    4.59
   3  -1   1   89.84    3.85
  -3  -1  -1   90.02    3.88
   3   1   1   90.32    3.86
   3   1   1   89.71    4.54
   3   1   1   90.26    3.86
  -3   1  -1   88.97    3.85
   3   1   1   87.61    3.80
  -3   1  -1   87.89    3.85
  -3   1  -1   87.03    3.85
   3   1   1   91.02    3.85
  -3   1  -1   86.52    3.83
   3   1   1   86.22    3.70
   3   1   1   87.87    3.87
  -3   1  -1   89.15    4.47
   5  -1   1   20.17    1.19
   5  -1   1   17.53    1.13
  -5  -1  -1   18.16    1.15
   5  -1   1   18.33    1.20
   5  -1   1   15.62    2.09
  -5  -1  -1   18.22    1.10
  -5  -1  -1   17.08    1.25
   5  -1   1   17.83    1.22
  -5  -1  -1   17.59    1.22
  -5  -1  -1   17.33    1.90
   5  -1   1   19.42    1.29
   5  -1   1   16.55    1.26
   5  -1   1   17.09    1.21
  -5  -1  -1   17.89    1.15
  -5   1  -1   19.10    1.21
   5   1   1   16.39    1.20
   5   1   1   17.28    1.91
  -5   1  -1   17.75    1.13
   5   1   1   17.74    1.17
  -5   1  -1   17.84    1.13
  -5   1  -1   16.62    1.15
   5   1   1   17.73    0.87
   5   1   1   18.14    1.18
  -5   1  -1   19.35    1.28
  -5   1  -1   15.46    1.88
   5   1   1   19.00    1.13
  -5   1  -1   19.97    1.30
   5   1   1   17.43    1.14
   7  -1   1   16.67    1.12
  -7  -1  -1   14.14    1.26
   7  -1   1   15.57    1.23
   7  -1   1   16.51    1.32
  -7  -1  -1   15.05    2.38
  -7  -1  -1   14.03    1.10
  -7  -1  -1   15.49    1.20
   7  -1   1   15.44    1.25
   7  -1   1   15.74    1.19
   7  -1   1   15.56    1.28
  -7  -1  -1   14.80    1.22
  -7  -1  -1   15.13    1.14
   7  -1   1   16.64    2.30
   7  -1   1   15.10    1.30
   7   1   1   16.42    1.18
   7   1   1   16.78    1.23
   7   1   1   17.07    2.05
   7   1   1   16.18    0.82
  -7   1  -1   14.44    1.23
   7   1   1   16.68    0.82
   7   1   1   17.98    1.19
  -7   1  -1   15.66    1.26
   7   1   1   16.95    1.24
  -7   1  -1   15.44    1.36
  -7   1  -1   14.21    1.13
   7   1   1   16.87    1.15
  -7   1  -1   17.49    1.17
   7   1   1   14.14    1.13
  -7   1  -1   14.38    1.09
  -9  -1  -1  189.24    7.83
   9  -1   1  174.18    7.89
   9  -1   1  189.13    7.97
  -9  -1  -1  187.24    7.94
   9  -1   1  178.29    7.84
   9  -1   1  178.60    7.85
   9  -1   1  187.74    7.73
  -9  -1  -1  175.28    7.87
   9  -1   1  190.82    7.81
   9  -1   1  175.91   10.04
  -9  -1  -1  175.88    7.79
  -9  -1  -1  173.68    7.74
   9  -1   1  174.69    7.81
   9   1   1  185.72    7.46
  -9   1  -1  179.69    7.90
   9   1   1  175.07    7.75
   9   1   1  170.91    7.83
   9   1   1  186.15    7.85
   9   1   1  176.91    7.80
  -9   1  -1  190.88    7.78
   9   1   1  172.38    7.79
  -9   1  -1  182.35    7.85
   9   1   1  179.60    9.28
  -9   1  -1  182.47    7.71
  -9   1  -1  184.03    9.38
   9   1   1  178.21    9.10
  -9   1  -1  180.28    7.92
  -9   1  -1  170.27    7.77
 -11  -1  -1   11.78    1.15
  11  -1   1    9.70    1.25
  11  -1   1    9.12    1.17
 -11  -1  -1    9.98    1.28
  11  -1   1   10.64    0.99
  11  -1   1    8.54    1.06
  11  -1   1   10.30    1.30
  11  -1   1   10.27    1.15
  11  -1   1    9.53    1.14
 -11  -1  -1    9.56    1.02
  11  -1   1    7.56    1.85
 -11  -1  -1   10.22    1.17
 -11  -1  -1    9.86    1.20
  11   1   1   10.31    2.05
 -11   1  -1    9.46    1.18
  11   1   1   10.53    0.67
 -11   1  -1    9.84    1.05
  11   1   1   11.39    1.21
  11   1   1   10.71    1.11
  11   1   1   10.35    1.14
 -11   1  -1    9.97    2.13
 -11   1  -1    8.83    1.10
  11   1   1    9.51    2.00
 -11   1  -1    7.59    0.96
 -11   1  -1    8.20    0.96
 -11   1  -1   10.90    1.27
  11   1   1   10.83    1.10
  11   1   1    8.96    1.05
  13  -1   1  120.01    7.57
 -13  -1  -1  131.59    5.81
  13  -1   1  128.51    5.93
 -13  -1  -1  124.17    5.93
  13  -1   1  125.81    5.59
 -13  -1  -1  127.65    5.75
 -13  -1  -1  125.82    5.98
 -13  -1  -1  119.27    5.77
  13  -1   1  125.41    5.83
  13  -1   1  125.29    5.83
  13  -1   1  118.07    5.89
  13  -1   1  131.12    5.80
  13  -1   1  124.33    5.98
 -13   1  -1  123.04    5.85
  13   1   1  133.78    7.77
  13   1   1  129.02    5.82
  13   1   1  125.79    5.87
 -13   1  -1  124.13    5.96
  13   1   1  120.82    7.44
 -13   1  -1  129.35    7.82
  13   1   1  126.12    5.94
 -13   1  -1  119.07    5.74
 -13   1  -1  128.36    5.61
  13   1   1  119.23    5.79
 -13   1  -1  121.74    5.92
 -13   1  -1  126.96    5.98
  13   1   1  132.70    5.32
  15  -1   1    4.53    0.97
  15  -1   1    3.91    0.92
  15  -1   1    5.60    2.14
  15  -1   1    6.47    1.12
  15  -1   1    5.67    1.05
  15  -1   1    6.79    1.18
  15  -1   1    4.58    1.03
 -15  -1  -1    5.46    0.97
  15  -1   1    4.66    0.76
 -15  -1  -1    5.83    1.00
 -15  -1  -1    5.52    0.98
 -15  -1  -1    5.25    1.04
  15   1   1    4.88    0.99
 -15   1  -1    4.66    1.05
 -15   1  -1    5.76    0.95
 -15   1  -1    5.22    2.21
 -15   1  -1    4.69    1.10
 -15   1  -1    4.71    0.78
  15   1   1    7.18    0.61
  15   1   1    6.00    1.03
  15   1   1    4.26    1.80
  15   1   1    4.20    0.94
  15   1   1    4.36    1.78
  15   1   1    5.49    1.02
 -15   1  -1    5.77    0.98
  15   1   1    6.05    1.04
 -17  -1  -1   58.25    3.26
  17  -1   1   55.99    3.43
  17  -1   1   55.89    3.49
 -17  -1  -1   56.40    3.25
  17  -1   1   56.55    2.93
 -17  -1  -1   56.65    3.43
 -17  -1  -1   60.69    3.26
  17  -1   1   54.40    3.33
 -17  -1  -1   57.28    3.66
  17  -1   1   53.70    3.29
  17  -1   1   61.51    5.32
  17  -1   1   65.10    3.37
  17   1   1   56.36    3.22
 -17   1  -1   56.55    3.24
 -17   1  -1   60.43    5.51
 -17   1  -1   54.14    3.12
 -17   1  -1   58.47    3.60
  17   1   1   58.36    3.36
  17   1   1   52.62    2.57
 -17   1  -1   57.76    3.33
  17   1   1   54.19    5.25
  17   1   1   55.09    3.29
  17   1   1   57.10    5.24
  17   1   1   56.01    3.25
  17   1   1   61.71    3.33
 -17   1  -1   55.54    3.43
 -17   1  -1   58.08    3.39
 -19  -1  -1    0.66    0.82
  19  -1   1    1.88    2.19
  19  -1   1    0.72    0.81
 -19  -1  -1    1.72    0.91
 -19  -1  -1    1.39    0.82
  19  -1   1   -0.30    1.70
  19  -1   1    0.23    0.94
  19  -1   1    1.05    0.96
 -19  -1  -1    1.82    0.82
  19  -1   1    2.54    1.00
  19  -1   1    2.20    0.65
  19  -1   1    1.73    1.16
  19  -1   1    2.09    0.98
 -19   1  -1    0.93    0.83
 -19   1  -1    1.92    0.89
 -19   1  -1    2.30    0.76
 -19   1  -1    1.83    0.63
 -19   1  -1    1.24    1.15
  19   1   1    2.01    0.91
 -19   1  -1    0.26    0.93
  19   1   1    1.41    0.94
  19   1   1    1.29    0.34
  19   1   1    2.98    0.96
  19   1   1    1.90    0.93
  19   1   1    1.87    2.07
  19   1   1    1.11    1.87
  19   1   1    1.34    0.76
 -21  -1  -1   11.87    1.83
 -21  -1  -1   10.15    1.59
  21  -1   1   10.39    1.77
  21  -1   1   10.02    2.48
  21  -1   1   11.72    1.70
  21  -1   1    9.84    3.01
  21  -1   1   10.49    1.63
  21  -1   1    9.47    1.62
  21  -1   1    9.88    1.47
  21  -1   1   11.84    3.35
 -21  -1  -1    8.98    1.51
  21  -1   1   11.61    1.21
 -21  -1  -1    8.71    1.37
  21   1   1   10.16    0.72
  21   1   1    8.28    2.72
  21   1   1    8.76    1.44
  21   1   1   11.55    1.57
 -21   1  -1   10.77    1.65
  21   1   1    4.73    1.45
  21   1   1   10.61    1.55
 -21   1  -1   11.27    1.28
 -21   1  -1   11.12    1.46
  21   1   1    8.47    1.47
  21   1   1   11.18    3.28
 -21   1  -1   10.62    2.97
 -21   1  -1    9.35    1.67
  21   1   1    9.81    0.72
  23  -1   1    2.07    1.29
  23  -1   1    0.51    0.85
 -23  -1  -1    1.05    0.98
  23  -1   1    0.36    2.56
  23  -1   1   -2.00    2.17
  23  -1   1    0.14    0.99
 -23  -1  -1    1.10    1.01
  23  -1   1    0.62    0.57
  23  -1   1    2.35    1.10
  23  -1   1    1.11    1.02
 -23   1  -1   -1.30    1.14
  23   1   1   -0.50    0.89
  23   1   1    1.36    0.26
  23   1   1    1.13    1.02
  23   1   1    4.29    2.60
  23   1   1    0.07    0.91
 -23   1  -1    0.32    0.99
  23   1   1   -0.25    1.02
  23   1   1    1.78    2.29
  23   1   1    0.54    0.86
 -23   1  -1    0.80    0.78
  25  -1   1   -0.57    3.07
  25  -1   1    4.02    3.66
 -25  -1  -1    2.45    1.34
 -25  -1  -1    3.75    1.48
  25  -1   1    3.75    1.44
  25  -1   1    3.93    1.30
  25  -1   1    0.22    1.06
  25  -1   1    1.24    1.16
  25  -1   1    1.86    0.63
  25  -1   1    3.45    1.09
 -25   1  -1    3.37    1.38
  25   1   1    1.66    1.16
  25   1   1    4.66    3.19
  25   1   1    2.98    1.18
  25   1   1    4.66    1.22
  25   1   1    1.46    3.03
  25   1   1    1.39    1.18
  25   1   1    1.07    1.01
  27  -1   1   -0.45    0.78
  27  -1   1    0.41    1.08
  27  -1   1    0.59    1.95
  27  -1   1   -2.13    0.84
 -27  -1  -1    0.92    1.21
  27  -1   1   -3.68    3.74
  27   1   1    1.64    1.35
  27   1   1   -1.47    0.73
  27   1   1   -6.98    3.35
 -27   1  -1   -1.16    0.93
  27   1   1   -0.83    1.19
  27   1   1   -2.76    3.64
  27   1   1   -0.81    0.94
  27   1   1   -0.42    0.90
  29  -1   1    8.19    1.44
  29  -1   1   10.92    1.94
  29  -1   1   10.42    1.92
  29  -1   1    8.19    1.97
 -29  -1  -1    8.04    1.92
  29   1   1   10.39    1.97
  29   1   1   12.72    1.81
  29   1   1    8.83    1.81
  29   1   1    9.75    6.14
 -29   1  -1    9.80    1.78
  29   1   1    6.86    1.61
  30  -2  -1    1.54    1.40
 -30  -2   1    0.77    1.27
  30  -2  -1    0.99    0.85
  30  -2  -1    0.87    1.59
  30   2  -1   -2.31    1.24
  30   2  -1   -0.20    1.20
 -30   2   1    1.33    2.55
  30   2  -1    1.35    0.94
  28  -2  -1   10.96    4.94
  28  -2  -1   -5.74    4.69
  28  -2  -1    1.65    1.38
  28  -2  -1   -1.03    0.69
  28  -2  -1    1.36    1.24
 -28  -2   1   -0.57    1.14
  28  -2  -1    0.66    2.21
  28   2  -1   -4.82    3.99
  28   2  -1    0.72    1.18
 -28   2   1    0.80    1.15
  28   2  -1    2.11    1.19
  28   2  -1    1.11    1.02
 -28   2   1    0.23    0.64
 -28   2   1    2.49    1.25
  26  -2  -1    7.51    3.54
  26  -2  -1    8.15    1.64
  26  -2  -1    6.44    1.11
  26  -2  -1    9.22    1.78
  26  -2  -1    9.56    1.41
 -26  -2   1    7.94    1.52
  26  -2  -1    6.57    3.56
 -26  -2   1    9.68    2.48
  26  -2  -1    5.88    1.75
  26  -2  -1    7.56    1.58
 -26   2   1    7.08    1.56
 -26   2   1    8.78    1.23
  26   2  -1    5.98    1.36
  26   2  -1    7.44    3.60
  26   2  -1    8.90    3.57
  26   2  -1   12.86    1.71
 -26   2   1    8.05    1.81
  26   2  -1    9.54    1.73
  26   2  -1    8.36    1.61
 -24  -2   1    1.90    1.12
 -24  -2   1   -1.17    0.88
  24  -2  -1   -0.96    1.13
  24  -2  -1    0.76    1.09
  24  -2  -1    1.02    0.74
  24  -2  -1   -1.82    3.01
  24  -2  -1    0.80    0.81
 -24   2   1    0.59    0.66
  24   2  -1   -1.20    2.33
  24   2  -1    1.80    1.07
 -24   2   1   -2.03    0.76
  24   2  -1    0.58    0.85
  24   2  -1    2.01    0.93
 -24   2   1    1.02    1.06
  24   2  -1   -1.52    2.51
 -24   2   1    1.78    1.18
  22  -2  -1    0.42    0.81
 -22  -2   1    2.17    0.93
 -22  -2   1    2.25    1.17
 -22  -2   1    1.42    1.08
  22  -2  -1    2.02    1.12
  22  -2  -1    2.38    1.19
  22  -2  -1    1.35    0.69
  22  -2  -1    0.57    1.19
  22  -2  -1    1.80    1.13
  22  -2  -1    2.92    1.17
  22  -2  -1    7.38    2.87
 -22   2   1    1.58    0.74
  22   2  -1    2.72    1.10
  22   2  -1    1.81    1.01
  22   2  -1    0.12    1.00
 -22   2   1    2.72    1.03
 -22   2   1    1.78    2.78
  22   2  -1    1.92    0.94
 -22   2   1    1.59    1.14
  22   2  -1    2.97    2.29
  22   2  -1    0.70    2.24
 -22   2   1    2.70    1.15
  20  -2  -1    1.00    1.00
  20  -2  -1   -1.29    0.93
 -20  -2   1    0.03    0.69
 -20  -2   1    0.29    0.70
  20  -2  -1    0.59    0.86
  20  -2  -1   -1.17    2.10
 -20  -2   1   -0.59    1.21
  20  -2  -1   -0.21    0.87
 -20  -2   1   -0.95    0.80
  20  -2  -1   -0.09    0.72
  20  -2  -1    0.45    0.55
  20  -2  -1   -1.06    1.08
 -20  -2   1   -0.55    0.72
 -20   2   1   -1.43    1.64
  20   2  -1   -1.55    1.53
 -20   2   1    1.08    1.26
  20   2  -1    0.64    0.80
  20   2  -1   -0.28    0.72
 -20   2   1    0.85    0.67
 -20   2   1    1.16    0.80
  20   2  -1   -0.07    0.39
  20   2  -1    0.78    0.89
  20   2  -1   -1.26    1.46
 -20   2   1    0.69    1.01
  20   2  -1   -0.22    0.73
  18  -2  -1    2.17    0.94
  18  -2  -1    2.04    1.02
 -18  -2   1    2.65    1.36
 -18  -2   1    2.40    0.92
  18  -2  -1    1.61    0.99
  18  -2  -1    2.16    0.65
 -18  -2   1    1.02    0.79
  18  -2  -1    3.36    1.04
  18  -2  -1    2.57    1.80
 -18  -2   1    2.64    0.96
  18  -2  -1    2.46    1.90
 -18  -2   1    3.10    1.07
  18   2  -1    1.88    0.81
  18   2  -1    3.01    0.87
  18   2  -1    1.73    0.99
 -18   2   1    3.22    1.08
 -18   2   1    2.26    0.87
 -18   2   1    1.83    1.79
  18   2  -1    2.19    1.68
  18   2  -1    2.73    0.99
  18   2  -1    2.47    0.97
 -18   2   1    1.95    1.43
 -18   2   1    2.03    0.98
 -18   2   1    2.50    0.78
  16  -2  -1   13.94    1.65
  16  -2  -1   13.14    1.35
 -16  -2   1   14.81    1.54
 -16  -2   1   16.81    1.82
  16  -2  -1   16.40    1.79
 -16  -2   1   16.61    1.61
 -16  -2   1   15.66    1.47
  16  -2  -1   15.36    1.65
  16  -2  -1   14.17    3.07
  16  -2  -1   14.12    1.73
 -16  -2   1   14.86    1.65
  16  -2  -1   14.23    1.83
 -16   2   1   13.85    2.21
  16   2  -1   15.05    1.55
  16   2  -1   16.03    1.66
 -16   2   1   14.25    1.90
  16   2  -1   14.83    1.50
  16   2  -1   14.76    2.68
 -16   2   1   14.08    1.55
  16   2  -1    7.01    2.17
  16   2  -1   18.82    1.69
 -16   2   1   11.94    2.99
 -16   2   1   13.90    1.68
  16   2  -1   15.99    1.54
 -16   2   1   13.99    1.67
 -14  -2   1    8.96    1.25
  14  -2  -1    6.63    2.02
  14  -2  -1    9.28    1.26
 -14  -2   1    8.24    1.08
  14  -2  -1    9.48    1.31
  14  -2  -1    6.76    0.94
  14  -2  -1    5.65    1.66
  14  -2  -1    8.89    1.05
  14  -2  -1   13.09    1.44
 -14  -2   1   10.02    1.25
  14  -2  -1    5.66    1.03
 -14  -2   1    9.73    1.12
 -14  -2   1    9.00    1.10
  14   2  -1    8.09    1.12
  14   2  -1    6.93    1.05
 -14   2   1    8.57    1.20
  14   2  -1    6.33    0.90
 -14   2   1    5.15    0.97
 -14   2   1    6.40    2.08
 -14   2   1    7.40    1.25
 -14   2   1   10.53    1.45
  14   2  -1    6.63    1.98
 -14   2   1    6.12    1.04
  14   2  -1    7.64    1.94
  14   2  -1    5.19    1.10
  14   2  -1    8.33    1.09
 -12  -2   1   10.74    1.22
  12  -2  -1   10.23    1.09
 -12  -2   1   11.17    1.12
  12  -2  -1    8.37    1.12
  12  -2  -1   10.44    1.27
 -12  -2   1   10.12    1.42
 -12  -2   1    9.37    1.13
  12  -2  -1    7.16    1.91
  12  -2  -1   12.54    1.40
  12  -2  -1   10.86    1.65
 -12  -2   1   11.30    1.19
  12  -2  -1   11.09    1.26
 -12   2   1   10.57    1.13
 -12   2   1    7.99    1.08
 -12   2   1   10.46    2.21
  12   2  -1    9.07    1.11
  12   2  -1    7.96    1.06
  12   2  -1    8.79    1.08
  12   2  -1    8.98    1.99
  12   2  -1    9.39    1.24
 -12   2   1    9.67    1.18
 -12   2   1   10.86    1.13
 -12   2   1   10.97    1.33
  12   2  -1   10.28    1.12
  10  -2  -1   76.06    3.65
  10  -2  -1   73.89    3.72
 -10  -2   1   74.01    3.72
  10  -2  -1   72.68    3.64
 -10  -2   1   73.18    3.62
 -10  -2   1   70.40    3.54
  10  -2  -1   74.35    3.51
  10  -2  -1   70.40    3.65
  10  -2  -1   69.97    3.57
  10  -2  -1   70.71    3.40
  10  -2  -1   72.34    5.04
 -10  -2   1   69.75    3.50
 -10  -2   1   75.32    3.48
 -10  -2   1   72.59    4.86
 -10   2   1   68.19    3.55
 -10   2   1   72.50    3.59
  10   2  -1   74.55    3.52
 -10   2   1   76.77    5.23
 -10   2   1   73.52    3.51
  10   2  -1   72.94    3.53
  10   2  -1   76.34    4.81
  10   2  -1   75.15    3.79
  10   2  -1   74.71    3.57
  10   2  -1   61.23    3.56
 -10   2   1   67.84    3.66
 -10   2   1   75.40    3.68
  -8  -2   1   11.93    1.02
  -8  -2   1   13.51    1.15
   8  -2  -1   11.48    1.16
   8  -2  -1   13.57    1.31
   8  -2  -1   13.13    1.29
   8  -2  -1   13.97    1.32
  -8  -2   1   18.63    2.19
   8  -2  -1   13.27    1.06
  -8  -2   1   12.03    1.17
  -8  -2   1   13.89    1.17
   8  -2  -1   15.59    1.36
   8   2  -1   12.90    1.88
   8   2  -1   13.86    1.17
  -8   2   1   11.45    1.23
  -8   2   1   13.87    1.36
   8   2  -1   13.40    1.18
  -8   2   1   12.64    1.18
  -8   2   1   13.70    1.25
  -8   2   1   12.00    1.19
   8   2  -1   12.10    1.03
   8   2  -1   15.50    1.12
   8   2  -1   11.69    1.03
   6  -2  -1   25.25    1.60
  -6  -2   1   29.80    2.49
   6  -2  -1   27.59    1.67
   6  -2  -1   28.18    2.70
  -6  -2   1   30.29    1.65
  -6  -2   1   28.03    1.65
  -6  -2   1   27.50    1.56
   6  -2  -1   26.02    1.68
   6  -2  -1   28.21    1.77
  -6  -2   1   28.97    1.28
  -6  -2   1   26.52    1.62
  -6  -2   1   25.87    1.60
   6  -2  -1   27.03    1.76
   6   2  -1   29.02    1.57
  -6   2   1   29.49    1.71
  -6   2   1   29.30    2.82
   6   2  -1   28.70    2.39
  -6   2   1   26.12    1.67
  -6   2   1   28.70    1.72
   6   2  -1   29.39    1.65
   6   2  -1   28.74    1.29
  -6   2   1   27.21    1.75
   6   2  -1   30.19    1.58
  -6   2   1   28.25    1.70
   6   2  -1   28.38    1.66
   6   2  -1   27.90    1.53
   4  -2  -1    2.65    0.60
   4  -2  -1    3.32    0.62
  -4  -2   1    3.07    0.57
  -4  -2   1    1.93    0.43
  -4  -2   1    1.59    0.84
   4  -2  -1    1.69    1.16
  -4  -2   1    2.05    0.53
   4  -2  -1    2.27    0.58
  -4  -2   1    2.07    0.47
  -4  -2   1    2.43    0.46
  -4  -2   1    2.43    0.34
   4  -2  -1    1.95    0.57
   4  -2  -1    1.97    0.44
   4  -2  -1    1.91    0.61
  -4   2   1    1.61    0.55
   4   2  -1    2.51    0.43
   4   2  -1    2.15    0.36
  -4   2   1    1.97    0.54
   4   2  -1    2.08    0.41
   4   2  -1    1.77    0.52
   4   2  -1    2.64    0.47
  -4   2   1    2.66    0.62
  -4   2   1    2.16    0.53
  -4   2   1    2.13    0.56
   4   2  -1    1.63    0.95
   2  -2  -1   -0.16    0.42
   2  -2  -1    0.63    0.46
   2  -2  -1    0.57    0.39
  -2  -2   1    0.36    0.34
   2  -2  -1    0.31    0.45
  -2  -2   1    0.39    0.32
  -2  -2   1    0.98    0.36
   2  -2  -1   -0.59    0.91
   2  -2  -1    0.83    0.43
  -2  -2   1    0.70    0.38
   2  -2  -1    0.60    0.47
  -2  -2   1    0.65    0.44
   2   2  -1    0.38    0.36
   2   2  -1    0.58    0.45
  -2   2   1    0.20    0.42
  -2   2   1    0.09    0.44
  -2   2   1    1.70    1.02
  -2   2   1    0.58    0.46
   2   2  -1    0.60    0.33
  -2   2   1    0.95    0.45
   2   2  -1    0.93    0.37
  -2   2   1    0.21    0.39
   2   2  -1    0.70    0.72
   2   2  -1    0.79    0.31
  -2   2   1    0.73    0.42
   0  -2   1   72.71    3.25
   0  -2  -1   73.22    3.26
   0  -2   1   72.21    3.28
   0  -2  -1   76.63    3.28
   0  -2   1   72.18    3.22
   0  -2  -1   72.30    3.30
   0  -2  -1   72.03    3.25
   0  -2   1   72.07    3.28
   0  -2   1   66.44    3.16
   0  -2  -1   72.24    3.29
   0  -2   1   72.02    3.23
   0  -2   1   74.24    3.94
   0  -2  -1   74.52    3.25
   0  -2  -1   71.65    4.03
   0   2  -1   73.39    3.26
   0   2   1   76.84    4.59
   0   2   1   70.55    3.28
   0   2  -1   71.48    3.19
   0   2  -1   70.95    3.18
   0   2   1   73.34    3.26
   0   2   1   74.75    3.27
   0   2  -1   73.89    3.89
   0   2   1   72.15    3.25
   0   2  -1   76.83    3.31
   0   2  -1   65.11    3.16
   0   2   1   70.23    3.23
   2  -2   1   51.85    3.56
   2  -2   1   53.84    2.49
   2  -2   1   52.93    2.45
  -2  -2  -1   45.72    2.43
   2  -2   1   50.96    2.47
  -2  -2  -1   51.22    2.46
  -2  -2  -1   51.31    2.46
   2  -2   1   47.51    2.63
   2  -2   1   47.72    2.39
  -2  -2  -1   53.51    2.44
   2  -2   1   50.68    2.47
  -2  -2  -1   54.23    2.35
  -2  -2  -1   50.59    3.22
   2   2   1   49.93    2.44
   2   2   1   52.14    2.41
  -2   2  -1   50.53    2.40
  -2   2  -1   51.20    2.48
  -2   2  -1   51.37    3.18
  -2   2  -1   50.50    2.39
  -2   2  -1   51.77    2.47
   2   2   1   49.19    3.55
   2   2   1   51.37    2.36
   2   2   1   53.20    2.48
  -4  -2  -1   37.23    1.97
   4  -2   1   37.33    2.03
   4  -2   1   38.84    2.06
   4  -2   1   35.87    3.21
   4  -2   1   38.90    1.99
  -4  -2  -1   42.86    3.42
  -4  -2  -1   39.88    1.81
  -4  -2  -1   40.60    2.07
  -4  -2  -1   37.65    1.96
  -4  -2  -1   40.64    2.06
   4  -2   1   41.19    2.09
   4  -2   1   38.51    2.06
  -4  -2  -1   38.25    2.01
   4   2   1   41.64    1.84
  -4   2  -1   35.01    1.99
   4   2   1   40.00    2.02
   4   2   1   42.29    2.06
  -4   2  -1   38.07    2.05
  -4   2  -1   36.95    2.00
   4   2   1   42.08    3.29
   4   2   1   39.51    2.01
  -4   2  -1   37.46    2.04
  -4   2  -1   36.58    3.17
  -6  -2  -1   84.49    3.91
   6  -2   1   81.30    3.86
   6  -2   1   87.05    3.86
  -6  -2  -1   83.65    3.56
   6  -2   1   84.77    5.02
  -6  -2  -1   86.10    3.88
   6  -2   1   86.41    3.84
   6  -2   1   85.65    3.94
  -6  -2  -1   83.37    3.79
  -6  -2  -1   88.70    5.09
   6  -2   1   80.27    3.88
  -6  -2  -1   82.26    3.88
   6  -2   1   77.94    3.89
  -6  -2  -1   85.86    3.84
   6   2   1   82.05    3.56
   6   2   1   80.99    4.91
  -6   2  -1   82.52    3.85
  -6   2  -1   81.18    5.03
  -6   2  -1   80.08    3.89
  -6   2  -1   84.40    3.89
   6   2   1   82.84    3.85
  -6   2  -1   84.21    3.89
   6   2   1   85.55    3.90
  -6   2  -1   83.71    3.87
   6   2   1   82.00    3.82
  -8  -2  -1   25.11    1.60
   8  -2   1   25.56    1.58
  -8  -2  -1   23.20    1.66
  -8  -2  -1   25.03    2.76
   8  -2   1   22.90    1.69
  -8  -2  -1   23.15    1.59
   8  -2   1   25.88    1.70
   8  -2   1   20.58    2.68
   8  -2   1   22.84    1.57
   8  -2   1   24.56    1.64
   8  -2   1   25.16    1.77
  -8  -2  -1   23.51    1.52
   8  -2   1   23.56    1.65
  -8   2  -1   24.89    1.60
   8   2   1   25.42    1.56
  -8   2  -1   22.14    1.58
   8   2   1   24.09    2.56
  -8   2  -1   24.03    1.64
   8   2   1   25.96    1.15
   8   2   1   22.47    1.52
   8   2   1   24.43    1.60
   8   2   1   25.06    1.60
  -8   2  -1   22.36    1.69
  -8   2  -1   22.78    1.71
   8   2   1   23.81    1.58
  -8   2  -1   23.87    2.66
  10  -2   1    8.05    1.10
  10  -2   1    8.01    1.04
 -10  -2  -1    8.32    1.02
 -10  -2  -1    6.24    0.85
 -10  -2  -1    9.16    2.03
  10  -2   1    7.10    0.97
  10  -2   1    6.12    0.85
  10  -2   1    8.10    0.96
 -10  -2  -1    6.76    0.91
 -10  -2  -1    4.51    0.75
  10  -2   1    8.27    1.96
  10  -2   1    5.37    0.95
  10  -2   1    7.54    1.00
  10   2   1    7.18    0.88
 -10   2  -1    7.54    1.06
  10   2   1    7.94    0.46
 -10   2  -1    7.63    0.94
 -10   2  -1    8.28    0.96
  10   2   1    7.30    0.46
 -10   2  -1    4.75    1.57
  10   2   1    6.73    0.97
  10   2   1    5.91    0.80
  10   2   1    6.85    0.93
  10   2   1    9.80    1.94
  10   2   1    7.32    0.93
  10   2   1    5.38    1.08
 -10   2  -1    4.48    0.76
 -10   2  -1    6.74    0.96
  12  -2   1    0.80    0.67
  12  -2   1    1.10    0.79
  12  -2   1    0.80    1.31
  12  -2   1    1.15    0.62
 -12  -2  -1    1.15    0.62
 -12  -2  -1    1.56    0.66
  12  -2   1    1.12    0.76
 -12  -2  -1    1.66    0.69
 -12  -2  -1    2.03    0.68
 -12  -2  -1    1.77    0.71
  12  -2   1    2.33    0.71
  12  -2   1    1.31    0.58
  12   2   1    1.61    0.71
  12   2   1    2.98    0.75
  12   2   1    2.89    0.74
  12   2   1    1.70    1.39
 -12   2  -1    2.81    0.71
  12   2   1    2.67    1.35
  12   2   1    2.14    0.68
  12   2   1    1.77    0.58
 -12   2  -1    2.23    0.69
  12   2   1    1.81    0.20
 -12   2  -1    1.22    0.72
  12   2   1    1.72    0.75
 -12   2  -1    1.55    0.74
 -12   2  -1    0.74    1.30
  14  -2   1   -0.19    0.66
  14  -2   1   -0.22    0.61
 -14  -2  -1    0.28    0.60
  14  -2   1    1.57    1.43
 -14  -2  -1    0.74    0.72
  14  -2   1   -0.69    0.62
  14  -2   1   -0.52    0.66
 -14  -2  -1    0.15    0.62
  14  -2   1    0.25    0.62
  14  -2   1   -0.33    0.83
 -14  -2  -1    0.28    0.61
  14  -2   1    1.10    0.61
 -14  -2  -1   -0.02    0.65
 -14   2  -1    0.79    0.76
  14   2   1    0.85    0.65
  14   2   1    1.11    0.69
 -14   2  -1    0.73    0.60
  14   2   1    0.88    0.65
 -14   2  -1    0.67    0.75
  14   2   1   -0.02    0.68
 -14   2  -1    0.00    0.63
  14   2   1    0.44    1.32
 -14   2  -1    1.19    1.45
  14   2   1    0.53    0.58
  14   2   1    1.52    1.23
 -14   2  -1    0.21    0.63
  16  -2   1    2.58    0.96
  16  -2   1    2.26    0.70
 -16  -2  -1    3.23    0.83
  16  -2   1    1.52    0.85
  16  -2   1    1.60    1.64
  16  -2   1    0.87    0.75
 -16  -2  -1    1.29    0.81
 -16  -2  -1    2.24    0.83
  16  -2   1    0.53    0.90
 -16  -2  -1    1.14    0.76
  16  -2   1    0.56    0.79
 -16  -2  -1    0.83    0.81
  16  -2   1    1.14    0.77
 -16   2  -1    2.44    1.78
  16   2   1    1.66    0.80
 -16   2  -1    1.29    0.65
  16   2   1    1.52    0.83
  16   2   1    2.78    0.85
  16   2   1    1.00    0.77
  16   2   1    0.39    1.59
 -16   2  -1    0.83    0.83
  16   2   1    0.75    0.72
 -16   2  -1    0.22    0.65
 -16   2  -1    1.23    0.76
  16   2   1    1.66    1.62
  16   2   1    2.11    0.77
 -18  -2  -1    6.71    1.33
  18  -2   1    7.85    1.35
 -18  -2  -1    5.67    1.28
  18  -2   1    5.17    1.05
 -18  -2  -1    6.33    1.13
  18  -2   1    3.76    1.30
  18  -2   1    4.16    1.14
  18  -2   1    5.19    2.31
  18  -2   1    3.50    0.99
 -18  -2  -1    5.40    1.17
  18  -2   1    5.05    0.90
 -18  -2  -1    3.95    0.98
 -18   2  -1    4.86    1.11
 -18   2  -1    5.37    2.26
  18   2   1    3.06    1.00
 -18   2  -1    3.40    1.03
  18   2   1    5.25    1.08
 -18   2  -1    5.99    1.03
  18   2   1    5.48    1.11
  18   2   1    5.80    2.21
 -18   2  -1    3.88    0.98
  18   2   1    3.50    1.96
  18   2   1    5.51    1.15
  18   2   1    5.62    1.14
  20  -2   1    1.55    1.02
 -20  -2  -1    4.61    1.31
  20  -2   1    5.26    0.92
 -20  -2  -1    3.91    0.99
 -20  -2  -1    4.77    1.59
 -20  -2  -1    2.90    1.08
  20  -2   1    3.64    1.12
  20  -2   1    4.46    1.27
  20  -2   1   -0.50    1.79
  20  -2   1    3.42    1.17
  20  -2   1    4.35    1.10
 -20  -2  -1    2.79    0.95
  20  -2   1    2.22    1.06
 -20   2  -1    7.24    2.71
  20   2   1    2.64    2.36
  20   2   1    4.02    1.17
 -20   2  -1    1.58    1.04
  20   2   1    5.09    1.15
  20   2   1    2.16    0.84
 -20   2  -1    2.46    1.06
 -20   2  -1    5.26    0.96
  20   2   1    3.61    2.17
  20   2   1    5.25    1.14
  20   2   1    3.63    1.06
 -22  -2  -1    4.73    1.27
  22  -2   1    7.25    3.30
  22  -2   1    5.17    1.22
  22  -2   1    4.40    0.93
  22  -2   1    5.66    1.56
  22  -2   1    5.89    1.40
  22  -2   1    4.52    1.24
  22  -2   1    5.57    1.34
 -22  -2  -1    4.91    1.34
  22  -2   1    3.46    1.29
 -22   2  -1    5.08    1.28
  22   2   1    4.71    1.10
  22   2   1    4.52    1.22
  22   2   1    5.54    1.30
 -22   2  -1    6.46    1.46
  22   2   1    4.39    2.44
  22   2   1    8.35    1.46
  22   2   1    1.84    2.35
  22   2   1    5.34    1.27
 -22   2  -1    3.99    1.35
 -22   2  -1    5.09    0.95
  24  -2   1    3.57    1.29
  24  -2   1    4.13    1.21
  24  -2   1    1.90    1.27
  24  -2   1    3.90    3.04
  24  -2   1    1.75    3.12
 -24  -2  -1    4.88    1.41
  24  -2   1    3.52    1.34
 -24  -2  -1    2.88    1.20
  24  -2   1    3.13    0.80
  24  -2   1    3.08    1.39
 -24   2  -1    2.58    0.84
  24   2   1    3.18    1.10
 -24   2  -1    4.37    1.50
  24   2   1    1.40    0.99
  24   2   1    3.35    1.23
  24   2   1    2.00    3.93
  24   2   1    6.89    2.86
 -24   2  -1    3.27    1.21
  24   2   1    2.68    1.21
  26  -2   1   -0.93    0.93
  26  -2   1   -1.63    1.09
  26  -2   1    0.98    1.15
 -26  -2  -1    3.49    2.28
  26  -2   1    3.25    1.30
  26  -2   1   -1.78    3.89
  26  -2   1    0.94    0.95
 -26  -2  -1   -0.53    1.05
 -26   2  -1   -0.54    0.60
  26   2   1   -0.39    3.28
  26   2   1   -0.55    1.75
  26   2   1   -0.09    0.94
  26   2   1    0.56    1.02
  26   2   1    1.48    0.92
  26   2   1    0.37    0.85
  26   2   1   -1.17    3.16
 -26   2  -1    0.30    1.08
  28  -2   1   -0.99    0.78
  28  -2   1    0.72    1.17
  28  -2   1    0.56    2.00
  28  -2   1    5.37    5.23
  28  -2   1   -0.17    1.20
  28  -2   1   -1.20    4.92
 -28  -2  -1    0.20    1.08
  28   2   1    1.18    4.74
 -28   2  -1   -0.95    1.11
  28   2   1    0.88    0.96
  28   2   1    0.28    1.01
  28   2   1   -1.75    1.00
  28   2   1    0.17    0.91
  29  -3  -1    1.56    1.52
  29  -3  -1    1.28    0.98
 -29  -3   1    2.89    1.45
  29  -3  -1    1.56    1.61
  29   3  -1    2.34    1.26
 -29   3   1    3.07    1.95
 -29   3   1    1.75    0.82
 -29   3   1    2.80    1.63
  29   3  -1    3.48    1.40
  29   3  -1    2.94    1.18
  27  -3  -1   17.95    2.53
  27  -3  -1   17.90    2.50
  27  -3  -1   16.78    2.39
  27  -3  -1   11.46    5.40
 -27  -3   1   15.68    2.20
  27  -3  -1   18.81    1.96
 -27   3   1   16.72    2.32
  27   3  -1   16.61    2.24
  27   3  -1   15.20    2.06
  27   3  -1   14.29    2.11
  27   3  -1   12.96    1.77
 -27   3   1   16.97    2.53
  27   3  -1   15.59    1.97
 -27   3   1   10.71    1.51
 -25  -3   1    0.94    1.08
  25  -3  -1    1.40    1.30
  25  -3  -1    0.21    4.55
  25  -3  -1    1.58    1.18
 -25  -3   1    0.07    1.08
  25  -3  -1    0.83    0.86
  25  -3  -1    0.56    1.18
  25  -3  -1    0.91    1.06
  25   3  -1    1.96    1.13
  25   3  -1    0.06    0.97
  25   3  -1    0.08    2.76
 -25   3   1    0.43    1.10
 -25   3   1    0.64    3.82
  25   3  -1    0.33    0.81
 -25   3   1    0.53    1.22
  25   3  -1   -0.29    1.01
 -25   3   1   -0.21    0.73
  23  -3  -1   36.12    5.75
  23  -3  -1   37.27    3.12
  23  -3  -1   36.65    3.12
  23  -3  -1   38.21    2.70
 -23  -3   1   40.21    3.38
  23  -3  -1   35.80    3.16
 -23  -3   1   43.47    4.68
  23  -3  -1   35.57    3.34
  23   3  -1   26.78    4.49
  23   3  -1   43.65    2.96
  23   3  -1   36.49    2.95
 -23   3   1   35.28    3.23
 -23   3   1   35.38    2.61
 -23   3   1   29.51    5.33
  23   3  -1   40.17    2.77
  23   3  -1   32.86    2.70
 -23   3   1   36.80    3.29
  21  -3  -1    3.93    1.30
 -21  -3   1    3.70    1.17
 -21  -3   1    2.46    1.04
  21  -3  -1    4.66    1.57
  21  -3  -1    2.73    1.40
  21  -3  -1    3.23    0.90
  21  -3  -1    3.31    1.20
  21  -3  -1    1.48    1.10
  21  -3  -1   -1.12    2.22
  21  -3  -1    2.95    0.98
 -21   3   1    1.39    1.53
  21   3  -1    2.42    0.97
  21   3  -1    1.70    0.91
 -21   3   1    2.43    2.78
  21   3  -1    3.86    0.97
 -21   3   1    5.58    1.45
  21   3  -1    2.18    0.96
  21   3  -1    5.17    1.30
  21   3  -1    0.94    2.00
 -21   3   1    2.75    0.93
 -21   3   1    3.27    1.12
  19  -3  -1   24.33    2.55
  19  -3  -1   26.48    2.49
 -19  -3   1   26.88    2.33
 -19  -3   1   26.88    2.20
 -19  -3   1   31.42    2.61
  19  -3  -1   26.13    2.50
  19  -3  -1   25.97    2.01
  19  -3  -1   19.15    3.98
  19  -3  -1   28.02    2.40
  19  -3  -1   23.11    2.41
  19  -3  -1   23.45    2.09
 -19  -3   1   26.92    2.21
  19   3  -1   27.01    2.14
  19   3  -1   29.52    2.27
 -19   3   1   22.68    2.36
 -19   3   1   24.42    2.08
  19   3  -1   17.06    3.36
  19   3  -1   28.99    2.20
 -19   3   1   21.91    4.08
 -19   3   1   30.17    2.93
 -19   3   1   29.49    2.44
  19   3  -1   29.10    2.37
  19   3  -1   29.53    2.14
  17  -3  -1    6.26    2.35
  17  -3  -1    5.31    1.22
  17  -3  -1    3.97    1.21
 -17  -3   1    4.87    0.99
  17  -3  -1    5.89    1.00
  17  -3  -1    4.59    1.25
 -17  -3   1    6.21    1.28
 -17  -3   1    7.07    1.19
 -17  -3   1    5.80    1.63
  17  -3  -1    4.40    0.99
  17   3  -1    5.22    1.06
  17   3  -1    5.08    0.91
  17   3  -1    4.45    1.06
  17   3  -1    7.51    1.27
 -17   3   1    4.54    1.02
 -17   3   1    4.90    1.24
 -17   3   1    4.28    1.04
  17   3  -1    4.00    0.83
  17   3  -1    3.72    1.85
 -17   3   1    4.90    2.35
 -17   3   1    4.32    0.98
  17   3  -1    5.00    1.08
  15  -3  -1   10.84    1.25
 -15  -3   1    8.70    1.25
  15  -3  -1    7.76    2.49
 -15  -3   1   10.41    1.27
 -15  -3   1    9.45    1.31
  15  -3  -1    8.34    1.42
  15  -3  -1    5.36    1.23
  15  -3  -1    7.16    1.18
  15  -3  -1   10.58    1.42
 -15  -3   1    6.91    1.19
 -15  -3   1    8.72    1.20
  15  -3  -1    5.72    1.06
  15  -3  -1    7.67    1.14
  15   3  -1    8.42    1.21
 -15   3   1    6.95    1.13
 -15   3   1    8.32    1.23
 -15   3   1   10.87    1.53
  15   3  -1    9.28    1.14
  15   3  -1    4.36    1.91
 -15   3   1   13.58    3.03
  15   3  -1    9.44    1.33
 -15   3   1   11.39    1.50
  15   3  -1    9.26    1.22
  15   3  -1    9.39    1.24
  15   3  -1    8.13    1.04
 -13  -3   1   33.80    2.20
  13  -3  -1   34.73    2.41
 -13  -3   1   36.99    2.40
  13  -3  -1   33.67    2.10
  13  -3  -1   32.21    2.38
 -13  -3   1   35.45    2.16
  13  -3  -1   32.59    2.17
  13  -3  -1   31.18    2.43
 -13  -3   1   35.14    2.23
  13  -3  -1   33.68    3.84
 -13  -3   1   33.81    2.23
  13  -3  -1   32.71    2.46
 -13  -3   1   42.79    4.04
  13   3  -1   32.26    2.14
 -13   3   1   31.75    4.04
 -13   3   1   32.21    2.29
  13   3  -1   32.85    2.06
  13   3  -1   33.35    2.24
 -13   3   1   31.17    2.40
 -13   3   1   34.14    2.22
 -13   3   1   33.07    2.35
  13   3  -1   32.75    2.08
  13   3  -1   33.12    2.23
  13   3  -1   36.92    3.53
 -13   3   1   32.56    2.25
  11  -3  -1  177.49    7.89
  11  -3  -1  182.94    7.88
  11  -3  -1  179.57    7.96
 -11  -3   1  179.92    7.78
  11  -3  -1  173.93    8.04
 -11  -3   1  189.93    8.34
 -11  -3   1  176.37    7.86
  11  -3  -1  177.29    9.89
  11  -3  -1  164.58    7.95
 -11  -3   1  184.43    9.72
 -11  -3   1  176.92    7.85
  11  -3  -1  180.18    7.73
 -11  -3   1  181.12    7.88
  11   3  -1  167.17    7.70
 -11   3   1  175.91    7.99
  11   3  -1  178.03    9.32
 -11   3   1  172.45    7.88
  11   3  -1  174.53    9.21
  11   3  -1  166.13    7.75
 -11   3   1  174.07    7.97
 -11   3   1  179.72    9.90
 -11   3   1  160.92    7.83
  11   3  -1  176.42    7.71
   9  -3  -1    0.60    0.56
  -9  -3   1   -0.10    0.50
  -9  -3   1    0.20    0.50
  -9  -3   1   -0.09    0.49
  -9  -3   1   -0.25    0.42
   9  -3  -1   -0.47    0.40
  -9  -3   1    0.14    0.19
   9  -3  -1   -0.50    0.44
   9  -3  -1   -0.09    0.57
   9  -3  -1    0.06    0.53
   9  -3  -1    1.00    0.69
  -9  -3   1    0.25    0.59
  -9  -3   1    1.59    1.04
   9  -3  -1    0.53    1.19
   9  -3  -1   -0.22    0.62
   9   3  -1    0.00    0.39
  -9   3   1    0.05    0.44
   9   3  -1    0.51    0.90
   9   3  -1   -0.66    0.49
  -9   3   1   -0.51    0.55
   9   3  -1   -0.19    0.39
   9   3  -1    0.35    0.82
  -9   3   1   -0.25    0.61
  -9   3   1   -0.30    0.50
  -9   3   1    0.09    1.06
   9   3  -1    0.07    0.21
  -9   3   1   -0.62    0.50
   7  -3  -1  208.89    9.09
  -7  -3   1  213.49    9.08
   7  -3  -1  218.10    9.18
  -7  -3   1  203.44    9.24
  -7  -3   1  217.32   10.46
   7  -3  -1  197.07    9.15
  -7  -3   1  202.58    8.72
   7  -3  -1  219.23   10.77
   7  -3  -1  213.04    8.99
   7  -3  -1  211.95    9.23
  -7  -3   1  190.70    9.41
  -7   3   1  200.15    9.31
  -7   3   1  213.48   10.66
   7   3  -1  206.63    9.03
  -7   3   1  216.25    9.12
  -7   3   1  213.49    9.16
  -7   3   1  213.67    9.14
   7   3  -1  218.68    9.14
   7   3  -1  209.71    8.97
   7   3  -1  213.40    8.94
   7   3  -1  201.28   10.10
   7   3  -1  219.09    8.75
  -7   3   1  207.80    9.14
   5  -3  -1   11.75    1.15
   5  -3  -1    9.25    0.96
   5  -3  -1   10.52    1.16
  -5  -3   1   10.64    1.07
  -5  -3   1    9.48    1.00
  -5  -3   1    9.15    0.79
  -5  -3   1   10.90    0.96
  -5  -3   1    9.86    1.70
   5  -3  -1   10.35    1.09
  -5  -3   1    9.83    1.06
   5  -3  -1   10.96    1.18
   5  -3  -1   10.18    1.13
  -5  -3   1    9.48    0.99
   5  -3  -1   10.25    1.89
  -5   3   1    9.37    1.10
   5   3  -1    9.66    0.88
  -5   3   1    6.92    0.92
   5   3  -1    9.43    0.92
  -5   3   1   10.50    1.09
   5   3  -1   10.14    0.89
   5   3  -1    9.05    1.01
   5   3  -1    9.22    0.82
  -5   3   1    9.24    1.82
  -5   3   1   10.71    1.17
  -5   3   1    9.69    1.09
   5   3  -1   11.02    1.66
   3  -3  -1   25.95    1.69
   3  -3  -1   29.20    1.77
  -3  -3   1   28.08    1.70
  -3  -3   1   27.28    1.55
   3  -3  -1   29.73    2.75
  -3  -3   1   27.67    1.52
   3  -3  -1   23.90    1.66
   3  -3  -1   27.35    1.60
  -3  -3   1   27.24    1.60
   3  -3  -1   28.13    1.67
  -3  -3   1   26.17    2.45
  -3  -3   1   24.94    1.57
   3  -3  -1   24.22    1.69
  -3   3   1   26.81    1.64
   3   3  -1   29.20    1.70
  -3   3   1   26.85    1.62
  -3   3   1   26.87    1.68
   3   3  -1   27.51    1.50
  -3   3   1   27.99    1.69
  -3   3   1   27.19    1.67
   3   3  -1   28.53    1.51
   3   3  -1   29.88    1.55
   3   3  -1   27.09    2.39
   3   3  -1   27.11    1.54
  -3   3   1   24.06    1.65
  -3   3   1   27.25    2.61
  -1  -3   1  114.81    5.22
  -1  -3   1  121.19    5.25
  -1  -3   1  114.37    5.15
  -1  -3   1  114.32    5.09
   1  -3  -1  118.21    5.20
   1  -3  -1  114.01    5.23
   1  -3  -1  119.58    5.20
  -1  -3   1  111.30    5.14
   1  -3  -1  114.50    5.17
   1  -3  -1  118.68    5.25
   1  -3  -1  114.67    6.29
   1  -3  -1  113.94    5.20
  -1  -3   1  116.57    6.10
  -1  -3   1  119.21    5.14
   1   3  -1  113.91    5.07
   1   3  -1  120.00    5.10
  -1   3   1  120.67    5.21
  -1   3   1  118.24    5.21
   1   3  -1  116.44    5.16
   1   3  -1  121.15    5.24
  -1   3   1  115.97    5.19
  -1   3   1  116.59    5.22
  -1   3   1  111.61    5.14
   1   3  -1  123.48    6.06
  -1   3   1  114.10    6.29
   1   3  -1  114.73    5.09
  -1  -3  -1   52.33    3.62
   1  -3   1   48.17    2.47
   1  -3   1   45.38    2.36
   1  -3   1   51.97    2.51
  -1  -3  -1   49.11    2.49
  -1  -3  -1   48.43    2.43
   1  -3   1   49.20    2.51
  -1  -3  -1   46.53    2.51
   1  -3   1   48.03    3.40
  -1  -3  -1   47.51    2.50
   1  -3   1   48.98    2.50
  -1  -3  -1   49.29    2.52
   1  -3   1   51.39    3.24
  -1  -3  -1   50.35    2.43
  -1   3  -1   46.74    2.50
  -1   3  -1   48.45    2.41
   1   3   1   50.68    3.50
  -1   3  -1   50.87    2.54
   1   3   1   50.65    2.53
  -1   3  -1   48.76    2.40
  -1   3  -1   47.13    2.41
   1   3   1   45.90    2.41
  -1   3  -1   50.23    2.51
   1   3   1   51.85    2.50
   1   3   1   49.47    2.45
  -1   3  -1   49.11    3.32
  -3  -3  -1   13.56    1.00
   3  -3   1   11.84    1.96
  -3  -3  -1   13.82    1.20
   3  -3   1   12.12    1.17
   3  -3   1   15.80    1.25
   3  -3   1   13.95    1.24
   3  -3   1   12.35    1.06
   3  -3   1   14.04    1.24
   3  -3   1   12.82    1.14
  -3  -3  -1   14.57    1.95
  -3  -3  -1   12.99    1.17
  -3  -3  -1   14.16    1.19
  -3  -3  -1   13.76    1.15
   3   3   1   14.99    1.14
  -3   3  -1   13.66    1.10
  -3   3  -1   13.88    1.17
   3   3   1   13.47    1.79
  -3   3  -1   16.05    1.29
  -3   3  -1   14.67    2.05
   3   3   1   13.92    1.21
   3   3   1   15.07    1.08
   3   3   1   15.87    1.16
  -3   3  -1   13.23    1.10
   5  -3   1  382.48   17.13
  -5  -3  -1  397.19   17.17
   5  -3   1  359.99   15.65
  -5  -3  -1  363.86   15.65
  -5  -3  -1  381.70   15.60
   5  -3   1  362.11   15.57
  -5  -3  -1  378.22   15.41
  -5  -3  -1  385.98   15.70
   5  -3   1  378.46   15.72
   5  -3   1  378.82   15.68
   5  -3   1  381.97   15.63
  -5  -3  -1  374.69   15.59
   5  -3   1  355.72   15.65
  -5  -3  -1  362.83   15.66
  -5   3  -1  364.47   15.67
   5   3   1  372.62   15.43
   5   3   1  374.69   15.61
  -5   3  -1  373.96   15.60
  -5   3  -1  354.22   16.87
   5   3   1  378.81   15.69
   5   3   1  373.46   15.58
  -5   3  -1  362.39   15.62
  -5   3  -1  369.94   15.66
   5   3   1  384.59   16.96
   7  -3   1    8.08    0.97
  -7  -3  -1    8.68    1.86
  -7  -3  -1    7.61    0.96
  -7  -3  -1    9.01    0.95
  -7  -3  -1   10.03    1.12
  -7  -3  -1    7.11    0.88
   7  -3   1    7.91    1.81
   7  -3   1    7.01    0.95
   7  -3   1    9.96    1.23
   7  -3   1   10.35    1.10
  -7  -3  -1    8.28    0.67
   7  -3   1    7.39    0.97
  -7  -3  -1    8.32    0.95
   7  -3   1    9.36    1.11
  -7   3  -1    5.75    1.56
   7   3   1    8.37    1.78
  -7   3  -1    8.57    1.12
   7   3   1   12.41    1.47
  -7   3  -1    8.28    1.10
   7   3   1    8.65    0.95
  -7   3  -1    8.52    1.05
   7   3   1    7.82    0.71
   7   3   1    9.42    1.09
  -7   3  -1    9.28    1.11
  -7   3  -1    7.85    0.98
  -9  -3  -1  257.32   10.90
  -9  -3  -1  250.98   10.71
   9  -3   1  256.95   10.81
   9  -3   1  253.49   10.72
  -9  -3  -1  254.29   10.63
   9  -3   1  247.01   10.60
   9  -3   1  239.43   10.66
  -9  -3  -1  241.71   10.18
   9  -3   1  242.02   10.65
  -9  -3  -1  251.26   10.69
   9  -3   1  232.67   12.37
   9  -3   1  237.86   10.73
  -9  -3  -1  250.28   10.59
  -9  -3  -1  264.36   12.60
   9   3   1  251.60   10.20
  -9   3  -1  221.47   10.60
  -9   3  -1  244.31   10.70
  -9   3  -1  238.26   10.68
   9   3   1  251.43   12.28
  -9   3  -1  242.61   10.67
  -9   3  -1  240.12   12.37
  -9   3  -1  242.22   10.65
   9   3   1  242.62   10.60
   9   3   1  258.03   10.73
 -11  -3  -1   14.21    2.43
  11  -3   1   12.16    1.38
  11  -3   1   11.45    1.50
  11  -3   1   12.42    1.26
 -11  -3  -1    7.74    1.10
 -11  -3  -1   10.65    1.27
  11  -3   1   11.45    1.37
  11  -3   1   10.50    1.35
 -11  -3  -1   11.43    1.26
  11  -3   1   11.68    1.45
 -11  -3  -1   11.34    1.33
 -11  -3  -1   10.46    1.16
  11  -3   1    9.83    2.34
 -11   3  -1    8.78    1.43
  11   3   1    9.93    0.63
  11   3   1   11.49    1.25
 -11   3  -1   12.00    1.40
  11   3   1   10.50    2.07
 -11   3  -1   10.46    1.32
  11   3   1   10.61    1.21
 -11   3  -1    9.89    1.20
 -11   3  -1   11.21    2.38
 -11   3  -1   11.38    1.27
  13  -3   1   32.28    2.36
 -13  -3  -1   35.36    2.29
  13  -3   1   30.21    3.75
 -13  -3  -1   31.75    2.26
  13  -3   1   32.20    2.42
  13  -3   1   37.08    2.39
 -13  -3  -1   35.10    2.19
  13  -3   1   32.49    2.19
 -13  -3  -1   31.10    3.65
  13  -3   1   33.55    2.28
 -13  -3  -1   35.38    2.43
 -13  -3  -1   32.49    2.19
  13  -3   1   32.66    2.53
 -13   3  -1   29.27    2.33
  13   3   1   33.79    2.18
  13   3   1   37.47    3.78
 -13   3  -1   32.46    3.82
 -13   3  -1   35.72    2.24
  13   3   1   32.61    2.16
 -13   3  -1   33.98    2.21
  13   3   1   31.35    2.20
 -13   3  -1   33.82    2.47
  13   3   1   32.77    3.57
 -13   3  -1   29.96    2.28
  13   3   1   34.11    2.19
  13   3   1   36.50    2.32
 -15  -3  -1   14.61    1.48
  15  -3   1   11.33    1.54
  15  -3   1   15.96    1.64
  15  -3   1   14.74    1.77
 -15  -3  -1   16.15    1.69
  15  -3   1   15.96    1.83
  15  -3   1   17.88    1.57
 -15  -3  -1   15.81    1.69
 -15  -3  -1   16.02    1.62
 -15  -3  -1   16.28    1.84
  15  -3   1   15.56    1.85
  15  -3   1    8.49    2.51
 -15   3  -1   14.33    1.59
  15   3   1   19.73    3.32
 -15   3  -1   18.98    1.97
  15   3   1   17.30    1.68
 -15   3  -1   12.73    1.55
  15   3   1   15.08    1.57
  15   3   1   15.85    1.59
 -15   3  -1   15.14    1.83
  15   3   1   14.58    1.57
 -15   3  -1   13.82    2.97
 -15   3  -1   15.34    1.73
  15   3   1   16.18    1.65
  15   3   1   13.78    2.85
 -17  -3  -1    0.55    0.81
  17  -3   1    1.91    0.97
  17  -3   1    1.37    1.03
 -17  -3  -1    1.28    0.77
 -17  -3  -1    1.60    0.90
 -17  -3  -1    2.65    1.50
  17  -3   1   -1.93    1.40
 -17  -3  -1    1.03    0.83
  17  -3   1    2.77    0.94
  17  -3   1    1.72    1.15
  17  -3   1    0.57    0.93
  17  -3   1    2.52    1.12
  17  -3   1    2.29    0.85
  17   3   1    0.27    0.46
  17   3   1    2.60    0.91
  17   3   1    3.23    1.87
  17   3   1    1.46    0.84
 -17   3  -1    1.31    0.79
 -17   3  -1    1.98    2.13
  17   3   1    2.11    0.89
  17   3   1    1.58    0.73
 -17   3  -1    0.40    0.76
 -17   3  -1    1.03    0.79
 -17   3  -1    3.21    1.08
 -17   3  -1    0.43    0.89
  17   3   1    2.92    1.87
  17   3   1    3.38    0.96
 -19  -3  -1    8.34    1.34
  19  -3   1    6.01    1.75
  19  -3   1    7.19    1.54
  19  -3   1    6.49    1.32
 -19  -3  -1    6.11    1.23
 -19  -3  -1    7.82    1.56
  19  -3   1    6.50    1.54
  19  -3   1    7.46    1.27
  19  -3   1    5.75    1.37
  19  -3   1   12.75    3.48
  19  -3   1    7.98    1.39
 -19  -3  -1    7.59    1.84
 -19  -3  -1    5.95    1.15
  19   3   1    5.47    2.08
 -19   3  -1    8.40    1.44
 -19   3  -1    8.12    1.25
  19   3   1    9.28    1.43
  19   3   1    5.49    1.21
  19   3   1    6.96    1.35
 -19   3  -1    7.57    1.56
  19   3   1    5.00    1.23
 -19   3  -1    9.74    1.61
 -19   3  -1    4.57    2.31
  19   3   1    7.73    2.65
  21  -3   1   71.77    4.54
  21  -3   1   80.96    4.40
  21  -3   1   73.81    4.13
 -21  -3  -1   76.93    4.77
  21  -3   1   80.47    4.69
 -21  -3  -1   84.74    4.89
  21  -3   1   75.93    4.85
  21  -3   1   75.11    5.18
  21  -3   1   72.74    4.52
  21   3   1   76.65    4.37
  21   3   1   82.49    4.49
  21   3   1   71.99    6.88
  21   3   1   87.19    4.58
 -21   3  -1   78.64    4.94
 -21   3  -1   73.14    4.53
 -21   3  -1   70.64    4.16
 -21   3  -1   70.87    7.54
  21   3   1   80.67    4.52
  21   3   1   75.79    6.93
  23  -3   1    0.48    1.07
 -23  -3  -1    0.00    0.99
  23  -3   1    0.15    1.08
  23  -3   1   -0.01    1.28
 -23  -3  -1    0.40    1.00
  23  -3   1    1.50    0.95
  23  -3   1   -2.35    4.41
  23  -3   1   -0.47    0.97
 -23   3  -1   -0.53    0.75
  23   3   1   -0.27    0.58
  23   3   1    4.29    2.88
  23   3   1    3.36    2.73
  23   3   1   -0.41    0.97
  23   3   1    0.92    0.94
  23   3   1    0.48    1.24
 -23   3  -1    0.97    3.05
 -23   3  -1    0.37    1.29
 -23   3  -1    1.16    1.11
  23   3   1   -1.60    0.73
  25  -3   1    6.79    1.61
  25  -3   1    6.67    1.39
 -25  -3  -1    3.03    1.36
  25  -3   1    6.63    1.79
  25  -3   1    7.51    4.51
  25  -3   1    4.55    1.38
  25   3   1    6.30    3.24
  25   3   1    3.83    1.22
 -25   3  -1    3.61    1.31
 -25   3  -1    6.61    1.23
  25   3   1    4.49    1.32
  25   3   1    3.57    1.37
 -25   3  -1    2.81    1.30
  25   3   1    7.23    3.79
  25   3   1    4.83    1.26
  27  -3   1    1.60    1.52
  27  -3   1    6.94    5.17
  27  -3   1    2.97    1.48
  27  -3   1    4.82    1.49
  27  -3   1    5.68    1.46
 -27  -3  -1    4.87    1.54
 -27   3  -1    1.56    1.28
  27   3   1    3.33    1.28
  27   3   1    2.55    1.85
  27   3   1    4.75    4.48
 -27   3  -1   -1.89    1.07
 -27   3  -1    2.85    1.51
  27   3   1    1.73    1.21
  27   3   1    3.59    1.26
  29  -3   1    5.61    1.25
  29  -3   1    9.43    2.19
  29  -3   1    5.25    1.67
  29  -3   1    8.04    1.99
 -29  -3  -1    7.73    1.88
  29   3   1    1.56    1.25
 -29   3  -1    4.10    1.75
  29   3   1    2.23    1.14
  29   3   1    3.02    1.45
  28  -4  -1    2.06    1.56
  28  -4  -1   11.87    9.15
  28  -4  -1    1.14    1.02
 -28  -4   1   -0.04    1.13
  28  -4  -1   -0.79    1.36
  28  -4  -1    0.68    1.42
 -28   4   1    1.09    0.90
  28   4  -1    0.83    1.00
  28   4  -1   -1.20    1.38
 -28   4   1    0.07    1.55
 -28   4   1    3.54    1.61
  26  -4  -1    1.03    0.99
  26  -4  -1    0.41    1.19
  26  -4  -1   -2.61    4.91
  26  -4  -1    3.82    1.48
  26  -4  -1    2.45    1.42
 -26  -4   1    0.64    1.12
  26   4  -1    1.84    1.17
 -26   4   1    0.46    1.40
 -26   4   1    0.39    1.38
  26   4  -1    1.49    1.05
 -26   4   1    0.69    0.85
  26   4  -1    2.13    1.56
 -26   4   1   -0.53    7.94
  26   4  -1    4.01    4.28
 -24  -4   1    7.69    1.65
  24  -4  -1    4.49    1.49
  24  -4  -1    8.20    1.44
  24  -4  -1    9.18    1.77
  24  -4  -1    8.03    1.91
  24  -4  -1    6.97    4.14
 -24  -4   1    4.99    1.30
  24   4  -1    5.65    1.40
 -24   4   1    5.34    1.56
  24   4  -1    5.92    1.29
  24   4  -1    5.81    1.31
  24   4  -1    7.75    3.46
 -24   4   1    8.65    4.26
 -24   4   1    2.88    1.46
 -24   4   1    6.18    1.52
  24   4  -1    5.55    1.11
  22  -4  -1    0.81    1.15
  22  -4  -1   -1.47    1.09
  22  -4  -1   -0.39    3.47
  22  -4  -1    1.34    1.11
  22  -4  -1    1.46    1.27
 -22  -4   1    2.83    1.20
 -22  -4   1    0.83    0.98
  22  -4  -1    0.27    0.81
  22   4  -1    3.96    3.19
 -22   4   1    0.53    0.94
  22   4  -1   -0.02    0.66
  22   4  -1    1.80    2.49
  22   4  -1    0.72    0.96
 -22   4   1   -0.59    2.85
  22   4  -1    2.65    1.02
 -22   4   1    2.14    1.22
  22   4  -1    2.48    1.05
  20  -4  -1   17.25    2.17
  20  -4  -1   11.60    1.98
 -20  -4   1   14.48    1.87
  20  -4  -1   14.23    2.13
  20  -4  -1   13.32    1.59
  20  -4  -1   11.06    1.78
  20  -4  -1   14.59    3.95
 -20  -4   1   11.39    1.84
  20   4  -1   11.39    1.60
 -20   4   1    9.73    1.77
  20   4  -1    9.55    1.27
  20   4  -1   11.80    2.89
 -20   4   1   11.82    1.80
  20   4  -1    9.14    1.48
  20   4  -1   11.12    1.58
  20   4  -1    9.38    2.69
 -20   4   1   15.47    3.95
 -20   4   1   11.17    1.51
  18  -4  -1    1.91    1.04
  18  -4  -1    3.12    0.92
  18  -4  -1    1.83    1.09
  18  -4  -1    2.69    0.75
 -18  -4   1    1.64    0.90
  18  -4  -1    3.05    2.48
  18  -4  -1    0.71    1.26
  18  -4  -1    0.51    0.84
  18  -4  -1    3.46    1.19
 -18  -4   1    3.41    1.14
  18  -4  -1   -1.61    1.03
  18   4  -1    2.39    1.66
  18   4  -1    3.38    1.02
  18   4  -1    0.27    0.84
  18   4  -1    3.03    1.92
  18   4  -1    2.09    0.76
 -18   4   1    1.58    0.92
 -18   4   1    2.65    1.17
 -18   4   1    1.00    0.92
 -18   4   1    5.87    4.56
 -18   4   1    1.28    1.10
 -16  -4   1   38.00    2.81
 -16  -4   1   44.93    4.96
 -16  -4   1   41.70    2.71
  16  -4  -1   40.24    2.98
  16  -4  -1   41.88    3.05
 -16  -4   1   48.20    3.09
  16  -4  -1   37.96    5.06
  16  -4  -1   41.10    2.67
  16  -4  -1   37.90    2.70
 -16  -4   1   47.56    2.85
  16  -4  -1   40.60    2.58
  16  -4  -1   46.92    3.14
  16  -4  -1   43.21    3.18
  16  -4  -1   46.72    3.24
 -16  -4   1   49.93    3.04
  16   4  -1   43.61    2.78
  16   4  -1   42.57    2.60
 -16   4   1   47.97    3.21
  16   4  -1   47.69    4.64
  16   4  -1   42.31    4.40
 -16   4   1   44.87    2.87
 -16   4   1   45.36    5.33
 -16   4   1   40.17    2.98
 -16   4   1   39.96    2.93
  16   4  -1   46.79    2.93
  14  -4  -1    2.16    0.99
  14  -4  -1    0.24    0.91
  14  -4  -1   -1.70    0.68
 -14  -4   1    2.38    0.82
  14  -4  -1    0.84    0.82
 -14  -4   1    1.48    0.78
  14  -4  -1    0.61    0.83
 -14  -4   1    0.29    0.62
 -14  -4   1    2.05    0.79
 -14  -4   1    3.46    1.94
 -14  -4   1    0.60    0.64
  14  -4  -1    0.75    0.60
  14  -4  -1    0.93    0.74
  14  -4  -1   -2.58    1.32
  14  -4  -1    2.31    1.06
  14   4  -1    1.62    1.39
 -14   4   1    1.70    0.82
  14   4  -1    0.78    1.51
 -14   4   1    0.66    1.68
  14   4  -1    1.02    0.61
 -14   4   1    1.35    0.88
  14   4  -1    1.22    0.62
  14   4  -1    1.08    0.78
 -14   4   1    2.04    1.04
  14   4  -1    1.36    0.79
 -14   4   1    0.81    0.91
 -14   4   1    1.99    0.94
  12  -4  -1    4.87    1.00
  12  -4  -1    7.66    1.21
 -12  -4   1    4.57    1.79
  12  -4  -1    6.27    1.24
 -12  -4   1    6.08    1.04
 -12  -4   1    7.58    1.04
 -12  -4   1    7.07    1.15
  12  -4  -1    7.67    2.26
  12  -4  -1    6.15    1.22
  12  -4  -1    7.73    1.13
  12  -4  -1    5.65    0.87
  12  -4  -1    6.67    1.15
 -12  -4   1    9.85    1.19
 -12   4   1    6.79    1.33
 -12   4   1    8.52    1.33
 -12   4   1    7.31    1.13
 -12   4   1    8.45    1.30
 -12   4   1    6.31    1.15
  12   4  -1    7.32    0.95
  12   4  -1    6.11    1.14
  12   4  -1    7.81    0.97
  12   4  -1    7.67    1.89
 -12   4   1    2.49    1.75
  12   4  -1    6.55    1.00
 -10  -4   1    4.52    0.82
  10  -4  -1    5.92    1.00
 -10  -4   1    4.04    1.67
  10  -4  -1    6.12    1.10
  10  -4  -1    6.69    0.91
 -10  -4   1    5.69    0.89
  10  -4  -1    4.62    0.99
 -10  -4   1    7.40    1.06
 -10  -4   1    7.65    0.99
  10  -4  -1    5.21    1.85
  10  -4  -1    5.65    1.03
  10  -4  -1    5.98    1.10
  10  -4  -1    5.35    1.25
 -10  -4   1    4.65    0.54
 -10  -4   1    5.04    0.92
 -10   4   1    4.44    0.96
  10   4  -1    7.32    1.01
  10   4  -1    6.82    0.86
 -10   4   1    6.42    1.07
 -10   4   1    4.93    1.04
 -10   4   1    4.87    1.89
  10   4  -1    5.80    0.61
  10   4  -1    5.69    0.97
  10   4  -1    5.38    1.57
 -10   4   1    6.20    1.03
  10   4  -1    5.73    0.81
 -10   4   1    4.84    0.93
   8  -4  -1   33.61    2.65
  -8  -4   1   30.57    2.07
   8  -4  -1   28.58    1.89
   8  -4  -1   30.03    2.18
  -8  -4   1   33.75    2.10
   8  -4  -1   30.10    2.04
   8  -4  -1   28.22    3.36
  -8  -4   1   30.43    3.19
   8  -4  -1   34.13    2.19
  -8  -4   1   30.57    1.93
  -8  -4   1   33.25    2.10
  -8  -4   1   32.68    1.63
   8  -4  -1   29.32    2.05
  -8  -4   1   32.87    2.03
   8   4  -1   31.44    1.83
  -8   4   1   32.20    3.44
   8   4  -1   33.54    1.94
  -8   4   1   30.87    2.16
  -8   4   1   31.78    2.12
   8   4  -1   32.65    2.11
   8   4  -1   29.61    1.82
   8   4  -1   30.47    2.92
  -8   4   1   29.18    2.04
  -8   4   1   29.34    2.06
   8   4  -1   32.78    1.67
   6  -4  -1    4.54    0.91
   6  -4  -1    4.86    0.90
  -6  -4   1    5.60    0.90
  -6  -4   1    5.09    0.63
   6  -4  -1    4.96    0.88
   6  -4  -1    4.99    1.82
  -6  -4   1    4.87    0.76
  -6  -4   1    3.79    1.41
   6  -4  -1    6.11    1.11
   6  -4  -1    5.84    0.91
  -6  -4   1    5.12    0.85
   6  -4  -1    5.99    0.98
  -6  -4   1    3.92    0.98
   6   4  -1    4.89    1.37
   6   4  -1    4.86    0.66
  -6   4   1    4.17    0.85
  -6   4   1    2.97    1.41
   6   4  -1    6.80    0.83
   6   4  -1    6.17    0.94
  -6   4   1    5.02    0.90
  -6   4   1    4.60    0.82
   6   4  -1    5.56    0.71
  -6   4   1    5.22    0.84
  -6   4   1    3.72    0.71
   4  -4  -1   55.44    2.92
   4  -4  -1   54.95    2.97
  -4  -4   1   55.56    2.82
  -4  -4   1   54.29    2.72
   4  -4  -1   51.06    2.89
  -4  -4   1   46.39    2.75
   4  -4  -1   52.04    2.83
  -4  -4   1   52.83    2.88
  -4  -4   1   53.65    3.96
   4  -4  -1   60.33    4.43
  -4  -4   1   54.29    2.64
  -4  -4   1   56.39    2.89
   4   4  -1   55.76    3.79
  -4   4   1   54.52    4.23
   4   4  -1   53.02    2.90
  -4   4   1   51.97    2.85
   4   4  -1   53.09    2.69
   4   4  -1   53.35    2.69
   4   4  -1   53.34    2.64
  -4   4   1   52.59    2.85
  -4   4   1   51.81    2.83
  -4   4   1   52.99    2.92
  -4   4   1   53.84    2.84
   4   4  -1   53.15    2.65
   2  -4  -1    8.07    1.10
  -2  -4   1    8.54    0.96
  -2  -4   1    6.76    0.93
  -2  -4   1    8.03    1.64
  -2  -4   1    8.41    0.95
   2  -4  -1    8.03    1.88
   2  -4  -1    7.18    0.96
   2  -4  -1    7.93    1.03
   2  -4  -1    7.29    0.92
  -2  -4   1    6.14    0.92
  -2  -4   1    8.96    1.17
  -2   4   1    8.84    1.02
  -2   4   1    8.97    1.05
   2   4  -1    8.07    0.92
   2   4  -1    8.33    0.87
  -2   4   1    7.52    1.19
   2   4  -1    7.56    1.03
  -2   4   1    6.90    0.91
   2   4  -1    7.35    1.51
   2   4  -1    8.42    0.92
  -2   4   1    8.73    1.82
  -2   4   1    7.80    1.02
   0  -4   1   90.71    4.42
   0  -4  -1   92.10    4.34
   0  -4   1   89.80    4.24
   0  -4   1   85.76    4.67
   0  -4  -1   95.01    5.83
   0  -4  -1   93.33    4.44
   0  -4   1   95.47    5.63
   0  -4  -1   91.94    4.40
   0  -4  -1   91.28    4.39
   0  -4  -1   93.47    5.19
   0  -4   1   87.27    4.39
   0  -4   1   95.09    4.36
   0   4   1   95.31    4.36
   0   4   1   91.42    5.66
   0   4   1   89.17    4.29
   0   4  -1   91.87    4.24
   0   4  -1   97.59    4.39
   0   4  -1   92.62    4.24
   0   4   1   94.97    4.38
   0   4  -1   90.69    5.41
   0   4   1   97.33    4.69
  -2  -4  -1    0.04    0.56
   2  -4   1    1.46    0.52
   2  -4   1    0.47    0.90
  -2  -4  -1   -0.47    0.73
  -2  -4  -1    0.01    0.54
  -2  -4  -1    0.23    0.44
   2  -4   1    1.05    0.57
   2  -4   1    0.48    0.59
   2  -4   1    0.08    0.51
  -2  -4  -1    2.20    1.24
  -2  -4  -1    0.74    0.54
   2  -4   1    0.89    0.54
  -2  -4  -1    0.57    0.48
  -2   4  -1    0.37    0.46
  -2   4  -1    0.25    0.96
   2   4   1    0.58    0.43
  -2   4  -1   -0.43    0.94
   2   4   1    1.55    0.58
  -2   4  -1    0.14    0.38
   2   4   1    0.89    0.55
   2   4   1    1.33    1.09
  -2   4  -1    1.47    0.59
   2   4   1    0.25    0.64
  -4  -4  -1   11.57    2.07
   4  -4   1    9.32    1.11
   4  -4   1   13.14    1.21
   4  -4   1   13.29    1.30
   4  -4   1   12.38    1.29
  -4  -4  -1   12.06    1.12
  -4  -4  -1   12.16    1.25
   4  -4   1   10.70    1.19
  -4  -4  -1   10.89    0.98
   4  -4   1   13.14    2.27
  -4  -4  -1   11.41    1.22
  -4   4  -1   10.47    1.09
   4   4   1   11.24    1.95
  -4   4  -1   10.49    1.94
  -4   4  -1   12.35    1.36
  -4   4  -1   12.35    1.24
   4   4   1   11.93    1.47
   4   4   1    9.70    1.20
  -4   4  -1    9.78    1.18
  -4   4  -1   11.26    1.21
   4   4   1   10.63    1.05
   4   4   1   11.10    1.10
  -6  -4  -1    1.88    0.66
  -6  -4  -1    3.01    1.43
   6  -4   1    1.21    0.67
  -6  -4  -1    1.71    0.63
   6  -4   1    1.18    0.60
   6  -4   1    0.26    0.56
  -6  -4  -1    1.94    0.46
  -6  -4  -1    1.67    0.63
   6  -4   1    1.14    0.58
  -6  -4  -1    1.38    0.59
   6  -4   1   -0.67    1.14
   6  -4   1    1.59    0.70
   6  -4   1   -0.19    0.58
  -6  -4  -1    1.56    0.66
  -6   4  -1    2.14    1.34
   6   4   1    1.24    0.60
  -6   4  -1    1.54    0.67
   6   4   1    0.29    1.09
   6   4   1    1.46    0.66
  -6   4  -1    1.30    0.65
   6   4   1    1.02    0.47
  -6   4  -1    1.87    0.78
   6   4   1    1.48    0.55
   6   4   1    1.17    0.53
  -6   4  -1    1.79    0.58
  -8  -4  -1   19.85    1.21
   8  -4   1   20.32    1.61
  -8  -4  -1   19.88    1.71
  -8  -4  -1   22.85    2.98
   8  -4   1   17.53    2.81
   8  -4   1   21.09    1.68
   8  -4   1   17.58    1.75
  -8  -4  -1   19.69    1.54
  -8  -4  -1   21.85    1.60
   8  -4   1   19.88    1.69
  -8  -4  -1   21.06    1.69
  -8  -4  -1   18.54    1.57
   8  -4   1   19.43    1.68
   8  -4   1   20.62    1.82
  -8   4  -1   20.63    1.73
   8   4   1   21.56    2.65
  -8   4  -1   19.13    1.58
   8   4   1   21.63    1.29
   8   4   1   19.84    1.50
  -8   4  -1   18.15    1.57
   8   4   1   21.64    1.54
  -8   4  -1   19.55    2.95
   8   4   1   21.73    1.69
   8   4   1   20.72    1.55
  -8   4  -1   17.80    1.55
 -10  -4  -1    5.09    0.88
 -10  -4  -1    5.92    0.91
  10  -4   1    4.37    0.98
  10  -4   1    6.59    1.02
  10  -4   1    4.65    1.01
 -10  -4  -1    5.87    1.83
 -10  -4  -1    6.26    0.60
  10  -4   1    4.22    1.06
  10  -4   1    5.07    1.83
 -10  -4  -1    5.50    1.02
 -10  -4  -1    5.97    1.00
 -10  -4  -1    5.51    0.99
  10  -4   1    5.11    0.99
  10  -4   1    2.32    0.77
  10  -4   1    5.49    0.97
  10   4   1    4.46    0.99
  10   4   1    3.66    0.73
  10   4   1    6.84    1.90
 -10   4  -1    4.23    0.92
  10   4   1    5.82    0.67
  10   4   1    5.31    0.89
 -10   4  -1    7.52    1.14
 -10   4  -1    5.29    1.06
 -10   4  -1    3.47    1.61
 -10   4  -1    4.21    0.96
 -10   4  -1    4.53    0.80
  10   4   1    5.50    0.93
  12  -4   1   23.08    1.88
  12  -4   1   21.23    2.03
 -12  -4  -1   24.42    2.06
  12  -4   1   20.30    1.80
 -12  -4  -1   18.34    3.22
  12  -4   1   21.78    2.06
 -12  -4  -1   24.39    1.92
 -12  -4  -1   22.05    1.84
  12  -4   1   24.34    2.01
  12  -4   1   22.02    2.13
  12  -4   1   21.25    1.76
  12  -4   1   21.63    3.60
  12  -4   1   23.66    2.21
 -12  -4  -1   24.50    1.81
  12   4   1   24.73    1.99
  12   4   1   24.50    1.79
 -12   4  -1   25.13    3.42
 -12   4  -1   20.78    2.04
 -12   4  -1   20.43    1.94
  12   4   1   22.18    1.74
  12   4   1   22.64    1.79
  12   4   1   24.19    3.14
 -12   4  -1   21.95    1.90
 -12   4  -1   20.70    1.88
  12   4   1   21.32    1.15
 -12   4  -1   20.50    1.84
  14  -4   1    2.52    1.82
 -14  -4  -1    5.12    1.06
 -14  -4  -1    4.35    2.18
  14  -4   1    5.90    1.27
 -14  -4  -1    6.69    1.11
  14  -4   1    4.37    1.05
 -14  -4  -1    5.87    1.20
  14  -4   1    5.12    1.22
  14  -4   1    7.11    1.20
  14  -4   1    7.67    1.33
  14  -4   1    6.28    1.29
 -14  -4  -1    5.27    1.20
  14  -4   1    4.83    1.06
  14   4   1    6.75    1.14
  14   4   1    5.80    1.13
 -14   4  -1    6.99    1.18
  14   4   1    5.50    0.94
  14   4   1    5.39    2.28
  14   4   1    8.10    1.24
 -14   4  -1    5.48    1.23
 -14   4  -1    6.92    1.37
 -14   4  -1    7.90    2.47
  14   4   1    5.53    0.94
 -14   4  -1    5.02    0.97
 -14   4  -1    7.34    1.24
 -16  -4  -1   11.17    2.89
  16  -4   1   13.48    1.79
  16  -4   1   14.79    1.87
  16  -4   1   15.89    2.04
 -16  -4  -1   13.39    1.55
 -16  -4  -1    9.53    1.40
  16  -4   1   14.05    1.79
  16  -4   1   10.83    3.09
 -16  -4  -1   15.35    1.75
  16  -4   1   13.08    1.66
 -16  -4  -1   10.37    1.55
  16  -4   1   10.94    1.42
  16  -4   1   11.77    1.49
 -16  -4  -1   13.22    1.60
 -16   4  -1    9.67    1.47
  16   4   1   14.05    1.70
  16   4   1   11.89    2.75
  16   4   1   12.47    3.87
 -16   4  -1   10.13    1.42
  16   4   1   14.82    1.68
  16   4   1   12.36    1.50
 -16   4  -1   10.57    5.52
  16   4   1   13.33    1.54
 -16   4  -1   10.26    1.44
 -16   4  -1   11.85    1.73
  18  -4   1    1.32    1.22
  18  -4   1   -1.28    0.67
  18  -4   1    0.54    1.02
 -18  -4  -1   -0.21    0.75
  18  -4   1   -0.14    0.98
  18  -4   1    3.31    2.50
  18  -4   1   -0.38    0.76
 -18  -4  -1    1.24    0.86
  18  -4   1    0.68    1.06
 -18   4  -1    0.62    0.82
 -18   4  -1    2.33    2.41
  18   4   1    0.57    0.88
  18   4   1    0.45    0.88
  18   4   1   -0.75    0.78
 -18   4  -1    1.51    0.97
  18   4   1   -1.00    1.61
  18   4   1    1.15    1.90
  18   4   1    0.59    0.70
 -18   4  -1    0.51    1.09
  20  -4   1    5.10    2.11
  20  -4   1    4.68    1.31
  20  -4   1    3.90    3.33
 -20  -4  -1    4.05    1.26
  20  -4   1    4.51    1.18
 -20  -4  -1    2.57    0.95
  20  -4   1    4.55    1.45
  20  -4   1    2.19    1.15
  20  -4   1    3.83    1.36
  20   4   1    1.60    2.46
  20   4   1    1.07    2.06
  20   4   1    4.13    1.16
 -20   4  -1   -1.63    2.41
 -20   4  -1    4.92    1.46
  20   4   1    4.68    1.09
 -20   4  -1    2.12    1.04
  20   4   1    3.14    1.14
  20   4   1    3.88    1.22
 -20   4  -1    3.86    1.31
  22  -4   1    1.20    0.96
  22  -4   1    1.55    1.22
  22  -4   1    1.27    1.07
  22  -4   1   -0.94    3.13
  22  -4   1    0.73    1.31
  22  -4   1    1.74    1.51
 -22  -4  -1   -0.36    0.92
 -22  -4  -1    1.81    1.25
 -22   4  -1    2.01    3.21
  22   4   1    0.99    0.97
  22   4   1    0.22    1.66
 -22   4  -1    1.26    1.13
 -22   4  -1    0.92    1.17
  22   4   1    0.25    0.98
 -22   4  -1    0.84    0.88
  22   4   1    1.07    0.79
  22   4   1    3.49    3.97
  22   4   1    3.07    2.73
 -24  -4  -1   -0.39    1.03
  24  -4   1   -2.53    0.87
  24  -4   1   -0.09    1.03
  24  -4   1    2.25    4.16
  24  -4   1    0.99    1.22
 -24  -4  -1    1.62    1.00
  24  -4   1    0.58    0.91
 -24   4  -1    1.38    1.07
  24   4   1   -3.72    3.21
  24   4   1   -0.49    0.91
  24   4   1    0.23    1.12
 -24   4  -1  -11.28    4.40
 -24   4  -1    0.34    1.33
  24   4   1   -0.72    0.80
 -24   4  -1   -0.84    0.72
  24   4   1    0.94    0.98
  26  -4   1    0.70    1.24
  26  -4   1    1.60    1.34
 -26  -4  -1    1.31    1.25
  26  -4   1   -2.11    5.45
  26  -4   1    1.66    1.35
  26  -4   1    1.92    1.05
  26   4   1    2.64    1.25
 -26   4  -1    0.95    0.86
  26   4   1    1.35    4.84
 -26   4  -1    0.12    1.35
 -26   4  -1    0.24    1.08
  26   4   1   -0.39    0.86
  28  -4   1    0.82    1.04
  28  -4   1   -0.59    1.24
 -28   4  -1    0.17    0.80
  28   4   1    0.07    1.66
  28   4   1    2.80    1.26
  25  -5  -1   -0.64    0.78
 -25  -5   1   -0.21    0.97
  25  -5  -1   -0.66    1.23
  25  -5  -1   -0.79    1.09
  25  -5  -1    0.00    1.40
  25  -5  -1    2.07    5.02
 -25   5   1   -0.31    1.31
  25   5  -1   -0.67    0.88
 -25   5   1   -1.47    0.71
  25   5  -1    0.35    0.97
 -25   5   1   -0.09    1.13
  23  -5  -1    0.47    1.16
  23  -5  -1    0.12    1.43
  23  -5  -1   -6.71    4.04
 -23  -5   1    1.39    1.14
  23  -5  -1    1.13    1.21
 -23  -5   1    2.51    0.99
  23  -5  -1    0.67    0.89
  23   5  -1    0.56    0.87
 -23   5   1    0.21    1.02
 -23   5   1    1.47    1.23
  23   5  -1    1.56    0.86
 -23   5   1    0.96    1.06
  23   5  -1    1.13    1.01
 -21  -5   1   -0.43    0.77
  21  -5  -1    0.31    0.93
  21  -5  -1   -0.48    3.54
 -21  -5   1    4.78    1.34
  21  -5  -1    2.25    1.33
  21  -5  -1   -0.10    1.15
  21  -5  -1    0.90    0.87
 -21   5   1   -1.29    2.87
 -21   5   1    2.09    1.32
  21   5  -1    0.49    2.11
  21   5  -1    1.15    0.93
  21   5  -1    1.93    1.09
  21   5  -1    0.26    0.84
 -21   5   1    2.52    1.32
 -21   5   1    1.76    1.00
  19  -5  -1   11.60    2.00
  19  -5  -1    7.12    2.04
 -19  -5   1    7.68    1.40
  19  -5  -1    9.52    1.43
  19  -5  -1   13.13    2.07
  19  -5  -1    8.03    1.74
  19  -5  -1    8.59    1.28
  19  -5  -1    4.66    3.12
 -19  -5   1    9.58    1.65
  19   5  -1    7.68    1.14
 -19   5   1   11.42    3.52
 -19   5   1    9.96    1.70
  19   5  -1    5.01    3.49
 -19   5   1    9.38    1.69
  19   5  -1    6.84    1.41
  19   5  -1   14.15    3.39
 -19   5   1    8.06    1.49
  17  -5  -1    1.31    1.14
  17  -5  -1    0.06    0.78
 -17  -5   1    0.27    0.88
  17  -5  -1    1.87    0.97
  17  -5  -1   -2.04    2.00
 -17  -5   1    1.36    2.13
  17  -5  -1   -0.36    1.05
 -17  -5   1   -0.32    0.81
  17  -5  -1    2.10    0.73
  17  -5  -1    0.23    1.12
  17  -5  -1    0.61    0.82
 -17   5   1    0.93    0.94
  17   5  -1    0.81    0.93
 -17   5   1    3.60    2.44
  17   5  -1    0.66    0.83
  17   5  -1    0.58    0.62
 -17   5   1    0.47    0.95
  17   5  -1    2.11    1.92
  17   5  -1    1.71    2.00
 -17   5   1    0.52    1.06
  17   5  -1    0.58    0.62
  15  -5  -1    7.97    2.85
 -15  -5   1    4.09    1.10
  15  -5  -1    6.20    1.44
  15  -5  -1    5.92    1.43
  15  -5  -1    4.75    0.97
  15  -5  -1    4.02    1.07
  15  -5  -1    5.83    1.25
  15  -5  -1    5.96    1.13
 -15  -5   1    4.83    2.31
 -15  -5   1    5.20    1.13
  15  -5  -1    2.35    1.29
  15   5  -1    5.50    1.27
  15   5  -1    6.71    0.96
  15   5  -1    5.52    2.04
  15   5  -1    4.93    1.08
  15   5  -1    5.48    2.25
  15   5  -1    7.62    1.10
 -15   5   1    3.89    1.15
 -15   5   1    7.72    2.86
 -15   5   1    2.43    1.06
 -15   5   1    5.87    1.44
 -15   5   1    5.99    1.37
 -13  -5   1    0.44    0.72
  13  -5  -1    2.38    1.04
 -13  -5   1    1.35    0.79
 -13  -5   1    1.19    1.66
 -13  -5   1    0.40    0.73
  13  -5  -1    1.96    1.14
  13  -5  -1   -2.05    1.76
  13  -5  -1    2.46    1.04
  13  -5  -1    0.85    0.73
  13  -5  -1    0.19    0.70
  13  -5  -1    2.29    1.04
  13  -5  -1    1.98    0.74
 -13  -5   1    0.70    0.83
 -13   5   1    1.38    0.88
  13   5  -1    1.16    0.76
 -13   5   1    0.74    0.92
  13   5  -1    2.28    0.67
  13   5  -1    1.22    0.86
  13   5  -1    1.61    0.29
 -13   5   1    0.95    0.91
 -13   5   1    0.32    0.57
  13   5  -1    3.61    1.59
  11  -5  -1    1.14    0.90
 -11  -5   1    1.34    0.80
 -11  -5   1    0.85    0.36
  11  -5  -1   -0.32    0.54
 -11  -5   1    0.52    0.64
  11  -5  -1    0.37    0.70
 -11  -5   1    1.48    0.79
  11  -5  -1    0.11    0.70
  11  -5  -1    0.55    0.89
  11  -5  -1    3.37    1.74
  11  -5  -1    0.85    0.80
 -11  -5   1   -0.16    1.35
  11  -5  -1    1.36    0.72
 -11  -5   1    0.38    0.61
  11   5  -1    2.17    1.48
  11   5  -1    0.31    0.51
  11   5  -1    0.65    0.49
  11   5  -1    0.14    0.35
  11   5  -1    0.16    0.74
  11   5  -1    0.70    0.72
 -11   5   1   -1.44    1.28
 -11   5   1    1.12    0.87
 -11   5   1    1.12    0.74
 -11   5   1    1.27    0.91
 -11   5   1    1.39    0.72
 -11   5   1   -0.35    0.66
  -9  -5   1    7.10    0.76
  -9  -5   1    7.04    1.11
   9  -5  -1    6.19    1.09
   9  -5  -1    7.74    1.35
   9  -5  -1    7.80    1.18
   9  -5  -1    6.31    2.29
   9  -5  -1    5.37    1.14
  -9  -5   1    5.44    0.95
  -9  -5   1    7.46    1.20
   9  -5  -1    7.02    1.06
  -9  -5   1    9.08    3.24
   9  -5  -1    4.96    0.98
  -9  -5   1    8.78    1.11
  -9  -5   1    5.88    1.01
   9   5  -1    6.00    1.13
   9   5  -1    7.76    1.06
  -9   5   1    5.83    1.18
  -9   5   1    9.02    1.29
   9   5  -1    8.50    0.90
   9   5  -1    8.02    1.01
  -9   5   1    5.98    0.99
  -9   5   1    7.13    1.31
   9   5  -1    7.95    1.00
  -9   5   1    5.81    2.07
   9   5  -1    8.70    2.87
  -9   5   1    8.06    1.24
   7  -5  -1    1.68    0.86
   7  -5  -1    0.56    1.40
  -7  -5   1    0.49    0.44
  -7  -5   1    0.08    0.58
  -7  -5   1    0.76    0.64
  -7  -5   1    0.03    0.53
  -7  -5   1    0.05    0.65
   7  -5  -1    0.17    0.66
   7  -5  -1    0.58    0.59
  -7  -5   1    1.19    0.65
  -7  -5   1   -0.24    1.15
   7  -5  -1   -0.23    0.66
   7  -5  -1    0.75    0.78
   7  -5  -1    0.15    0.69
  -7   5   1    2.92    1.62
   7   5  -1    0.75    0.49
  -7   5   1    0.75    0.57
  -7   5   1    0.74    0.74
   7   5  -1    0.58    0.48
   7   5  -1    1.04    1.09
  -7   5   1    0.68    0.63
   7   5  -1    0.74    0.73
  -7   5   1    1.27    0.76
  -7   5   1    0.84    0.79
   7   5  -1    1.10    0.67
   7   5  -1    0.60    0.46
   5  -5  -1    0.75    0.64
  -5  -5   1    1.66    0.66
   5  -5  -1   -1.33    1.24
   5  -5  -1    1.08    0.68
   5  -5  -1    0.44    0.62
  -5  -5   1    1.37    0.74
  -5  -5   1    0.72    1.15
  -5  -5   1    0.81    0.62
  -5  -5   1    0.14    0.56
  -5  -5   1    0.45    0.66
   5  -5  -1    0.51    0.61
  -5  -5   1    0.61    0.64
   5  -5  -1    0.58    0.72
   5  -5  -1    0.05    0.50
   5   5  -1    0.76    0.47
   5   5  -1    1.45    0.74
   5   5  -1   -0.77    0.97
  -5   5   1    0.26    0.54
  -5   5   1    1.15    1.34
  -5   5   1    0.58    0.76
   5   5  -1    0.90    0.51
  -5   5   1    0.84    0.67
  -5   5   1    1.68    0.56
   5   5  -1    1.28    0.62
   5   5  -1    0.84    0.62
  -5   5   1   -0.05    0.72
  -3  -5   1    4.51    0.79
  -3  -5   1    5.77    0.89
   3  -5  -1    3.48    1.59
  -3  -5   1    6.41    1.77
   3  -5  -1    6.32    1.01
   3  -5  -1    6.21    1.05
  -3  -5   1    5.37    0.97
   3  -5  -1    5.77    0.97
   3  -5  -1    5.77    1.00
   3  -5  -1    7.07    1.12
   3  -5  -1    4.82    1.02
  -3  -5   1    8.61    1.01
  -3  -5   1    6.57    1.07
  -3  -5   1    5.36    0.92
   3   5  -1    6.43    0.92
  -3   5   1    5.23    1.78
  -3   5   1    5.09    0.94
   3   5  -1    7.93    1.16
   3   5  -1    5.67    0.75
   3   5  -1    5.35    1.62
  -3   5   1    6.10    1.02
   3   5  -1    7.14    0.87
   3   5  -1    7.64    0.98
  -3   5   1    6.94    1.06
  -3   5   1    5.37    0.86
  -3   5   1    7.73    1.12
   1  -5  -1    1.02    0.72
  -1  -5   1    0.87    1.42
  -1  -5   1    1.34    0.73
   1  -5  -1    1.77    0.75
   1  -5  -1    1.72    0.73
  -1  -5   1    1.58    0.67
   1  -5  -1    2.27    0.69
  -1  -5   1    2.08    0.71
   1  -5  -1    2.90    1.53
  -1  -5   1    2.71    0.70
  -1  -5   1    1.77    0.67
   1  -5  -1    2.78    0.77
   1  -5  -1    2.43    0.71
  -1  -5   1    1.99    0.74
  -1   5   1    1.51    0.76
  -1   5   1    1.01    1.31
   1   5  -1    3.30    1.41
   1   5  -1    2.90    0.61
  -1   5   1    3.09    0.79
   1   5  -1    2.18    0.76
  -1   5   1    1.95    0.79
  -1   5   1    2.03    0.62
   1   5  -1    3.09    0.77
   1   5  -1    2.03    0.58
  -1  -5  -1   59.70    3.12
   1  -5   1   55.96    3.11
   1  -5   1   59.17    3.20
   1  -5   1   60.19    3.06
   1  -5   1   55.04    3.14
   1  -5   1   60.35    3.22
  -1  -5  -1   59.82    3.08
  -1  -5  -1   62.17    3.29
  -1  -5  -1   63.52    4.87
  -1  -5  -1   58.58    3.18
   1  -5   1   49.83    4.42
  -1  -5  -1   56.65    3.18
  -1  -5  -1   58.65    3.20
   1  -5   1   55.15    3.16
  -1   5  -1   56.19    3.20
   1   5   1   54.32    3.13
  -1   5  -1   55.06    3.04
  -1   5  -1   58.30    2.99
   1   5   1   55.63    3.09
  -1   5  -1   54.45    4.31
   1   5   1   55.82    3.06
  -1   5  -1   60.06    3.01
   1   5   1   53.53    4.49
   1   5   1   58.75    3.08
  -1   5  -1   63.05    3.25
   3  -5   1   25.02    3.30
   3  -5   1   25.30    1.92
  -3  -5  -1   24.02    1.79
   3  -5   1   24.76    1.91
  -3  -5  -1   26.21    1.86
   3  -5   1   25.51    1.86
  -3  -5  -1   25.40    1.88
  -3  -5  -1   23.73    3.15
  -3  -5  -1   25.37    1.91
  -3  -5  -1   27.69    1.73
   3  -5   1   27.67    1.96
   3  -5   1   24.46    1.82
  -3  -5  -1   22.35    1.84
   3  -5   1   24.31    1.78
  -3   5  -1   22.64    1.80
   3   5   1   22.01    1.81
   3   5   1   25.81    1.77
   3   5   1   23.97    1.78
   3   5   1   25.46    3.01
  -3   5  -1   28.50    3.08
   3   5   1   23.52    1.72
  -3   5  -1   21.85    1.70
   3   5   1   23.76    1.74
  -3   5  -1   26.04    1.95
  -3   5  -1   24.58    1.72
   5  -5   1    0.79    0.68
  -5  -5  -1    2.42    0.60
  -5  -5  -1    1.41    0.71
  -5  -5  -1    0.61    0.67
   5  -5   1    0.57    0.72
  -5  -5  -1    1.33    0.70
   5  -5   1    0.64    0.62
   5  -5   1    0.72    0.64
   5  -5   1    1.17    0.71
  -5  -5  -1    1.13    0.68
  -5  -5  -1    0.25    0.53
   5  -5   1    1.42    1.46
   5  -5   1    0.48    0.53
  -5  -5  -1    1.82    1.30
   5   5   1    1.06    0.70
   5   5   1    1.44    0.57
  -5   5  -1   -0.09    1.17
  -5   5  -1    0.77    0.59
   5   5   1    0.47    0.54
  -5   5  -1    0.91    0.53
  -5   5  -1    0.82    0.72
   5   5   1    0.90    1.21
   5   5   1    1.34    0.74
  -5   5  -1    1.14    0.67
   5   5   1    0.95    0.54
  -5   5  -1    0.90    0.79
  -7  -5  -1    2.58    0.74
  -7  -5  -1    4.90    0.96
   7  -5   1    3.95    0.97
   7  -5   1    4.45    1.04
  -7  -5  -1    3.99    0.87
   7  -5   1    2.81    0.91
   7  -5   1    2.61    1.67
  -7  -5  -1    0.10    1.45
  -7  -5  -1    3.78    0.88
  -7  -5  -1    3.47    0.89
  -7  -5  -1    3.37    0.62
   7  -5   1    3.98    0.97
   7  -5   1    3.60    0.84
  -7  -5  -1    2.97    0.76
   7  -5   1    4.13    0.91
   7   5   1    4.06    0.89
  -7   5  -1    2.78    0.87
   7   5   1    6.21    1.83
   7   5   1    3.67    0.75
  -7   5  -1    5.02    1.12
   7   5   1    3.88    0.77
  -7   5  -1    4.63    1.00
  -7   5  -1    2.87    0.74
   7   5   1    3.23    0.90
   7   5   1    3.89    0.71
  -7   5  -1    2.30    1.58
  -7   5  -1    5.24    1.51
   9  -5   1    4.49    2.00
  -9  -5  -1    6.36    1.10
   9  -5   1    8.78    1.34
  -9  -5  -1    5.27    0.97
   9  -5   1    5.94    0.97
  -9  -5  -1    6.86    1.10
  -9  -5  -1    5.12    2.03
   9  -5   1    6.33    1.15
   9  -5   1    6.82    1.17
   9  -5   1    5.75    1.20
  -9  -5  -1    6.34    0.72
  -9  -5  -1    5.69    1.19
   9  -5   1    4.25    1.09
  -9  -5  -1    3.56    0.88
   9   5   1    7.65    0.88
   9   5   1    7.30    1.21
   9   5   1    6.19    1.05
   9   5   1    6.46    0.98
  -9   5  -1    4.65    1.11
  -9   5  -1    6.57    1.22
   9   5   1    6.56    2.19
  -9   5  -1    6.09    2.00
   9   5   1    6.62    0.93
  -9   5  -1    5.15    1.07
  -9   5  -1    6.51    1.06
  11  -5   1    0.21    0.63
  11  -5   1    0.13    0.71
 -11  -5  -1   -0.67    0.57
 -11  -5  -1   -1.20    1.33
 -11  -5  -1    0.24    0.33
  11  -5   1   -0.13    0.72
  11  -5   1    0.49    0.71
  11  -5   1    1.76    1.82
  11  -5   1    0.50    0.77
 -11  -5  -1    0.33    0.66
  11  -5   1    0.63    0.87
  11  -5   1   -0.72    0.65
 -11  -5  -1   -0.29    0.61
 -11  -5  -1   -0.23    0.64
 -11   5  -1    0.01    0.77
 -11   5  -1    0.83    0.65
  11   5   1    0.10    0.40
 -11   5  -1   -0.94    0.68
  11   5   1    0.33    0.73
  11   5   1    0.13    0.48
 -11   5  -1   -0.15    0.63
  11   5   1   -0.99    0.43
  11   5   1    0.09    0.71
  11   5   1    1.63    1.45
 -11   5  -1   -0.14    0.64
  13  -5   1   11.21    1.64
 -13  -5  -1    9.23    1.35
  13  -5   1    9.95    1.37
 -13  -5  -1   13.06    3.03
  13  -5   1   11.68    1.63
  13  -5   1   11.70    1.73
 -13  -5  -1    8.13    1.27
  13  -5   1    8.36    1.31
 -13  -5  -1   11.38    1.41
  13  -5   1    8.30    1.91
  13  -5   1   12.39    1.85
  13  -5   1   10.64    1.61
 -13   5  -1    6.48    1.14
 -13   5  -1    8.95    1.53
  13   5   1    9.00    1.36
  13   5   1    9.11    1.42
  13   5   1   10.28    0.75
  13   5   1   11.08    1.36
 -13   5  -1   13.23    1.69
 -13   5  -1    8.77    1.48
 -13   5  -1   11.10    3.00
  13   5   1   10.13    2.36
  15  -5   1    0.03    0.76
 -15  -5  -1    0.13    0.71
  15  -5   1    0.72    1.09
  15  -5   1    1.03    1.03
  15  -5   1    1.19    0.96
  15  -5   1    1.27    2.05
 -15  -5  -1    0.65    2.09
  15  -5   1    0.43    0.92
 -15  -5  -1    1.52    0.98
  15  -5   1    0.90    1.02
 -15   5  -1    2.04    1.08
 -15   5  -1    0.88    2.25
  15   5   1    0.78    0.78
  15   5   1    0.68    0.87
  15   5   1    3.33    1.91
 -15   5  -1    0.65    0.92
 -15   5  -1    2.60    1.04
  15   5   1    0.40    0.67
 -17  -5  -1    8.91    1.38
  17  -5   1   10.62    1.36
  17  -5   1   11.97    1.85
 -17  -5  -1   12.81    1.71
  17  -5   1   14.94    2.05
  17  -5   1   10.40    1.86
 -17  -5  -1   20.14    4.06
  17  -5   1    9.02    1.72
  17  -5   1   10.10    3.16
  17  -5   1    9.07    1.43
 -17   5  -1    8.45    1.46
 -17   5  -1    9.03    3.22
  17   5   1    3.72    2.25
 -17   5  -1    8.83    1.61
  17   5   1   10.14    1.63
  17   5   1   10.02    1.28
  17   5   1    7.93    2.74
  17   5   1   10.45    1.50
  17   5   1   10.48    1.52
 -17   5  -1    9.30    1.47
  19  -5   1   -0.25    0.75
  19  -5   1    0.54    1.14
 -19  -5  -1    0.39    0.83
  19  -5   1   -2.42    2.83
  19  -5   1   -1.23    1.17
  19  -5   1    0.76    0.87
 -19  -5  -1    0.14    0.74
 -19   5  -1   -0.70    1.02
  19   5   1   -0.22    0.88
  19   5   1   -2.27    1.09
 -19   5  -1    1.64    0.91
  19   5   1   -0.43    2.17
  19   5   1    0.55    0.70
 -19   5  -1   -0.22    1.37
  19   5   1    0.36    0.87
 -19   5  -1    0.05    2.76
  21  -5   1   -2.27    1.13
  21  -5   1    0.34    1.34
  21  -5   1   -2.11    0.87
  21  -5   1   -4.20    3.44
 -21  -5  -1    0.18    0.96
  21  -5   1   -1.05    0.81
 -21  -5  -1    1.25    1.08
  21  -5   1    0.45    1.02
 -21   5  -1   -0.36    0.88
 -21   5  -1    2.15    1.22
  21   5   1   -0.40    0.91
 -21   5  -1   -0.14    0.92
 -21   5  -1    1.84    3.43
  21   5   1   -2.18    0.87
  21   5   1    0.75    2.70
  21   5   1    2.11    2.39
  21   5   1    0.84    0.78
  21   5   1   -0.70    0.79
  23  -5   1    1.41    1.33
  23  -5   1    0.98    4.41
 -23  -5  -1   -1.14    0.76
  23  -5   1   -1.23    1.06
  23  -5   1    0.45    1.35
  23  -5   1   -0.74    0.98
 -23   5  -1    0.86    1.30
  23   5   1   -0.03    0.89
  23   5   1    0.85    0.98
  23   5   1   -4.36    3.35
 -23   5  -1    1.13    1.06
 -23   5  -1    6.52    4.43
  23   5   1   -0.08    1.02
 -23   5  -1    0.81    1.09
  23   5   1    0.57    0.93
  25  -5   1   -0.75    1.13
  25  -5   1   -0.50    1.11
  25  -5   1   -0.39    5.57
 -25  -5  -1   -1.34    0.85
  25  -5   1    1.86    1.43
 -25   5  -1   -0.50    1.23
  25   5   1   -0.67    0.94
  25   5   1   -0.01    0.97
 -25   5  -1   -0.36    0.88
  24  -6  -1    2.05    1.57
  24  -6  -1    1.45    0.97
  24  -6  -1    3.06    1.50
  24  -6  -1   10.54    7.22
 -24  -6   1    0.68    0.97
  24  -6  -1    3.75    1.99
 -24   6   1   -0.99    0.89
  24   6  -1    0.30    1.00
 -24   6   1    0.33    1.37
 -22  -6   1    1.98    1.10
  22  -6  -1   -1.57    1.10
  22  -6  -1    2.26    1.55
  22  -6  -1    0.12    0.81
  22  -6  -1    2.08    1.35
 -22   6   1   -1.34    1.11
  22   6  -1    0.54    0.96
  22   6  -1   -1.13    0.83
 -22   6   1   -0.84    0.95
  22   6  -1    2.35    1.06
 -22   6   1    0.65    0.98
  22   6  -1    3.48    3.89
 -20  -6   1    0.48    1.03
  20  -6  -1    0.68    1.42
  20  -6  -1    5.78    3.56
  20  -6  -1    1.22    1.13
 -20  -6   1   -0.42    0.85
  20  -6  -1    0.43    1.18
  20  -6  -1   -0.38    0.80
  20   6  -1    0.48    0.99
  20   6  -1    0.17    0.73
  20   6  -1   -0.11    0.85
 -20   6   1    1.63    1.15
 -20   6   1   -4.87    3.50
  20   6  -1    3.14    2.90
 -20   6   1    0.08    0.94
  20   6  -1    0.27    0.88
  18  -6  -1    7.48    3.74
  18  -6  -1   14.02    2.12
  18  -6  -1    6.39    1.88
 -18  -6   1   11.67    3.86
 -18  -6   1   13.45    1.97
  18  -6  -1   13.82    1.73
 -18  -6   1    8.54    1.48
  18  -6  -1   11.83    1.90
  18  -6  -1   16.66    2.29
  18   6  -1   18.84    2.25
 -18   6   1    9.86    1.60
 -18   6   1   13.96    3.90
 -18   6   1   13.01    1.92
 -18   6   1   10.87    1.99
  18   6  -1   14.09    3.00
  18   6  -1   13.25    1.40
  18   6  -1   11.43    3.27
  18   6  -1   16.03    1.80
  18   6  -1   14.97    1.78
 -16  -6   1    1.07    0.93
  16  -6  -1    0.50    1.07
 -16  -6   1    1.23    2.30
 -16  -6   1    0.30    0.90
  16  -6  -1    0.88    0.99
  16  -6  -1    0.46    1.00
  16  -6  -1    1.51    3.10
  16  -6  -1    1.57    0.89
  16  -6  -1    1.92    1.01
  16  -6  -1    1.56    0.93
 -16   6   1    0.90    2.59
 -16   6   1    1.56    1.09
 -16   6   1    2.08    1.28
 -16   6   1    1.64    1.09
  16   6  -1    1.78    1.69
  16   6  -1    1.27    0.64
  16   6  -1    0.48    0.95
  16   6  -1    0.49    0.88
  14  -6  -1   28.13    2.65
  14  -6  -1   28.01    2.32
  14  -6  -1   26.37    2.64
  14  -6  -1   23.68    4.33
 -14  -6   1   34.29    2.69
  14  -6  -1   32.43    2.79
  14  -6  -1   26.28    2.18
 -14  -6   1   26.41    4.30
 -14   6   1   28.90    2.54
  14   6  -1   31.21    4.07
 -14   6   1   28.69    2.57
  14   6  -1   31.41    2.35
 -14   6   1   23.65    4.30
  14   6  -1   34.22    2.69
 -14   6   1   29.22    2.58
 -12  -6   1    0.44    0.67
  12  -6  -1   -0.79    0.71
  12  -6  -1    0.45    0.74
 -12  -6   1    0.78    0.79
  12  -6  -1    0.25    0.68
 -12  -6   1    0.15    0.35
 -12  -6   1   -0.18    1.68
  12  -6  -1   -0.17    0.72
  12  -6  -1    0.09    0.98
  12  -6  -1    0.62    2.06
  12  -6  -1   -0.52    0.92
 -12   6   1    0.06    1.00
 -12   6   1    1.10    2.06
 -12   6   1    0.18    0.75
  12   6  -1   -1.00    0.78
  12   6  -1    0.91    0.43
  12   6  -1    0.29    0.53
 -12   6   1    0.31    0.92
  12   6  -1    0.31    0.73
  12   6  -1    1.91    1.69
  10  -6  -1   16.64    2.04
  10  -6  -1   17.16    1.84
 -10  -6   1   17.28    1.86
  10  -6  -1   15.33    3.56
  10  -6  -1   22.49    2.19
  10  -6  -1   18.93    2.11
  10  -6  -1   16.92    1.96
 -10  -6   1   19.75    1.98
 -10  -6   1   23.34    3.73
 -10  -6   1   21.35    1.86
 -10   6   1   26.32    4.18
 -10   6   1   16.86    1.91
  10   6  -1   20.53    1.44
  10   6  -1   21.63    2.07
  10   6  -1   19.11    1.74
 -10   6   1   20.83    1.99
 -10   6   1   22.69    2.21
  10   6  -1   20.68    1.54
  10   6  -1   18.64    2.95
  -8  -6   1    6.75    1.23
   8  -6  -1    9.19    1.40
   8  -6  -1    8.13    1.43
  -8  -6   1    6.30    1.05
  -8  -6   1    7.96    0.94
  -8  -6   1    7.15    2.46
  -8  -6   1    9.00    1.35
   8  -6  -1    8.11    1.27
  -8  -6   1    4.61    1.07
   8  -6  -1    3.87    2.37
  -8  -6   1    9.01    1.23
   8  -6  -1    8.05    1.41
   8   6  -1   11.81    1.53
   8   6  -1    7.66    0.97
  -8   6   1    6.31    1.24
  -8   6   1    6.82    1.33
   8   6  -1    6.19    0.93
   8   6  -1    7.33    1.14
   8   6  -1    8.26    2.12
  -8   6   1    6.38    2.31
   6  -6  -1    9.46    1.37
  -6  -6   1    8.98    1.20
  -6  -6   1    9.54    1.24
  -6  -6   1   11.90    1.47
  -6  -6   1    9.18    1.32
   6  -6  -1    9.60    1.32
   6  -6  -1   10.56    1.48
  -6  -6   1   10.35    1.33
   6  -6  -1    6.11    1.11
  -6  -6   1    9.10    2.28
  -6  -6   1   10.26    1.14
  -6  -6   1   12.11    1.51
   6  -6  -1    8.19    1.23
   6  -6  -1    9.45    1.42
   6   6  -1   11.89    1.29
  -6   6   1    9.73    1.33
   6   6  -1    6.83    0.91
  -6   6   1    6.90    2.16
   6   6  -1    7.87    2.04
  -6   6   1   12.87    1.69
   6   6  -1   10.57    1.14
   6   6  -1    9.50    1.23
  -6   6   1   10.13    1.43
  -6   6   1   10.11    1.41
   6   6  -1    8.39    1.36
  -4  -6   1    1.44    0.79
   4  -6  -1    0.86    0.75
   4  -6  -1    2.33    0.90
  -4  -6   1    1.07    0.72
  -4  -6   1    0.90    0.72
  -4  -6   1    1.33    0.66
  -4  -6   1    2.62    1.80
  -4  -6   1    2.20    0.88
   4  -6  -1    1.60    0.90
   4  -6  -1    1.30    0.82
   4  -6  -1    2.32    0.91
   4  -6  -1   -0.23    1.68
  -4  -6   1    0.93    0.80
  -4   6   1    1.86    1.97
   4   6  -1    2.02    0.81
   4   6  -1    1.88    0.55
  -4   6   1    1.12    0.89
   4   6  -1    1.28    0.58
  -4   6   1    1.73    0.69
  -4   6   1    2.04    0.94
   4   6  -1    3.28    0.87
   4   6  -1    1.15    0.91
  -4   6   1    2.16    0.78
   4   6  -1    3.45    1.56
   2  -6  -1   23.77    1.89
  -2  -6   1   22.33    1.73
  -2  -6   1   24.56    1.99
   2  -6  -1   18.32    3.70
  -2  -6   1   19.74    1.85
  -2  -6   1   16.96    3.04
   2  -6  -1   21.87    1.88
   2  -6  -1   20.85    2.01
   2  -6  -1   21.39    1.94
   2  -6  -1   24.27    2.03
  -2  -6   1   20.84    2.11
   2  -6  -1   22.23    1.88
  -2  -6   1   22.94    1.92
   2   6  -1   22.39    1.64
   2   6  -1   22.60    1.83
   2   6  -1   20.44    2.00
  -2   6   1   19.24    1.79
  -2   6   1   20.99    1.97
  -2   6   1   29.49    5.80
  -2   6   1   20.61    1.82
  -2   6   1   20.88    1.97
   2   6  -1   25.90    3.22
   2   6  -1   21.89    1.88
  -2   6   1   23.10    2.07
   0  -6   1    8.05    1.18
   0  -6  -1    7.05    1.08
   0  -6  -1    7.57    1.10
   0  -6   1    6.64    1.20
   0  -6   1    6.71    1.11
   0  -6   1    9.78    1.39
   0  -6  -1   10.92    1.47
   0  -6  -1   10.78    2.97
   0  -6   1    7.82    2.32
   0  -6  -1    8.98    1.28
   0  -6  -1    6.07    1.09
   0  -6   1   10.19    1.43
   0  -6  -1    9.37    1.35
   0   6  -1    7.17    1.28
   0   6   1   10.16    1.35
   0   6   1    7.42    1.03
   0   6  -1    9.01    2.11
   0   6   1    8.78    1.33
   0   6   1   12.05    3.87
   0   6   1    9.26    1.26
   0   6  -1    9.51    1.12
   0   6  -1   11.53    1.32
   0   6  -1    9.41    1.16
   0   6   1    7.20    1.14
   0   6  -1    8.34    1.26
   2  -6   1   61.70    5.25
   2  -6   1   54.95    3.33
  -2  -6  -1   58.81    3.21
  -2  -6  -1   54.49    3.30
  -2  -6  -1   57.88    3.12
   2  -6   1   58.46    3.22
   2  -6   1   49.50    3.24
   2  -6   1   53.06    3.46
  -2  -6  -1   52.85    3.31
   2  -6   1   58.14    3.44
  -2  -6  -1   56.50    3.29
   2  -6   1   55.05    3.33
   2   6   1   63.59    5.17
  -2   6  -1   56.92    3.06
  -2   6  -1   54.14    3.30
   2   6   1   58.67    3.23
  -2   6  -1   56.55    3.18
  -2   6  -1   56.28    3.05
   2   6   1   55.04    3.08
   2   6   1   55.43    3.09
   2   6   1   53.01    3.31
  -2   6  -1   55.20    4.77
   2   6   1   53.49    3.11
   4  -6   1    0.42    0.92
  -4  -6  -1    0.25    0.70
   4  -6   1   -0.64    0.61
  -4  -6  -1   -0.11    0.51
   4  -6   1    0.80    0.73
  -4  -6  -1   -0.22    0.67
  -4  -6  -1    0.39    0.70
   4  -6   1   -0.07    0.61
  -4  -6  -1    0.28    0.65
   4  -6   1   -0.06    0.71
  -4  -6  -1   -0.30    1.40
   4  -6   1    0.22    1.56
   4   6   1   -0.70    0.46
   4   6   1    0.19    0.70
  -4   6  -1    0.34    0.78
  -4   6  -1    0.28    0.51
   4   6   1   -1.19    1.20
   4   6   1    0.25    0.66
   4   6   1   -0.07    0.74
  -4   6  -1   -1.94    1.24
   4   6   1    0.47    0.53
  -4   6  -1   -0.55    0.54
  -4   6  -1    0.53    0.77
  -6  -6  -1    7.05    1.12
   6  -6   1    7.16    1.32
  -6  -6  -1    8.33    1.24
  -6  -6  -1    5.94    1.12
  -6  -6  -1    6.83    2.17
  -6  -6  -1    7.91    1.01
  -6  -6  -1    5.61    1.14
  -6  -6  -1    8.55    1.27
   6  -6   1    7.08    1.21
  -6  -6  -1    5.06    1.07
   6  -6   1    5.83    1.04
   6  -6   1    8.46    1.34
   6  -6   1    6.87    1.26
   6  -6   1    7.90    2.39
   6   6   1    9.31    1.29
   6   6   1    7.85    1.10
  -6   6  -1    6.82    2.27
   6   6   1    8.34    1.10
  -6   6  -1    6.05    1.01
  -6   6  -1    5.28    1.10
  -6   6  -1    7.28    1.10
   6   6   1    8.12    2.17
  -6   6  -1    7.44    1.25
  -6   6  -1    7.20    1.28
   6   6   1    6.90    1.25
   6   6   1    7.38    1.03
   8  -6   1    2.18    0.98
  -8  -6  -1    1.80    0.87
  -8  -6  -1    0.96    0.79
   8  -6   1    2.33    1.96
  -8  -6  -1    1.81    0.81
   8  -6   1    0.07    0.61
   8  -6   1    0.65    0.79
  -8  -6  -1    1.34    0.83
  -8  -6  -1    1.91    0.78
  -8  -6  -1    2.98    1.87
   8  -6   1    0.18    0.67
   8  -6   1    1.66    1.00
  -8  -6  -1    1.92    0.57
   8   6   1    0.57    0.56
   8   6   1    0.81    0.80
  -8   6  -1    3.86    1.06
   8   6   1    1.10    0.87
   8   6   1    1.23    0.69
  -8   6  -1    0.45    0.66
   8   6   1    0.06    1.50
  -8   6  -1    0.20    1.63
  -8   6  -1    1.32    0.90
  10  -6   1   13.94    3.27
  10  -6   1    9.07    1.44
 -10  -6  -1   16.10    2.32
 -10  -6  -1   14.78    1.66
 -10  -6  -1   13.23    1.72
 -10  -6  -1   14.01    1.79
 -10  -6  -1   11.14    1.06
  10  -6   1   12.36    1.67
  10  -6   1   11.22    1.56
 -10  -6  -1    8.38    2.72
  10  -6   1   11.43    1.66
  10   6   1   12.10    2.62
  10   6   1   11.73    1.61
  10   6   1   11.19    1.29
 -10   6  -1   14.05    1.84
  10   6   1   10.89    1.36
 -10   6  -1   10.50    1.56
 -10   6  -1    4.13    2.25
 -10   6  -1   13.40    1.67
  10   6   1   13.76    1.59
 -12  -6  -1    3.02    1.02
  12  -6   1    3.29    1.05
  12  -6   1    3.97    1.22
 -12  -6  -1    3.57    2.10
 -12  -6  -1    2.62    0.51
  12  -6   1    2.06    0.84
  12  -6   1    3.71    1.21
  12  -6   1    3.02    1.20
 -12  -6  -1    2.27    0.88
  12  -6   1    1.78    2.58
  12   6   1   -1.18    1.76
  12   6   1    2.57    1.07
  12   6   1    3.70    0.63
 -12   6  -1    4.18    1.23
 -12   6  -1    2.64    1.06
  12   6   1    3.85    0.87
  12   6   1    4.30    1.07
 -12   6  -1    2.05    2.16
  14  -6   1   11.76    1.67
  14  -6   1   13.20    1.86
  14  -6   1   13.10    1.69
 -14  -6  -1   15.44    2.02
  14  -6   1   12.64    3.48
  14  -6   1   14.63    2.00
  14  -6   1   17.43    2.24
 -14  -6  -1   12.47    3.37
 -14   6  -1   16.37    3.90
  14   6   1   14.13    1.94
  14   6   1   13.40    1.51
  14   6   1   16.51    0.97
 -14   6  -1   14.55    1.92
  14   6   1   14.31    3.13
 -14   6  -1   18.24    2.10
  14   6   1   15.51    1.77
  16  -6   1    4.21    1.41
 -16  -6  -1    5.79    2.96
  16  -6   1    5.41    1.38
  16  -6   1    5.16    1.27
  16  -6   1    7.01    1.60
  16  -6   1    4.11    1.29
 -16  -6  -1    4.86    1.11
  16  -6   1    5.41    3.20
 -16  -6  -1    5.56    1.33
 -16   6  -1    7.08    1.46
  16   6   1    6.41    1.10
  16   6   1    5.56    1.40
  16   6   1    4.94    2.87
 -16   6  -1    8.33    1.61
 -16   6  -1    6.84    1.54
 -16   6  -1    4.84    3.05
  18  -6   1    4.11    1.26
  18  -6   1    3.53    1.32
  18  -6   1    2.82    1.37
 -18  -6  -1    2.62    3.37
  18  -6   1    4.51    1.41
  18  -6   1    3.40    3.57
  18  -6   1    1.29    1.30
 -18  -6  -1    6.45    1.30
 -18  -6  -1    3.69    1.25
  18   6   1    3.00    2.20
  18   6   1    4.66    1.30
 -18   6  -1    5.35    1.33
  18   6   1    3.91    1.21
  18   6   1    2.77    0.89
  18   6   1    1.85    1.47
 -18   6  -1    6.64    2.57
  18   6   1   -0.12    2.78
 -18   6  -1    4.19    1.36
 -20  -6  -1   -1.19    1.04
 -20  -6  -1   -0.45    0.93
  20  -6   1   -0.57    1.23
  20  -6   1   -0.13    1.02
  20  -6   1    1.20    2.03
  20  -6   1   -1.35    1.09
  20  -6   1   -0.26    4.84
  20  -6   1   -1.00    1.04
  20   6   1   -1.09    1.03
 -20   6  -1    0.18    0.98
 -20   6  -1   -0.51    0.92
 -20   6  -1   -1.21    3.58
  20   6   1   -1.31    0.92
  20   6   1   -4.83    3.28
 -20   6  -1   -0.56    1.02
  20   6   1    1.16    1.04
  20   6   1    1.51    1.03
 -22  -6  -1    1.01    1.03
  22  -6   1    2.74    1.37
  22  -6   1   -0.21    1.22
  22  -6   1   -0.03    1.46
  22  -6   1   -2.09    5.11
  22  -6   1    0.87    0.99
 -22   6  -1    1.27    1.38
  22   6   1    0.33    1.03
  22   6   1    1.42    1.05
 -22   6  -1    2.05    1.13
 -22   6  -1    1.85    1.27
  24  -6   1   -0.16    1.22
 -24  -6  -1   -0.99    1.00
  24  -6   1   -1.60    1.18
  24  -6   1    2.15    1.48
  24  -6   1    0.36    1.09
 -24   6  -1   -0.55    1.00
 -24   6  -1    0.45    1.39
  21  -7  -1    4.75    1.71
  21  -7  -1    6.73    1.36
 -21  -7   1    3.63    1.33
  21  -7  -1    4.26    1.34
  21   7  -1    5.72    1.47
 -21   7   1    6.36    1.65
 -21   7   1    5.08    1.57
  19  -7  -1   20.65    2.61
  19  -7  -1   19.09    2.14
 -19  -7   1   18.39    2.42
  19  -7  -1   19.96    2.74
  19  -7  -1   14.65    2.30
  19  -7  -1    8.47    5.62
  19   7  -1   12.62    1.71
 -19   7   1   11.87    2.06
 -19   7   1   12.77    2.03
 -19   7   1   13.16    1.95
  19   7  -1   15.20    2.11
  19   7  -1   10.63    4.42
  19   7  -1   14.73    1.95
 -17  -7   1    6.30    1.35
  17  -7  -1    4.80    1.41
  17  -7  -1    3.53    1.17
  17  -7  -1    5.35    1.59
 -17  -7   1    6.68    1.49
  17  -7  -1    4.96    1.40
 -17   7   1    5.11    4.63
 -17   7   1    7.31    1.58
  17   7  -1    3.87    1.03
  17   7  -1    6.31    1.48
  17   7  -1    6.60    1.30
  17   7  -1    4.93    3.39
  17   7  -1    5.01    1.29
 -17   7   1   10.09    1.80
 -17   7   1    5.20    1.37
 -15  -7   1   16.72    2.18
  15  -7  -1   18.07    2.52
  15  -7  -1   16.34    2.22
 -15  -7   1   16.85    6.01
  15  -7  -1   18.66    4.58
  15  -7  -1   19.77    2.05
  15  -7  -1   12.12    1.94
 -15   7   1   24.45    4.88
  15   7  -1   18.21    1.99
 -15   7   1   17.52    2.19
  15   7  -1   18.74    3.70
  15   7  -1   21.73    2.20
 -15   7   1   17.47    2.19
  15   7  -1   16.81    1.53
 -15   7   1   13.48    2.91
  13  -7  -1   41.71    3.41
 -13  -7   1   48.45    3.28
  13  -7  -1   41.07    2.98
  13  -7  -1   39.50    3.15
 -13  -7   1   41.05    5.73
 -13  -7   1   50.81    3.28
  13  -7  -1   37.04    3.22
 -13  -7   1   38.79    2.10
 -13  -7   1   40.36    3.05
  13  -7  -1   37.56    5.93
 -13   7   1   39.83    3.07
  13   7  -1   42.71    3.20
  13   7  -1   40.34    4.84
 -13   7   1   43.76    3.25
  13   7  -1   47.55    2.95
 -13   7   1   31.56    5.31
  13   7  -1   38.23    2.35
  13   7  -1   40.34    2.15
  11  -7  -1   18.41    2.25
  11  -7  -1    8.59    1.64
 -11  -7   1   17.28    2.30
 -11  -7   1   11.02    1.09
  11  -7  -1   12.13    1.99
 -11  -7   1   10.13    1.48
  11  -7  -1    2.34    3.04
 -11  -7   1   16.13    3.71
 -11  -7   1   11.87    1.70
 -11   7   1   13.41    1.89
  11   7  -1   12.11    2.31
 -11   7   1   11.00    1.76
  11   7  -1    8.51    1.58
  11   7  -1   12.22    1.24
  11   7  -1    1.83    3.73
 -11   7   1    7.59    3.01
   9  -7  -1   41.23    3.25
   9  -7  -1   41.58    5.74
   9  -7  -1   37.79    3.17
  -9  -7   1   44.83    3.14
  -9  -7   1   37.81    5.04
   9  -7  -1   38.37    3.10
  -9  -7   1   41.41    2.97
  -9  -7   1   41.84    3.02
  -9  -7   1   42.76    2.45
   9   7  -1   41.41    4.53
   9   7  -1   40.96    3.08
  -9   7   1   42.26    3.17
   9   7  -1   40.96    2.40
   9   7  -1   44.22    2.53
  -9   7   1   41.05    5.30
  -9   7   1   47.28    3.33
   9   7  -1   43.34    2.78
  -9   7   1   41.69    2.98
   7  -7  -1   28.41    2.44
  -7  -7   1   20.35    1.71
  -7  -7   1   20.70    3.77
  -7  -7   1   23.65    2.25
   7  -7  -1   24.35    2.31
  -7  -7   1   24.72    2.26
  -7  -7   1   20.53    2.14
   7  -7  -1   23.46    2.40
   7  -7  -1   15.43    3.73
  -7   7   1   21.24    2.28
  -7   7   1   21.04    3.90
   7   7  -1   21.54    1.96
  -7   7   1   23.71    2.31
   7   7  -1   22.78    2.29
   7   7  -1   18.06    3.26
  -7   7   1   22.91    2.10
   7   7  -1   21.78    1.81
   7   7  -1   20.70    1.65
   5  -7  -1   13.40    3.13
  -5  -7   1   14.36    1.51
  -5  -7   1   12.10    1.70
   5  -7  -1   16.18    2.03
   5  -7  -1   12.11    1.70
  -5  -7   1   15.56    1.81
   5  -7  -1   14.14    1.83
  -5  -7   1   10.82    2.90
  -5  -7   1   16.60    1.90
  -5   7   1   14.39    3.18
   5   7  -1   14.01    1.70
   5   7  -1   17.04    1.64
   5   7  -1   14.46    2.72
  -5   7   1   13.43    1.78
  -5   7   1   17.35    2.02
  -5   7   1   13.36    1.63
   5   7  -1   14.22    1.86
   3  -7  -1   29.91    2.55
   3  -7  -1   21.94    3.95
  -3  -7   1   24.76    2.27
   3  -7  -1   31.08    2.48
  -3  -7   1   22.96    3.94
   3  -7  -1   26.79    2.38
  -3  -7   1   28.82    2.42
  -3  -7   1   30.26    2.41
  -3   7   1   26.56    2.12
   3   7  -1   28.76    3.82
  -3   7   1   26.42    4.15
  -3   7   1   29.07    2.45
   3   7  -1   29.08    2.22
  -3   7   1   29.47    2.40
   3   7  -1   28.03    2.15
   3   7  -1   28.01    1.92
   3   7  -1   29.45    2.44
   1  -7  -1   44.61    3.07
   1  -7  -1   48.93    3.23
  -1  -7   1   49.45    3.10
   1  -7  -1   42.92    3.72
   1  -7  -1   36.00    5.20
  -1  -7   1   43.31    3.00
   1  -7  -1   45.63    3.06
  -1  -7   1   40.73    4.87
  -1  -7   1   48.90    3.16
  -1  -7   1   41.26    2.78
  -1   7   1   46.01    3.05
   1   7  -1   38.59    4.45
   1   7  -1   44.19    2.62
  -1   7   1   47.30    3.06
  -1   7   1   51.31    4.98
   1   7  -1   44.81    3.08
  -1   7   1   42.52    2.93
   1   7  -1   46.99    2.89
  -1   7   1   44.42    2.78
   1   7  -1   42.60    2.90
  -1  -7  -1   55.92    3.48
  -1  -7  -1   47.96    5.47
   1  -7   1   56.44    3.53
  -1  -7  -1   50.15    3.20
   1  -7   1   50.18    5.27
   1  -7   1   58.50    3.55
  -1  -7  -1   56.27    3.61
  -1  -7  -1   57.59    3.52
   1  -7   1   49.08    3.39
   1  -7   1   57.60    4.24
   1   7   1   60.16    5.33
   1   7   1   57.69    3.38
   1   7   1   55.67    3.35
  -1   7  -1   50.33    3.24
   1   7   1   54.11    3.14
  -1   7  -1   53.02    3.07
   1   7   1   56.85    3.49
  -1   7  -1   57.31    5.04
  -1   7  -1   58.45    3.47
   3  -7   1   44.12    3.15
  -3  -7  -1   51.88    3.24
  -3  -7  -1   45.49    5.30
   3  -7   1   42.26    5.04
   3  -7   1   51.42    3.34
  -3  -7  -1   52.17    3.32
  -3  -7  -1   49.53    3.31
  -3  -7  -1   49.38    3.28
   3  -7   1   48.46    3.27
  -3   7  -1   47.97    2.91
  -3   7  -1   49.53    3.09
  -3   7  -1   51.48    3.29
  -3   7  -1   42.22    4.72
   3   7   1   52.11    3.10
   3   7   1   44.92    3.20
   3   7   1   49.96    3.07
   3   7   1   54.92    5.03
   3   7   1   47.93    2.88
   5  -7   1   22.31    2.18
  -5  -7  -1   23.96    2.16
  -5  -7  -1   21.08    2.17
   5  -7   1   21.90    3.80
  -5  -7  -1   22.07    2.18
   5  -7   1   19.16    2.13
   5  -7   1   23.35    2.33
  -5  -7  -1   27.87    4.49
  -5  -7  -1   22.96    1.81
   5   7   1   20.18    1.87
  -5   7  -1   17.25    3.42
   5   7   1   21.94    2.04
  -5   7  -1   20.90    2.09
   5   7   1   23.84    2.25
   5   7   1   23.84    1.83
  -5   7  -1   22.26    1.92
   5   7   1   16.22    3.18
  -5   7  -1   22.95    2.26
  -7  -7  -1   39.03    2.79
  -7  -7  -1   37.93    2.92
   7  -7   1   39.04    2.96
   7  -7   1   37.67    2.92
  -7  -7  -1   43.57    2.97
  -7  -7  -1   36.81    2.40
  -7  -7  -1   48.66    5.44
   7  -7   1   37.40    2.98
   7   7   1   38.12    2.60
  -7   7  -1   33.25    4.51
  -7   7  -1   38.90    2.74
   7   7   1   38.88    4.47
   7   7   1   42.51    2.55
  -7   7  -1   40.91    3.05
   7   7   1   37.02    2.46
   7   7   1   36.09    2.83
  -7   7  -1   37.94    2.65
  -9  -7  -1   40.38    2.33
  -9  -7  -1   40.68    3.01
  -9  -7  -1   42.85    3.00
   9  -7   1   37.56    3.00
  -9  -7  -1   38.91    5.29
   9  -7   1   42.02    3.15
  -9  -7  -1   41.03    2.93
   9  -7   1   28.82    4.81
   9  -7   1   31.54    3.19
   9   7   1   39.29    2.38
  -9   7  -1   39.03    3.13
  -9   7  -1   34.75    2.90
  -9   7  -1   30.49    4.70
   9   7   1   40.29    3.18
   9   7   1   47.51    4.98
   9   7   1   38.07    2.72
  -9   7  -1   35.58    2.68
   9   7   1   36.84    2.43
 -11  -7  -1    6.19    1.30
 -11  -7  -1    7.49    1.45
 -11  -7  -1    7.22    0.88
  11  -7   1    6.01    1.33
  11  -7   1    3.02    2.84
 -11  -7  -1    6.91    1.34
 -11  -7  -1   10.25    3.29
  11  -7   1    7.70    1.53
  11  -7   1    5.77    1.41
  11  -7   1    3.75    1.07
  11   7   1    7.97    1.56
 -11   7  -1    7.36    1.55
 -11   7  -1    5.62    1.16
 -11   7  -1    3.94    2.54
 -11   7  -1    7.25    1.40
  11   7   1    8.96    1.05
  11   7   1    6.47    1.06
  13  -7   1   20.94    2.52
 -13  -7  -1   23.33    2.30
  13  -7   1   20.37    2.27
 -13  -7  -1   25.34    2.59
  13  -7   1   25.38    2.58
 -13  -7  -1   22.85    2.34
 -13  -7  -1   20.65    5.35
  13  -7   1   10.51    4.07
  13  -7   1   26.34    2.58
  13   7   1   20.96    2.41
  13   7   1   25.69    2.45
  13   7   1   25.38    1.64
 -13   7  -1   16.16    3.18
  13   7   1   31.23    2.35
  13   7   1   16.74    3.53
 -13   7  -1   22.34    2.50
 -13   7  -1   22.64    2.28
 -15  -7  -1   13.59    1.85
  15  -7   1    9.19    2.24
 -15  -7  -1   19.24    4.57
  15  -7   1   15.23    2.21
 -15  -7  -1   12.86    1.96
  15  -7   1   10.90    2.21
  15  -7   1   16.34    2.28
  15  -7   1   15.64    2.20
  15   7   1   13.29    0.81
 -15   7  -1   11.46    1.72
 -15   7  -1    8.97    3.78
  15   7   1   16.25    1.89
  15   7   1   16.83    2.17
 -15   7  -1   14.32    2.14
 -15   7  -1   13.15    1.92
  15   7   1   12.99    1.54
  17  -7   1   10.59    2.04
  17  -7   1    7.14    1.74
  17  -7   1    0.71    4.28
  17  -7   1    8.85    1.57
  17  -7   1    5.31    1.68
 -17  -7  -1   10.17    1.83
  17  -7   1    5.35    1.60
 -17  -7  -1    4.34    1.14
  17   7   1    9.46    1.26
 -17   7  -1   10.57    1.92
 -17   7  -1    8.58    1.72
  17   7   1    7.84    1.65
  17   7   1    7.96    1.39
 -19  -7  -1   30.77    2.93
  19  -7   1   21.84    2.86
  19  -7   1   19.03    2.35
  19  -7   1   24.11    2.87
 -19   7  -1   16.71    2.38
  19   7   1   27.29    2.38
 -19   7  -1   26.22    2.86
  19   7   1   25.99    2.66
  19   7   1   15.19    5.24
  21  -7   1    8.44    2.01
  21  -7   1    7.22    1.68
  21  -7   1    5.77    3.05
 -21  -7  -1   10.91    1.90
  21  -7   1    7.36    1.52
 -21   7  -1    9.73    1.84
  18  -8  -1    0.55    0.96
  18  -8  -1    2.41    1.36
 -18  -8   1    0.80    1.37
 -18  -8   1    0.32    1.22
  18  -8  -1    0.46    0.92
 -18   8   1   -1.52    0.91
  18   8  -1    1.87    1.17
 -18   8   1    1.16    1.25
  18   8  -1    1.47    1.07
  16  -8  -1    2.25    1.36
  16  -8  -1   -0.63    0.96
 -16  -8   1    2.00    1.10
 -16  -8   1    2.80    1.13
  16  -8  -1   -1.30    1.02
  16  -8  -1   -0.33    0.79
  16   8  -1    5.29    4.13
  16   8  -1   -1.55    0.81
 -16   8   1    1.69    1.29
  16   8  -1   -0.79    1.29
  16   8  -1   -0.72    0.93
 -16   8   1   -0.02    1.00
 -14  -8   1    3.22    1.22
 -14  -8   1    2.88    1.14
  14  -8  -1    4.09    1.14
  14  -8  -1    0.93    0.90
  14  -8  -1    2.80    1.29
 -14   8   1    4.75    1.41
  14   8  -1    2.68    1.28
 -14   8   1    4.65    1.45
  14   8  -1    2.22    1.08
 -14   8   1    1.32    1.06
  14   8  -1    7.39    3.70
 -12  -8   1    6.31    0.84
  12  -8  -1    0.03    3.82
  12  -8  -1    7.19    1.67
 -12  -8   1    8.84    1.65
 -12  -8   1    9.46    1.64
  12  -8  -1    7.03    1.45
  12  -8  -1    7.63    1.74
  12  -8  -1    5.67    1.30
 -12  -8   1    7.41    1.43
 -12   8   1    9.96    1.61
 -12   8   1    9.45    1.75
  12   8  -1    9.52    1.46
  12   8  -1    9.34    1.05
  12   8  -1    7.31    1.62
 -12   8   1    9.03    1.78
 -10  -8   1    1.28    0.63
  10  -8  -1    0.82    1.04
  10  -8  -1    1.32    1.20
 -10  -8   1   -0.12    0.93
  10  -8  -1    0.95    1.06
  10  -8  -1   -0.36    3.10
 -10  -8   1   -0.57    0.71
 -10  -8   1    0.72    0.89
 -10   8   1    1.93    1.21
  10   8  -1   -0.59    0.83
  10   8  -1    0.17    0.98
 -10   8   1    0.77    1.16
  10   8  -1    0.18    0.62
  10   8  -1    0.27    0.68
 -10   8   1    2.46    1.10
 -10   8   1    4.58    3.48
  -8  -8   1   21.70    4.62
  -8  -8   1   23.94    1.82
  -8  -8   1   27.19    2.49
   8  -8  -1   20.57    2.32
   8  -8  -1   17.36    2.30
  -8  -8   1   24.11    2.43
  -8  -8   1   22.86    2.39
   8   8  -1   24.58    2.15
  -8   8   1   16.85    3.92
   8   8  -1   19.49    3.52
  -8   8   1   19.83    2.35
  -8   8   1   20.19    2.08
   8   8  -1   20.39    1.84
  -8   8   1   20.87    2.51
   8   8  -1   22.56    2.45
   6  -8  -1    1.85    0.85
   6  -8  -1    2.18    2.83
   6  -8  -1    3.89    1.29
  -6  -8   1    2.04    1.04
  -6  -8   1    3.10    1.24
   6  -8  -1    0.77    1.10
  -6  -8   1    1.67    0.97
  -6  -8   1   -0.09    2.57
  -6   8   1    1.39    0.89
   6   8  -1    2.38    2.14
   6   8  -1    1.43    1.00
  -6   8   1    2.31    2.57
  -6   8   1    1.22    1.09
   6   8  -1    1.35    0.56
  -6   8   1    3.13    1.17
   6   8  -1    3.14    1.29
   6   8  -1    0.69    0.77
  -4  -8   1    7.40    1.39
   4  -8  -1    4.60    1.39
  -4  -8   1    7.42    3.22
  -4  -8   1    8.73    1.55
   4  -8  -1    8.39    1.68
   4  -8  -1    2.37    2.97
  -4  -8   1    5.93    1.28
   4  -8  -1    6.84    1.35
  -4   8   1    7.18    1.60
  -4   8   1    5.53    1.15
  -4   8   1    7.56    3.59
   4   8  -1    6.55    1.31
  -4   8   1    6.97    1.56
   4   8  -1    7.92    1.37
   4   8  -1    3.15    2.15
   4   8  -1    7.64    0.99
   4   8  -1    6.39    1.41
   2  -8  -1    1.86    1.08
   2  -8  -1    0.23    0.96
  -2  -8   1    0.48    0.88
  -2  -8   1    1.64    1.12
   2  -8  -1    2.18    2.57
  -2  -8   1    1.29    0.96
   2  -8  -1    2.99    0.98
  -2   8   1    0.47    0.67
   2   8  -1    0.96    0.62
   2   8  -1    0.88    0.86
   2   8  -1    5.59    2.39
   2   8  -1    3.48    1.08
  -2   8   1    1.25    0.94
  -2   8   1    1.59    1.63
   0  -8  -1    0.41    0.97
   0  -8  -1   -0.39    0.79
   0  -8  -1    0.26    0.74
   0  -8  -1   -0.39    2.51
   0  -8   1    0.76    0.99
   0  -8   1   -0.54    0.79
   0  -8   1    1.95    1.04
   0   8   1   -0.68    0.73
   0   8  -1    0.22    0.87
   0   8   1    1.46    0.71
   0   8  -1    1.06    0.65
   0   8  -1   -1.74    0.76
   0   8   1    0.51    1.35
   0   8  -1   -2.25    1.99
  -2  -8  -1    1.28    1.13
   2  -8   1    1.59    0.95
  -2  -8  -1    0.80    0.94
  -2  -8  -1   -1.27    2.52
  -2  -8  -1    0.91    0.91
   2  -8   1    1.95    1.09
  -2   8  -1   -1.69    2.04
   2   8   1   -1.51    2.22
   2   8   1   -0.31    0.56
  -2   8  -1    1.10    0.96
  -2   8  -1    0.40    0.92
   2   8   1    0.77    0.96
   2   8   1    0.52    0.88
   2   8   1    0.77    0.96
  -2   8  -1    0.02    0.62
  -4  -8  -1   13.68    2.78
  -4  -8  -1   11.54    1.70
   4  -8   1   11.35    1.78
   4  -8   1   14.52    2.04
   4  -8   1   11.66    2.49
  -4  -8  -1   12.74    1.76
  -4   8  -1   12.54    2.29
   4   8   1   13.45    1.95
   4   8   1   14.73    1.80
  -4   8  -1   13.61    1.97
  -4   8  -1   13.05    1.72
   4   8   1   11.97    3.04
  -4   8  -1   12.75    3.07
   4   8   1   17.27    1.95
   4   8   1   11.43    1.95
   6  -8   1    1.51    0.96
  -6  -8  -1    0.14    0.94
   6  -8   1    1.93    1.11
  -6  -8  -1    0.35    2.54
  -6  -8  -1    2.34    1.18
   6  -8   1    2.18    1.06
  -6  -8  -1    1.75    1.01
   6  -8   1   -1.23    4.23
  -6   8  -1    0.89    2.36
   6   8   1    0.31    0.71
   6   8   1    1.35    0.96
   6   8   1    1.86    1.16
   6   8   1    1.22    0.70
  -6   8  -1    0.38    0.74
  -6   8  -1    3.11    1.18
   6   8   1    1.01    2.24
  -6   8  -1    3.93    1.25
   8  -8   1   26.05    2.56
  -8  -8  -1   24.53    5.08
  -8  -8  -1   25.96    2.55
   8  -8   1   17.72    2.29
   8  -8   1   14.81    4.43
  -8  -8  -1   20.96    2.33
  -8  -8  -1   31.57    2.60
  -8  -8  -1   25.07    1.91
   8  -8   1   21.91    2.57
   8   8   1   26.70    4.64
   8   8   1   26.85    2.29
   8   8   1   22.28    1.86
  -8   8  -1   18.39    4.04
  -8   8  -1   19.83    2.09
  -8   8  -1   23.94    2.53
   8   8   1   25.18    2.00
   8   8   1   27.25    2.64
  -8   8  -1   22.64    2.47
 -10  -8  -1    1.22    0.71
 -10  -8  -1    1.28    0.85
  10  -8   1    7.95    3.54
  10  -8   1    1.10    1.13
 -10  -8  -1    0.90    1.01
 -10  -8  -1    1.84    0.97
  10  -8   1    1.00    0.86
  10  -8   1   -0.12    1.38
  10   8   1    0.96    1.13
  10   8   1    2.07    1.05
 -10   8  -1    0.05    0.85
 -10   8  -1    1.54    1.18
  10   8   1    1.09    0.71
 -10   8  -1    0.32    1.06
  10   8   1    0.66    0.63
  12  -8   1   -0.40    1.09
  12  -8   1    0.53    0.88
 -12  -8  -1    1.97    1.01
  12  -8   1    0.18    0.95
 -12  -8  -1    1.22    1.00
 -12  -8  -1    1.00    0.91
  12  -8   1   -0.11    1.11
 -12  -8  -1    1.09    0.49
  12   8   1    0.67    1.04
 -12   8  -1    1.49    0.95
  12   8   1    2.40    0.71
 -12   8  -1    0.88    1.11
 -12   8  -1   -0.67    0.92
  12   8   1    0.09    0.77
  12   8   1    0.63    0.96
  14  -8   1    0.23    0.99
 -14  -8  -1   -0.41    0.82
 -14  -8  -1    0.29    0.94
  14  -8   1    2.85    1.27
  14  -8   1    0.16    0.87
  14  -8   1   -0.99    0.99
  14   8   1    0.03    0.98
 -14   8  -1    2.53    1.33
  14   8   1    0.62    0.98
 -14   8  -1   -0.15    1.08
 -16  -8  -1    0.42    0.95
  16  -8   1   -1.85    0.89
 -16  -8  -1    0.66    1.03
  16  -8   1    0.54    0.94
  16  -8   1    1.36    2.07
  16  -8   1   -0.02    1.20
  16   8   1   -1.07    0.91
 -16   8  -1   -0.90    1.13
 -16   8  -1   -0.04    1.18
  16   8   1   -1.15    0.96
  18  -8   1   -0.39    1.01
 -18  -8  -1    0.58    1.20
  18  -8   1   -0.13    0.93
 -18  -8  -1   -1.26    1.02
  18  -8   1    1.10    1.28
 -18   8  -1    1.21    1.52
 -18   8  -1   -1.04    1.01
  18   8   1   -0.13    1.03
  18   8   1    0.58    1.00
  13  -9  -1    0.62    1.05
 -13  -9   1   -0.70    1.12
  13  -9  -1    0.67    1.04
  13  -9  -1   -0.32    1.05
  13   9  -1    0.41    0.75
  13   9  -1    0.83    0.97
 -13   9   1   -1.67    2.12
 -13   9   1    0.00    1.12
  13   9  -1   -0.20    1.06
 -11  -9   1   -1.18    0.66
 -11  -9   1    0.33    1.10
  11  -9  -1    0.70    1.27
  11  -9  -1    0.18    0.93
 -11   9   1    0.09    1.16
  11   9  -1    0.04    0.64
 -11   9   1    0.86    1.16
  -9  -9   1    0.39    0.90
   9  -9  -1    0.39    0.98
   9  -9  -1   -0.14    1.10
  -9  -9   1    0.18    0.97
  -9   9   1   -0.10    0.99
   9   9  -1    0.77    0.95
  -9   9   1    1.40    1.23
   9   9  -1   -0.01    0.77
   9   9  -1    2.03    1.18
  -7  -9   1    1.03    1.07
   7  -9  -1    0.76    1.10
   7  -9  -1   -0.21    0.83
  -7  -9   1    1.12    0.90
   7   9  -1    1.96    0.97
  -7   9   1    0.52    1.10
   7   9  -1   -0.63    0.98
   7   9  -1   -0.13    0.75
  -7   9   1    1.48    1.06
  -5  -9   1    1.06    1.16
   5  -9  -1    2.28    1.24
   5  -9  -1    4.31    1.30
  -5  -9   1    1.62    1.12
  -5  -9   1    1.96    1.05
  -5   9   1    1.46    1.21
  -5   9   1    3.14    1.20
   5   9  -1    2.26    1.08
   5   9  -1    3.10    1.28
   5   9  -1    1.09    1.31
   3  -9  -1    2.73    1.11
  -3  -9   1    2.75    1.23
  -3  -9   1    2.97    1.13
   3  -9  -1   -0.32    1.01
  -3  -9   1    1.27    1.08
  -3   9   1    0.94    1.01
  -3   9   1    1.30    1.14
  -3   9   1    3.39    1.02
   3   9  -1    2.37    1.10
   3   9  -1    2.91    1.19
  -1  -9   1    0.50    1.00
   1  -9  -1   -1.94    0.81
  -1  -9   1   -0.10    1.02
  -1  -9   1    0.27    0.83
   1  -9  -1   -0.44    0.91
   1  -9  -1    0.40    0.83
  -1   9   1   -0.66    0.94
  -1   9   1    1.48    0.91
  -1   9   1    0.28    1.00
   1   9  -1   -0.06    0.94
   1   9  -1   -0.92    0.90
   1  -9   1   -0.01    0.95
   1  -9   1   -0.76    0.92
   1  -9   1   -0.42    0.88
  -1  -9  -1   -0.37    0.89
  -1  -9  -1   -0.09    0.86
  -1  -9  -1   -0.32    0.91
  -1   9  -1   -1.03    0.81
   1   9   1    0.81    0.96
  -1   9  -1    1.18    0.85
   1   9   1    1.82    0.92
   1   9   1   -0.33    0.95
  -1   9  -1    0.44    1.00
   3  -9   1    0.84    0.88
  -3  -9  -1    1.37    1.02
   3  -9   1   -0.47    1.07
   3  -9   1   -1.63    0.80
  -3  -9  -1    1.32    0.90
  -3  -9  -1    1.41    1.13
  -3   9  -1    1.13    1.20
  -3   9  -1   -0.84    0.91
   3   9   1    0.51    1.00
  -3   9  -1    1.31    1.07
   3   9   1    1.10    0.93
   3   9   1    0.48    1.00
   3   9   1    0.03    0.85
  -5  -9  -1   -0.08    0.83
   5  -9   1    0.11    1.04
  -5  -9  -1   -0.37    0.91
   5  -9   1   -1.95    0.84
  -5   9  -1    0.10    0.93
   5   9   1   -0.75    0.79
   5   9   1   -0.52    0.88
   5   9   1    1.55    1.12
  -5   9  -1    1.30    1.14
  -7  -9  -1   -1.10    0.85
   7  -9   1   -0.63    1.09
  -7  -9  -1    0.75    1.02
   7  -9   1   -0.40    0.87
  -7   9  -1   -0.38    0.92
   7   9   1    0.04    0.75
   7   9   1    0.06    1.02
  -7   9  -1   -0.14    1.02
   7   9   1   -0.02    0.94
  -9  -9  -1    0.18    0.86
  -9  -9  -1   -1.02    0.84
   9  -9   1   -0.23    1.12
   9  -9   1    1.30    0.95
   9   9   1    0.67    0.77
   9   9   1   -0.61    0.97
  -9   9  -1   -2.04    0.85
  -9   9  -1    0.53    1.08
   9   9   1   -0.26    1.02
 -11  -9  -1    1.16    1.08
  11  -9   1    0.43    1.02
 -11  -9  -1   -0.38    0.85
  11  -9   1    0.73    1.08
  11   9   1    1.10    0.75
 -11   9  -1    1.05    1.21
  13  -9   1    0.79    1.19
  13  -9   1    1.38    1.00
 -13   9  -1    2.48    1.45
  13   9   1   -0.46    1.13
  13   9   1    1.09    0.85
  30   0  -2   16.69    1.89
  30   0  -2   16.07    2.23
  30   0  -2   13.32    2.15
  28   0  -2   -4.65    5.35
 -28   0   2   -0.58    2.71
 -28   0   2    1.70    1.36
  28   0  -2    4.48    4.05
  28   0  -2    1.37    1.18
  28   0  -2    3.77    1.49
  28   0  -2    2.46    1.46
  28   0  -2    2.93    1.02
  26   0  -2    2.40    0.98
  26   0  -2    4.14    0.53
  26   0  -2   -1.29    2.69
 -26   0   2    4.13    1.27
  26   0  -2    2.97    1.34
 -26   0   2    4.20    1.27
  26   0  -2    6.77    1.53
  26   0  -2    1.61    3.25
 -24   0   2    6.55    1.46
  24   0  -2    4.89    1.38
  24   0  -2    2.86    0.89
  24   0  -2    3.72    1.28
  24   0  -2    3.68    2.44
 -24   0   2    4.47    1.50
  24   0  -2    5.45    1.35
  24   0  -2    6.68    2.89
  24   0  -2    4.66    1.29
  24   0  -2    4.11    0.59
  22   0  -2   17.92    3.97
  22   0  -2   19.96    2.14
  22   0  -2   20.25    2.27
 -22   0   2   18.33    1.76
  22   0  -2   19.84    2.18
  22   0  -2   18.08    1.75
 -22   0   2   22.95    2.53
 -22   0   2   20.73    2.24
  22   0  -2   20.78    2.20
  22   0  -2   17.41    1.23
  20   0  -2    5.19    1.05
 -20   0   2    6.58    1.26
  20   0  -2    4.10    1.17
  20   0  -2    3.80    0.91
 -20   0   2    6.74    0.76
 -20   0   2    6.70    1.01
  20   0  -2    3.59    1.18
 -20   0   2    8.80    1.46
 -20   0   2    5.75    1.35
  20   0  -2    6.01    0.70
 -20   0   2    5.55    1.27
  20   0  -2    6.10    1.24
  20   0  -2    6.47    1.26
  20   0  -2    6.27    2.53
  18   0  -2   96.60    4.97
 -18   0   2  116.64    5.59
  18   0  -2  108.93    5.37
  18   0  -2  103.84    5.32
  18   0  -2  107.30    5.31
  18   0  -2  102.99    5.26
 -18   0   2  106.46    5.42
 -18   0   2  102.87    4.67
  18   0  -2  107.25    7.67
 -18   0   2  111.39    5.41
  18   0  -2  115.79    7.52
  18   0  -2  107.29    5.28
  18   0  -2   98.21    4.66
 -18   0   2  104.70    5.00
 -18   0   2  104.07    5.26
 -16   0   2   35.58    2.47
  16   0  -2   39.65    4.07
  16   0  -2   38.17    4.12
 -16   0   2   37.47    6.10
 -16   0   2   37.41    2.39
  16   0  -2   32.77    1.82
  16   0  -2   32.30    2.37
 -16   0   2   38.00    2.63
  16   0  -2   32.84    2.11
  16   0  -2   37.67    2.42
 -16   0   2   39.71    2.39
  16   0  -2   37.24    2.42
  16   0  -2   36.65    2.32
 -16   0   2   37.09    1.88
  14   0  -2  278.83   12.31
  14   0  -2  292.44   12.74
 -14   0   2  288.52   12.72
  14   0  -2  309.00   12.75
  14   0  -2  288.29   12.53
 -14   0   2  292.52   12.74
 -14   0   2  297.06   12.85
  14   0  -2  302.80   12.80
  14   0  -2  284.03   12.76
 -14   0   2  300.21   12.33
  14   0  -2  300.49   14.58
 -14   0   2  303.03   12.55
 -14   0   2  319.15   14.95
  14   0  -2  282.59   12.98
 -14   0   2  315.41   12.92
  12   0  -2   22.80    2.68
  12   0  -2   21.53    1.19
  12   0  -2   20.28    1.55
  12   0  -2   21.32    1.58
 -12   0   2   19.46    1.36
  12   0  -2   19.28    1.58
 -12   0   2   21.62    1.19
 -12   0   2   20.62    1.72
 -12   0   2   21.35    1.61
  12   0  -2   23.83    1.61
  12   0  -2   20.68    1.38
 -12   0   2   21.49    1.63
 -12   0   2   19.64    1.53
 -12   0   2   21.77    2.90
  12   0  -2   21.70    1.65
 -10   0   2  167.82    8.55
  10   0  -2  160.67    7.11
  10   0  -2  159.65    7.16
  10   0  -2  163.17    7.13
  10   0  -2  168.53    7.17
  10   0  -2  158.24    6.98
  10   0  -2  164.62    8.44
 -10   0   2  163.73    7.14
 -10   0   2  163.54    7.21
 -10   0   2  166.38    7.23
  10   0  -2  160.89    6.86
 -10   0   2  161.07    6.85
 -10   0   2  164.71    7.16
 -10   0   2  162.17    6.98
  10   0  -2  168.16    7.16
   8   0  -2  322.52   13.79
   8   0  -2  331.85   14.00
   8   0  -2  330.48   13.98
  -8   0   2  340.88   13.80
  -8   0   2  326.21   14.00
   8   0  -2  339.94   14.03
  -8   0   2  341.97   14.00
   8   0  -2  354.64   15.13
   8   0  -2  344.65   13.99
  -8   0   2  345.21   14.07
  -8   0   2  302.91   13.84
  -8   0   2  353.88   14.07
   8   0  -2  314.36   13.85
  -8   0   2  359.43   15.23
  -6   0   2  139.45    5.73
   6   0  -2  126.67    5.52
  -6   0   2  140.51    5.72
  -6   0   2  130.12    5.53
   6   0  -2  116.90    5.53
  -6   0   2  118.42    5.54
   6   0  -2  140.05    5.68
  -6   0   2  139.49    6.54
  -6   0   2  135.19    5.73
   6   0  -2  135.25    5.68
  -6   0   2  136.73    5.68
   6   0  -2  136.28    5.71
   4   0  -2    5.11    0.60
   4   0  -2    3.57    0.49
   4   0  -2    3.61    0.41
   4   0  -2    4.04    0.35
  -4   0   2    4.10    0.52
  -4   0   2    3.03    0.88
   4   0  -2    5.50    0.53
  -4   0   2    5.01    0.63
  -4   0   2    3.40    0.37
  -4   0   2    3.72    0.83
  -4   0   2    3.50    0.41
   0   0  -2   37.33    1.60
   2   0   2  681.73   28.28
   4   0   2   20.28    1.07
  -4   0  -2   19.43    1.23
  -4   0  -2   21.26    1.24
   4   0   2   19.56    1.22
   4   0   2   18.80    1.22
   4   0   2   17.59    1.91
   4   0   2   19.51    1.09
  -4   0  -2   19.94    1.09
   4   0   2   18.03    1.22
  -4   0  -2   20.53    1.22
   4   0   2   18.54    1.25
   4   0   2   22.10    2.06
  -4   0  -2   18.21    1.15
   4   0   2   20.65    1.17
   6   0   2  186.39    8.02
   6   0   2  184.93    9.00
  -6   0  -2  183.50    7.99
  -6   0  -2  195.16    8.08
  -6   0  -2  189.36    8.01
  -6   0  -2  191.07    8.00
  -6   0  -2  181.09    7.91
   6   0   2  190.86    8.00
   6   0   2  184.89    9.12
  -6   0  -2  191.65    8.07
   6   0   2  188.51    7.93
   6   0   2  186.84    8.06
   6   0   2  185.40    8.00
   6   0   2  192.30    7.87
  -6   0  -2  190.86    7.87
   6   0   2  190.27    8.06
   8   0   2  791.91   32.68
  -8   0  -2  795.60   32.64
   8   0   2  830.98   34.29
   8   0   2  768.43   32.54
  -8   0  -2  810.78   32.61
  -8   0  -2  796.34   32.71
  -8   0  -2  797.75   32.71
   8   0   2  793.32   33.95
  -8   0  -2  766.70   32.60
   8   0   2  808.14   32.44
   8   0   2  801.02   32.63
  -8   0  -2  757.09   32.52
   8   0   2  782.52   32.63
   8   0   2  794.32   32.70
   8   0   2  819.66   32.65
 -10   0  -2  239.47   10.71
  10   0   2  261.46   10.50
 -10   0  -2  253.78   10.71
 -10   0  -2  255.13   10.84
  10   0   2  246.49   10.65
 -10   0  -2  251.00   10.75
  10   0   2  250.71   12.30
  10   0   2  237.94   10.80
  10   0   2  244.33   10.78
 -10   0  -2  253.07   10.85
 -10   0  -2  257.55   10.50
  10   0   2  254.74   10.73
 -10   0  -2  245.29   10.63
  10   0   2  252.49   10.75
  10   0   2  257.85   10.75
  12   0   2    0.30    0.61
 -12   0  -2    0.69    0.40
  12   0   2    0.73    0.67
 -12   0  -2    0.82    0.59
 -12   0  -2   -0.39    0.60
  12   0   2   -0.17    1.38
 -12   0  -2    0.84    0.68
  12   0   2    1.61    0.71
  12   0   2    0.91    0.40
  12   0   2    1.13    0.64
  12   0   2    0.17    0.63
 -12   0  -2    0.94    0.63
  12   0   2    0.95    0.62
  12   0   2   -0.08    1.06
 -14   0  -2  263.88   11.23
  14   0   2  266.59   10.68
  14   0   2  259.85   13.45
 -14   0  -2  239.22   10.98
  14   0   2  256.74   11.17
  14   0   2  238.64   11.23
  14   0   2  249.80   13.16
 -14   0  -2  258.69   10.98
  14   0   2  263.37   11.03
 -14   0  -2  256.07   11.18
  14   0   2  237.56   11.49
  14   0   2  255.21   11.09
  14   0   2  249.82   11.00
 -14   0  -2  241.42   10.90
  16   0   2    0.86    0.73
  16   0   2    2.09    0.86
 -16   0  -2    2.73    0.90
 -16   0  -2    2.04    0.89
  16   0   2    2.35    1.83
  16   0   2    0.88    1.59
 -16   0  -2    1.37    0.71
 -16   0  -2    0.74    1.53
  16   0   2    1.69    0.81
  16   0   2    1.91    0.87
 -16   0  -2    0.51    0.71
  16   0   2    1.87    0.81
  16   0   2    2.28    0.53
  16   0   2    1.58    0.95
  18   0   2  149.86    6.76
  18   0   2  135.24    9.29
 -18   0  -2  137.53    6.71
  18   0   2  115.94    7.07
  18   0   2  142.56    9.36
  18   0   2  148.13    6.23
 -18   0  -2  149.05    6.68
 -18   0  -2  143.68    6.66
  18   0   2  137.51    6.89
  18   0   2  149.76    6.90
  18   0   2  150.92    6.77
 -18   0  -2  137.44    6.91
  18   0   2  136.86    6.71
 -18   0  -2  130.07    7.06
  20   0   2    5.94    1.25
  20   0   2    9.40    1.02
  20   0   2    9.25    1.66
  20   0   2   11.80    1.63
 -20   0  -2    9.63    1.42
  20   0   2    8.76    1.40
  20   0   2    6.99    1.39
  20   0   2    6.81    1.30
 -20   0  -2   10.03    1.38
 -20   0  -2    8.57    1.37
 -20   0  -2    6.49    1.35
  20   0   2    8.22    2.61
  20   0   2    6.27    2.45
 -20   0  -2    6.22    1.29
  22   0   2   29.32    2.71
  22   0   2   35.99    2.58
  22   0   2   28.70    3.30
  22   0   2   34.62    2.41
  22   0   2   23.81    4.35
  22   0   2   28.46    2.47
  22   0   2   30.89    2.68
 -22   0  -2   31.24    2.88
 -22   0  -2   32.86    2.48
  22   0   2   29.13    2.54
  22   0   2   26.51    4.62
 -22   0  -2   29.86    2.74
  24   0   2   22.74    2.32
  24   0   2   20.90    2.49
 -24   0  -2   21.35    2.60
  24   0   2   22.85    2.22
 -24   0  -2   19.68    2.35
  24   0   2   23.97    2.57
  24   0   2   23.37    2.36
  24   0   2   19.09    4.37
  24   0   2   18.87    4.39
  24   0   2   20.23    1.46
  26   0   2   12.48    4.77
  26   0   2   25.43    2.79
 -26   0  -2   25.76    2.82
  26   0   2   26.32    5.21
  26   0   2   21.97    1.65
  26   0   2   22.01    2.50
  26   0   2   23.80    2.70
  28   0   2    0.88    1.14
 -28   0  -2    3.27    1.48
  28   0   2    2.57    0.57
  28   0   2    4.62    1.66
  28   0   2    1.45    4.27
  28   0   2    2.95    1.07
  28   0   2    4.15    4.39
 -30   0  -2   11.96    2.32
  30   0   2   12.91    1.87
  30   0   2   12.18    1.94
  30   0   2   11.58    2.16
  31  -1  -2    1.55    1.19
  31   1  -2    4.02    1.44
  29  -1  -2   -1.27    0.64
  29  -1  -2    1.11    4.58
  29  -1  -2    1.00    1.19
 -29  -1   2   -1.66    0.93
  29  -1  -2   -1.17    1.05
 -29   1   2    1.04    1.81
  29   1  -2    0.80    1.08
  29   1  -2    1.80    1.29
  29   1  -2    5.26    6.51
  29   1  -2   -0.04    0.86
  27  -1  -2    9.52    1.95
  27  -1  -2   10.17    1.79
  27  -1  -2   10.93    1.92
  27  -1  -2    8.95    1.03
  27  -1  -2    8.02    1.60
  27  -1  -2   13.85    1.58
  27  -1  -2   15.84    7.25
 -27  -1   2    9.88    2.28
 -27  -1   2    9.12    1.70
  27  -1  -2    9.44    3.67
  27   1  -2    9.78    1.91
  27   1  -2    6.84    1.28
  27   1  -2    4.60    3.90
  27   1  -2   10.45    3.95
  27   1  -2    8.02    1.62
  27   1  -2   10.81    1.80
 -27   1   2   14.30    2.22
  25  -1  -2   -0.29    0.46
  25  -1  -2    0.90    1.03
  25  -1  -2    1.23    1.18
  25  -1  -2    0.09    0.71
  25  -1  -2    0.67    2.89
  25  -1  -2    1.34    1.29
  25  -1  -2    1.37    1.15
  25  -1  -2   -1.27    2.77
 -25  -1   2   -0.51    1.05
 -25  -1   2    2.04    1.04
 -25   1   2   -0.31    1.11
  25   1  -2    0.80    0.76
 -25   1   2   -0.30    0.47
 -25   1   2    1.24    1.01
  25   1  -2   -1.21    0.90
 -25   1   2    0.91    0.67
 -25   1   2   -0.53    1.10
  25   1  -2    0.84    2.54
  25   1  -2    0.62    0.76
  25   1  -2   -0.16    1.05
  25   1  -2    0.13    1.05
  25   1  -2    1.86    2.59
  23  -1  -2    0.51    2.46
  23  -1  -2    2.49    0.84
 -23  -1   2    2.98    1.18
 -23  -1   2    2.17    1.22
  23  -1  -2    3.42    1.40
 -23  -1   2    1.66    1.54
  23  -1  -2    3.97    1.26
  23  -1  -2    2.51    1.08
  23  -1  -2    3.89    0.77
  23  -1  -2    2.04    2.38
 -23   1   2    3.10    0.85
  23   1  -2    3.95    0.92
  23   1  -2    2.33    2.32
  23   1  -2    3.42    2.42
 -23   1   2    3.22    1.16
 -23   1   2    3.97    0.84
  23   1  -2    4.15    1.24
  23   1  -2    2.23    1.14
 -23   1   2    5.48    1.40
  23   1  -2    3.85    1.08
  23   1  -2    3.88    0.96
 -23   1   2    4.61    1.36
  21  -1  -2   38.25    2.73
  21  -1  -2   39.89    2.20
 -21  -1   2   35.31    2.46
  21  -1  -2   37.49    2.79
  21  -1  -2   33.53    2.80
  21  -1  -2   44.58    5.19
 -21  -1   2   39.31    3.07
 -21  -1   2   38.41    2.88
  21  -1  -2   38.60    2.45
  21  -1  -2   33.06    2.84
  21  -1  -2   36.83    2.82
  21   1  -2   39.13    2.64
  21   1  -2   38.32    2.53
 -21   1   2   33.71    2.28
  21   1  -2   36.70    2.79
 -21   1   2   32.84    2.80
 -21   1   2   32.31    5.25
  21   1  -2   36.06    4.76
 -21   1   2   39.17    2.24
  21   1  -2   35.89    4.49
 -21   1   2   33.54    2.86
  21   1  -2   36.64    2.69
 -21   1   2   40.70    3.15
 -19  -1   2    0.19    0.74
  19  -1  -2    2.64    0.94
  19  -1  -2    3.00    1.05
  19  -1  -2    2.40    1.00
 -19  -1   2    3.12    1.09
 -19  -1   2    1.25    0.75
  19  -1  -2    3.42    1.89
 -19  -1   2    3.54    1.12
 -19  -1   2    2.20    0.95
  19  -1  -2    2.62    1.05
  19  -1  -2    1.64    0.86
  19  -1  -2    1.66    0.95
  19  -1  -2    1.12    0.57
  19   1  -2    0.62    1.34
 -19   1   2    1.52    1.06
  19   1  -2    3.67    2.04
 -19   1   2    1.62    0.77
  19   1  -2    1.55    0.93
 -19   1   2    2.68    1.14
 -19   1   2    3.08    0.94
 -19   1   2    3.70    2.00
  19   1  -2    1.56    1.77
  19   1  -2    2.48    0.78
 -19   1   2    2.61    0.67
 -19   1   2    1.93    0.96
  19   1  -2    2.18    0.99
  19   1  -2    2.13    1.01
  17  -1  -2    3.49    2.71
  17  -1  -2    2.05    0.90
  17  -1  -2    1.02    0.87
  17  -1  -2    2.02    0.82
 -17  -1   2    1.32    0.76
  17  -1  -2    2.32    0.58
  17  -1  -2    0.92    0.88
 -17  -1   2    1.52    0.87
 -17  -1   2    3.38    0.82
  17  -1  -2    2.91    0.76
 -17  -1   2    2.76    0.92
 -17  -1   2    2.24    0.77
  17   1  -2    1.35    0.63
  17   1  -2    2.03    0.82
  17   1  -2    3.15    1.22
 -17   1   2    0.57    0.78
 -17   1   2    2.78    1.08
 -17   1   2    1.89    1.89
  17   1  -2    2.48    0.27
  17   1  -2    3.14    0.99
  17   1  -2    3.83    1.88
 -17   1   2    1.38    0.81
 -17   1   2    1.73    1.00
  17   1  -2    1.36    0.80
 -17   1   2    2.18    0.65
  17   1  -2    0.43    1.44
 -17   1   2    3.38    0.76
 -15  -1   2    8.62    1.18
  15  -1  -2    8.63    0.94
 -15  -1   2    9.91    1.24
 -15  -1   2   11.53    1.42
  15  -1  -2   10.82    1.40
  15  -1  -2   10.51    1.29
  15  -1  -2   11.00    1.35
 -15  -1   2   10.88    1.20
  15  -1  -2    6.36    2.02
  15  -1  -2   10.73    1.37
  15  -1  -2   11.09    1.36
  15  -1  -2   10.35    1.18
  15   1  -2    8.43    0.54
 -15   1   2    8.35    1.13
  15   1  -2   13.90    2.61
 -15   1   2   10.00    1.03
 -15   1   2   11.95    2.69
  15   1  -2    7.83    1.04
 -15   1   2    8.04    1.20
 -15   1   2   10.65    1.39
  15   1  -2   10.44    1.40
  15   1  -2   12.37    1.19
  15   1  -2    9.60    1.22
 -15   1   2   10.32    1.05
  15   1  -2   11.94    2.36
 -15   1   2    8.72    1.24
  15   1  -2   10.26    1.25
 -13  -1   2   14.30    1.33
  13  -1  -2   15.12    1.42
  13  -1  -2   13.75    1.50
  13  -1  -2   14.41    1.12
 -13  -1   2   14.35    1.27
  13  -1  -2   15.68    1.49
 -13  -1   2   15.59    1.79
  13  -1  -2   14.73    1.23
  13  -1  -2   16.91    2.61
  13  -1  -2   13.81    1.55
  13  -1  -2   12.11    1.63
 -13  -1   2   15.91    1.31
 -13  -1   2   16.82    1.49
 -13   1   2   16.64    1.17
  13   1  -2   14.30    1.35
 -13   1   2   15.25    2.58
 -13   1   2   16.11    1.65
  13   1  -2   15.68    1.41
 -13   1   2   17.43    1.19
  13   1  -2   19.10    2.57
 -13   1   2   14.18    1.47
 -13   1   2   17.40    1.47
  13   1  -2   14.17    0.73
  13   1  -2   15.56    2.49
 -13   1   2   16.78    1.47
  13   1  -2   16.83    1.32
  13   1  -2   14.36    1.22
  11  -1  -2  168.69    7.18
 -11  -1   2  175.01    7.23
 -11  -1   2  153.67    7.27
 -11  -1   2  164.60    7.17
  11  -1  -2  152.50    6.92
  11  -1  -2  171.67    7.22
  11  -1  -2  156.09    7.10
 -11  -1   2  154.75    6.99
  11  -1  -2  165.82    7.25
  11  -1  -2  168.76    8.77
  11  -1  -2  162.22    7.18
 -11  -1   2  164.01    7.06
  11  -1  -2  146.56    6.91
 -11   1   2  160.82    7.13
  11   1  -2  166.76    7.15
  11   1  -2  153.06    7.06
 -11   1   2  160.18    7.21
  11   1  -2  138.71    6.58
 -11   1   2  176.10    8.91
  11   1  -2  160.03    7.08
 -11   1   2  167.70    6.95
 -11   1   2  165.43    7.26
  11   1  -2  168.32    7.13
  11   1  -2  154.25    6.99
  11   1  -2  165.72    8.55
 -11   1   2  162.01    6.90
   9  -1  -2    2.64    0.52
  -9  -1   2    2.47    0.57
   9  -1  -2    3.21    0.53
   9  -1  -2    3.46    0.72
  -9  -1   2    2.92    0.64
  -9  -1   2    4.04    0.69
  -9  -1   2    3.61    0.67
   9  -1  -2    3.45    0.70
   9  -1  -2    3.21    0.61
   9  -1  -2    3.25    0.74
  -9  -1   2    3.45    0.61
   9  -1  -2    3.98    0.79
   9  -1  -2    3.34    1.22
  -9   1   2    3.21    0.65
  -9   1   2    2.73    0.70
   9   1  -2    2.68    0.65
   9   1  -2    2.64    1.10
  -9   1   2    3.18    0.48
  -9   1   2    3.41    0.59
   9   1  -2    2.17    0.65
  -9   1   2    2.93    0.70
   9   1  -2    2.19    0.54
   9   1  -2    4.90    0.67
  -9   1   2    3.85    0.80
  -9   1   2    3.28    1.32
   7  -1  -2    4.33    0.64
  -7  -1   2    5.13    0.61
   7  -1  -2    5.98    0.74
  -7  -1   2    6.11    0.70
  -7  -1   2    7.08    0.76
  -7  -1   2    6.43    0.73
   7  -1  -2    5.52    0.78
   7  -1  -2    5.57    1.30
  -7  -1   2    6.05    0.69
   7  -1  -2    5.49    0.62
   7  -1  -2    6.20    0.65
   7  -1  -2    4.56    0.70
   7   1  -2    6.59    0.77
  -7   1   2    5.20    0.69
  -7   1   2    6.39    0.75
  -7   1   2    5.16    1.34
   7   1  -2    2.47    0.99
   7   1  -2    4.15    0.98
   7   1  -2    5.60    0.63
  -7   1   2    5.98    0.75
   7   1  -2    5.61    0.67
   7   1  -2    5.56    0.72
   7   1  -2    5.66    0.72
  -7   1   2    5.33    0.71
  -7   1   2    5.38    0.75
   5  -1  -2  521.61   21.56
   5  -1  -2  518.62   21.49
  -5  -1   2  542.08   21.48
   5  -1  -2  543.06   21.59
  -5  -1   2  466.60   21.50
   5  -1  -2  548.06   21.54
  -5  -1   2  528.64   21.29
  -5  -1   2  521.99   21.44
   5  -1  -2  550.53   22.47
  -5  -1   2  516.78   21.48
   5  -1  -2  546.94   21.38
   5  -1  -2  494.96   21.54
  -5  -1   2  490.55   22.06
   5   1  -2  518.20   21.42
   5   1  -2  499.51   21.53
  -5   1   2  526.88   21.50
  -5   1   2  521.61   21.53
   5   1  -2  521.38   21.44
  -5   1   2  528.50   21.53
  -5   1   2  539.87   22.48
   5   1  -2  544.16   21.49
   5   1  -2  525.25   21.43
   5   1  -2  523.35   21.42
  -5   1   2  534.42   21.59
  -5   1   2  520.36   21.57
   5   1  -2  535.46   22.03
  -3  -1   2    5.76    0.50
   3  -1  -2    5.52    0.61
  -3  -1   2    5.81    0.48
   3  -1  -2    5.90    0.46
  -3  -1   2    5.37    0.63
   3  -1  -2    5.69    0.61
  -3  -1   2    4.57    0.45
   3  -1  -2    6.11    0.71
  -3  -1   2    5.95    0.59
   3  -1  -2    5.37    1.11
  -3  -1   2    5.72    0.77
   3  -1  -2    5.96    0.75
   3  -1  -2    5.83    0.60
  -3  -1   2    5.30    0.51
   3   1  -2    5.10    0.47
   3   1  -2    5.65    0.39
  -3   1   2    5.02    1.11
  -3   1   2    4.95    0.58
   3   1  -2    4.05    0.64
  -3   1   2    4.74    0.56
   3   1  -2    6.26    0.67
   3   1  -2    5.69    0.41
   3   1  -2    5.53    0.44
  -3   1   2    7.09    0.70
  -3   1   2    5.63    0.58
  -3   1   2    6.72    0.66
   3   1  -2    5.49    0.59
   3   1  -2    5.44    0.73
   1  -1  -2   51.42    2.39
   1  -1  -2   55.68    2.32
  -1  -1   2   45.25    2.20
  -1  -1   2   53.27    2.32
   1  -1  -2   52.95    2.91
  -1  -1   2   53.17    2.36
   1  -1  -2   52.48    2.29
   1  -1  -2   54.37    2.40
  -1  -1   2   54.52    2.43
  -1  -1   2   55.60    2.19
  -1  -1   2   49.45    2.18
   1  -1  -2   54.31    2.36
   1  -1  -2   50.29    2.34
  -1   1   2   54.96    2.30
   1   1  -2   50.94    2.31
  -1   1   2   52.26    2.39
  -1   1   2   55.67    2.32
  -1   1   2   51.41    2.91
   1   1  -2   52.73    2.21
   1   1  -2   51.31    2.35
  -1   1   2   51.22    2.34
  -1   1   2   54.44    2.36
  -1   1   2   53.41    2.40
   1   1  -2   53.92    2.36
  -1  -1  -2    0.99    0.30
  -1  -1  -2    0.93    0.36
   1  -1   2    0.58    0.24
  -1  -1  -2    1.40    0.41
   1  -1   2    0.94    0.33
  -1  -1  -2    0.66    0.78
   1  -1   2    0.96    0.30
  -1  -1  -2    0.80    0.36
   1  -1   2    0.21    0.52
  -1  -1  -2    1.26    0.37
   1  -1   2    0.65    0.30
   1  -1   2    0.93    0.37
   1   1   2    1.05    0.38
   1   1   2    0.91    0.30
  -1   1  -2    1.18    0.27
   1   1   2    0.73    0.40
  -1   1  -2    1.00    0.30
  -1   1  -2    0.78    0.22
  -1   1  -2    1.01    0.34
   1   1   2    0.72    0.37
  -1   1  -2    0.65    0.35
   1   1   2    0.82    0.35
   1   1   2    0.16    0.64
  -1   1  -2   -0.06    0.48
   3  -1   2  161.90    6.74
   3  -1   2  164.69    6.79
  -3  -1  -2  162.01    6.79
  -3  -1  -2  157.85    6.80
  -3  -1  -2  157.26    6.81
   3  -1   2  166.49    7.48
   3  -1   2  163.29    6.78
  -3  -1  -2  164.48    6.79
   3  -1   2  161.68    6.75
  -3  -1  -2  158.12    6.68
   3  -1   2  161.55    6.73
  -3  -1  -2  157.24    6.66
   3  -1   2  148.91    6.79
  -3  -1  -2  161.64    7.60
   3  -1   2  153.66    6.76
  -3   1  -2  169.56    6.79
   3   1   2  161.26    6.78
   3   1   2  162.37    6.81
   3   1   2  163.30    6.68
  -3   1  -2  164.95    6.76
   3   1   2  167.85    7.63
  -3   1  -2  157.56    6.74
   3   1   2  157.54    6.80
   3   1   2  157.56    6.66
   3   1   2  165.93    6.79
  -3   1  -2  151.24    6.73
  -3   1  -2  153.73    7.35
   5  -1   2  339.65   13.95
   5  -1   2  321.61   13.92
  -5  -1  -2  343.46   13.96
   5  -1   2  336.81   13.95
   5  -1   2  348.94   14.02
  -5  -1  -2  339.62   13.87
  -5  -1  -2  326.47   13.99
   5  -1   2  331.35   13.95
  -5  -1  -2  338.47   13.97
   5  -1   2  331.08   14.92
  -5  -1  -2  356.23   15.09
  -5  -1  -2  329.17   14.01
   5  -1   2  340.50   13.93
   5  -1   2  321.92   13.98
  -5   1  -2  334.62   13.97
  -5   1  -2  328.80   13.97
   5   1   2  335.48   14.00
  -5   1  -2  348.68   13.95
   5   1   2  359.13   15.11
  -5   1  -2  331.41   13.94
  -5   1  -2  328.54   13.91
   5   1   2  344.87   13.98
   5   1   2  327.22   13.97
  -5   1  -2  324.62   13.93
   5   1   2  336.28   13.87
   5   1   2  347.91   13.79
   5   1   2  326.58   13.98
   7  -1   2    9.27    0.93
   7  -1   2    9.11    0.89
  -7  -1  -2    8.87    1.04
  -7  -1  -2    8.49    1.03
  -7  -1  -2    8.08    0.97
   7  -1   2    9.87    1.03
   7  -1   2    8.88    1.10
   7  -1   2   10.09    1.09
   7  -1   2   10.74    1.04
  -7  -1  -2    8.59    1.65
   7  -1   2    7.83    0.91
  -7  -1  -2    9.26    1.10
   7  -1   2    8.57    1.86
  -7  -1  -2    9.23    0.86
   7   1   2    8.68    1.02
   7   1   2    8.31    0.64
  -7   1  -2    8.16    1.04
   7   1   2    8.03    0.95
   7   1   2    8.54    0.63
  -7   1  -2    8.88    0.97
   7   1   2    9.90    1.06
  -7   1  -2    9.34    1.00
  -7   1  -2    6.49    1.53
  -7   1  -2    7.58    0.91
   7   1   2   10.31    1.87
  -7   1  -2   10.00    1.01
  -7   1  -2    9.08    1.12
  -7   1  -2    7.72    0.81
   7   1   2    8.43    0.87
   7   1   2    8.61    0.92
   7   1   2    8.06    0.95
   9  -1   2    1.76    0.64
  -9  -1  -2    2.39    0.64
   9  -1   2    1.76    0.70
  -9  -1  -2    1.32    0.53
   9  -1   2    1.99    0.63
   9  -1   2    1.72    0.66
   9  -1   2    1.98    0.70
   9  -1   2    0.59    1.03
  -9  -1  -2    1.74    0.65
   9  -1   2    1.31    0.63
  -9  -1  -2    0.58    0.60
   9  -1   2    1.68    0.55
  -9  -1  -2    1.73    0.56
  -9   1  -2    1.33    0.54
  -9   1  -2    1.70    0.61
   9   1   2    2.38    0.66
   9   1   2    1.76    1.28
   9   1   2    1.58    0.62
   9   1   2    0.53    1.23
   9   1   2    1.98    0.35
  -9   1  -2    2.08    0.59
  -9   1  -2    2.35    1.33
   9   1   2    2.67    0.59
  -9   1  -2    2.12    0.66
  -9   1  -2    0.97    0.56
  -9   1  -2    2.30    0.70
   9   1   2    1.70    0.65
   9   1   2    1.24    0.62
  -9   1  -2    2.26    0.69
 -11  -1  -2  124.45    5.73
  11  -1   2  118.18    5.86
  11  -1   2  131.11    5.74
  11  -1   2  127.54    7.45
 -11  -1  -2  120.44    5.82
  11  -1   2  125.98    5.76
 -11  -1  -2  128.99    5.89
  11  -1   2  123.87    5.72
  11  -1   2  132.60    5.60
 -11  -1  -2  123.34    5.64
  11  -1   2  126.85    5.79
  11  -1   2  125.53    5.84
  11   1   2  121.96    5.79
 -11   1  -2  128.73    5.70
  11   1   2  121.25    5.70
 -11   1  -2  127.62    7.41
 -11   1  -2  115.08    5.65
  11   1   2  125.07    5.76
  11   1   2  127.78    7.38
  11   1   2  124.89    5.75
  11   1   2  127.56    5.34
  11   1   2  131.72    7.53
 -11   1  -2  130.58    5.61
  11   1   2  128.28    5.67
 -11   1  -2  131.48    5.83
 -11   1  -2  126.19    5.87
 -11   1  -2  125.42    5.84
  13  -1   2    1.18    0.84
  13  -1   2    0.20    0.66
  13  -1   2    1.44    0.79
  13  -1   2    0.73    0.69
 -13  -1  -2    1.30    0.62
 -13  -1  -2    1.27    0.63
  13  -1   2    0.84    0.66
 -13  -1  -2    1.52    0.71
 -13  -1  -2    0.93    0.66
  13  -1   2    1.29    1.16
  13  -1   2    1.20    0.48
  13  -1   2    0.25    1.28
 -13  -1  -2    0.68    0.59
  13   1   2    0.43    0.70
  13   1   2   -0.12    0.58
  13   1   2    0.69    0.32
  13   1   2    0.15    0.61
  13   1   2    1.65    1.51
  13   1   2    0.56    0.66
  13   1   2    2.44    1.41
 -13   1  -2   -0.10    0.60
 -13   1  -2    0.25    0.69
 -13   1  -2    1.23    0.64
 -13   1  -2    1.45    0.74
 -13   1  -2    1.19    0.54
 -13   1  -2   -0.36    0.57
 -13   1  -2   -0.77    1.33
  15  -1   2   -0.38    0.74
  15  -1   2    0.20    1.45
  15  -1   2    0.27    0.77
 -15  -1  -2    1.48    0.76
  15  -1   2   -0.30    0.75
  15  -1   2   -0.23    0.84
  15  -1   2   -0.33    0.71
 -15  -1  -2    0.83    0.68
 -15  -1  -2    0.44    0.60
 -15  -1  -2    0.36    0.62
  15  -1   2    0.18    0.68
 -15  -1  -2    0.12    0.66
  15  -1   2    0.69    0.75
 -15   1  -2   -0.31    0.45
 -15   1  -2    0.78    0.69
  15   1   2    0.32    0.33
  15   1   2    0.22    0.69
 -15   1  -2   -0.35    0.79
  15   1   2    0.80    0.71
  15   1   2   -0.26    0.58
  15   1   2    0.15    0.67
 -15   1  -2   -0.43    0.58
 -15   1  -2    0.27    0.62
  15   1   2    0.84    1.52
 -15   1  -2   -0.17    0.68
 -17  -1  -2    9.93    1.84
 -17  -1  -2    8.21    1.34
 -17  -1  -2    8.02    1.47
  17  -1   2   10.26    1.42
  17  -1   2   12.57    1.52
  17  -1   2    8.14    1.25
  17  -1   2   10.09    1.47
 -17  -1  -2   11.63    1.37
 -17  -1  -2    8.99    1.25
  17  -1   2   12.53    1.19
  17  -1   2   11.29    1.48
  17  -1   2    7.50    2.63
 -17   1  -2    8.67    1.37
  17   1   2    7.77    1.23
 -17   1  -2   11.85    1.58
 -17   1  -2    9.19    1.22
  17   1   2    9.70    2.58
  17   1   2    8.79    1.35
  17   1   2    7.73    2.26
 -17   1  -2   11.22    1.51
  17   1   2    9.71    1.34
 -17   1  -2   13.27    1.45
  17   1   2    8.79    1.18
 -17   1  -2   10.68    1.34
  17   1   2   10.30    1.33
  17   1   2   11.74    0.85
  19  -1   2   16.77    2.05
 -19  -1  -2   14.59    1.87
  19  -1   2   16.55    3.48
  19  -1   2   16.31    1.86
  19  -1   2   14.15    1.66
 -19  -1  -2   13.52    1.73
  19  -1   2   12.00    1.58
  19  -1   2   15.63    1.34
 -19  -1  -2   16.76    1.71
  19  -1   2   14.39    1.76
  19  -1   2   15.53    3.40
 -19  -1  -2   14.69    1.90
  19   1   2   14.96    1.82
  19   1   2    9.25    2.92
 -19   1  -2   16.14    1.62
 -19   1  -2   14.48    1.64
  19   1   2   13.50    1.77
 -19   1  -2   13.83    2.11
 -19   1  -2   13.88    1.83
  19   1   2   14.57    0.99
  19   1   2   15.58    1.68
  19   1   2   16.43    1.76
  19   1   2   11.60    1.53
 -19   1  -2   15.37    1.89
  19   1   2   11.25    3.12
 -19   1  -2   18.53    2.42
 -21  -1  -2   18.67    2.21
  21  -1   2   14.19    1.91
 -21  -1  -2   20.07    2.35
  21  -1   2   17.32    2.01
  21  -1   2   20.07    2.13
 -21  -1  -2   16.42    1.98
  21  -1   2   19.76    2.04
  21  -1   2   19.85    2.89
  21  -1   2   17.14    3.81
  21  -1   2   17.14    4.08
 -21  -1  -2   17.13    1.82
  21  -1   2   17.59    1.50
 -21   1  -2   21.10    2.15
  21   1   2   14.15    2.13
  21   1   2   12.22    3.75
  21   1   2   15.89    1.05
 -21   1  -2   15.20    1.51
 -21   1  -2   12.28    2.46
  21   1   2   16.65    1.96
  21   1   2   16.93    2.09
  21   1   2   17.28    1.07
 -21   1  -2   17.58    1.78
  21   1   2   11.44    3.11
  21   1   2   18.00    1.95
  21   1   2   17.40    1.89
  23  -1   2    0.82    0.63
 -23  -1  -2    1.28    1.12
  23  -1   2    1.26    0.92
  23  -1   2    0.54    2.75
  23  -1   2    1.26    1.04
  23  -1   2    5.38    3.31
 -23  -1  -2   -0.41    0.91
  23  -1   2   -2.90    0.97
 -23  -1  -2    2.17    1.19
  23  -1   2    2.13    1.21
  23  -1   2    0.80    1.07
  23   1   2    2.39    2.28
 -23   1  -2    0.58    1.08
  23   1   2    0.64    1.12
 -23   1  -2    2.92    1.32
  23   1   2    3.25    1.15
  23   1   2    1.39    0.35
  23   1   2   -0.71    0.81
  23   1   2    1.53    0.95
  23   1   2    0.57    2.57
  23   1   2    3.94    1.27
  23   1   2    1.33    0.35
  25  -1   2   -0.15    1.00
  25  -1   2    0.60    0.54
  25  -1   2   -0.84    2.78
 -25  -1  -2   -1.32    0.91
  25  -1   2    0.67    0.90
  25  -1   2    2.25    2.89
 -25  -1  -2    0.84    1.05
  25  -1   2    0.35    1.02
  25  -1   2    0.30    1.13
  25  -1   2    0.93    1.25
  25   1   2   -0.14    1.02
  25   1   2    1.19    1.25
  25   1   2   -0.82    0.73
  25   1   2    0.19    1.00
  25   1   2   -0.30    3.06
  25   1   2   -0.80    0.91
 -25   1  -2    0.64    1.17
  25   1   2   -0.72    3.11
  27  -1   2    7.62    1.74
  27  -1   2    6.68    1.86
  27  -1   2    7.05    1.83
 -27  -1  -2    5.87    1.72
  27  -1   2    6.29    1.47
  27  -1   2    6.80    4.51
  27  -1   2    4.94    1.25
  27  -1   2    3.28    0.80
  27  -1   2    9.14    5.11
  27   1   2    7.23    1.63
 -27   1  -2    4.73    1.35
  27   1   2    6.59    1.52
  27   1   2    8.77    4.23
  27   1   2    8.83    1.72
  27   1   2    8.57    1.56
  27   1   2    7.57    4.30
  27   1   2    5.65    1.57
  29  -1   2   -1.29    0.94
 -29  -1  -2   -0.03    1.18
  29  -1   2   -1.51    5.83
  29  -1   2    0.65    1.15
  29  -1   2    0.19    0.86
  29  -1   2    1.47    1.35
  29   1   2    0.59    1.33
  29   1   2   -0.07    0.97
 -29   1  -2   -0.77    1.07
  29   1   2    0.65    1.34
  29   1   2    0.18    1.00
  30  -2  -2    2.04    1.40
  30  -2  -2    0.32    0.78
 -30  -2   2    2.71    1.41
  30   2  -2    1.21    0.88
 -30   2   2   -0.49    1.20
  30   2  -2    1.32    1.25
  28  -2  -2    2.80    4.56
  28  -2  -2    2.01    0.82
 -28  -2   2   -0.11    1.11
  28  -2  -2    3.12    1.44
  28  -2  -2   -1.90    4.88
  28  -2  -2   -0.78    1.08
  28   2  -2    4.99    2.22
  28   2  -2    4.31    3.96
 -28   2   2    1.68    1.28
  28   2  -2    0.31    1.06
  28   2  -2   -0.79    1.08
 -28   2   2    0.15    1.10
  28   2  -2    0.61    1.09
  28   2  -2    1.30    0.96
 -28   2   2    1.34    0.71
 -26  -2   2    4.68    1.42
  26  -2  -2    3.10    1.34
  26  -2  -2    2.94    3.53
  26  -2  -2    3.64    0.88
  26  -2  -2    6.32    3.79
  26  -2  -2    5.55    1.63
  26  -2  -2    5.33    1.08
 -26  -2   2    6.24    2.17
  26  -2  -2    4.51    1.49
  26  -2  -2    4.29    1.61
 -26   2   2    1.95    1.14
  26   2  -2    2.72    3.22
  26   2  -2    7.05    1.51
 -26   2   2    5.07    0.99
  26   2  -2    5.79    1.44
  26   2  -2    5.17    1.19
  26   2  -2    3.26    2.98
 -26   2   2    7.02    1.58
  26   2  -2    4.71    1.16
  26   2  -2    6.33    1.53
  24  -2  -2    5.01    1.04
  24  -2  -2    3.36    1.36
  24  -2  -2    4.30    3.21
  24  -2  -2    3.39    1.14
 -24  -2   2    5.83    1.54
 -24  -2   2    6.18    1.46
  24  -2  -2    4.41    0.91
  24  -2  -2    4.04    1.42
  24  -2  -2    7.91    1.57
  24   2  -2    6.18    2.20
  24   2  -2    3.05    2.91
  24   2  -2    4.52    1.11
 -24   2   2    6.99    1.53
  24   2  -2   10.93    3.12
  24   2  -2    4.14    1.25
  24   2  -2    4.63    1.17
 -24   2   2    5.21    1.21
 -24   2   2    8.27    3.92
 -24   2   2    5.92    1.04
  24   2  -2    4.02    1.19
 -24   2   2    5.38    1.40
  22  -2  -2   36.65    5.47
  22  -2  -2   36.65    2.90
 -22  -2   2   38.64    3.13
  22  -2  -2   32.95    2.74
 -22  -2   2   33.39    2.53
  22  -2  -2   31.03    2.21
 -22  -2   2   36.54    2.88
  22  -2  -2   37.00    2.95
  22  -2  -2   36.10    2.48
  22  -2  -2   32.92    2.95
 -22   2   2   29.74    3.60
  22   2  -2   36.39    2.59
 -22   2   2   36.11    2.38
  22   2  -2   36.08    4.88
  22   2  -2   36.40    2.80
 -22   2   2   39.48    3.23
  22   2  -2   38.22    2.59
  22   2  -2   35.45    2.83
  22   2  -2   40.10    4.85
 -22   2   2   35.52    5.37
  22   2  -2   35.38    2.58
 -22   2   2   35.49    2.88
 -20  -2   2   -0.17    0.78
 -20  -2   2   -0.05    0.81
  20  -2  -2    0.61    0.75
  20  -2  -2   -1.12    1.79
 -20  -2   2    0.26    0.75
  20  -2  -2    0.47    1.17
  20  -2  -2    0.84    0.98
  20  -2  -2    1.38    0.88
  20  -2  -2    1.34    0.95
  20  -2  -2    0.48    0.62
 -20  -2   2   -0.73    0.63
  20  -2  -2    0.58    0.95
  20   2  -2    0.02    0.57
  20   2  -2   -0.23    0.71
 -20   2   2    0.42    0.84
  20   2  -2    0.49    1.69
  20   2  -2   -2.60    1.52
  20   2  -2   -0.64    0.71
  20   2  -2   -0.17    0.67
 -20   2   2    1.24    1.18
  20   2  -2   -0.50    0.76
 -20   2   2    2.10    1.15
 -20   2   2    0.26    0.62
 -20   2   2    2.38    2.19
  18  -2  -2   15.42    1.92
  18  -2  -2   16.12    3.43
 -18  -2   2   15.25    1.96
  18  -2  -2   15.00    1.86
  18  -2  -2   14.51    1.73
  18  -2  -2   14.28    1.53
 -18  -2   2   13.65    1.77
  18  -2  -2   12.28    1.72
 -18  -2   2   13.33    1.59
  18  -2  -2   14.07    1.34
 -18  -2   2   14.71    1.60
  18  -2  -2   11.16    1.64
  18   2  -2   13.31    4.56
  18   2  -2   16.49    1.72
  18   2  -2   17.00    1.80
 -18   2   2   17.73    3.61
 -18   2   2   14.01    1.69
 -18   2   2   12.12    1.65
  18   2  -2   14.64    1.56
 -18   2   2   16.61    1.97
  18   2  -2   14.07    1.52
 -18   2   2   13.24    1.44
  18   2  -2   15.74    1.52
  18   2  -2   15.41    1.72
 -18   2   2   17.43    2.16
  16  -2  -2   -0.08    0.60
  16  -2  -2    1.78    1.74
 -16  -2   2   -0.04    0.57
  16  -2  -2    0.05    0.68
  16  -2  -2    0.51    0.72
  16  -2  -2    0.02    0.71
 -16  -2   2    0.32    0.67
  16  -2  -2    0.70    0.83
  16  -2  -2    0.04    0.53
 -16  -2   2    0.10    0.69
 -16  -2   2   -0.19    0.61
 -16  -2   2    0.12    0.68
  16   2  -2   -0.14    0.48
 -16   2   2    0.92    0.82
  16   2  -2    0.56    0.76
 -16   2   2   -0.63    0.74
 -16   2   2   -0.54    0.62
 -16   2   2    0.39    0.63
  16   2  -2    0.04    0.51
  16   2  -2   -0.32    1.33
  16   2  -2    0.51    0.72
 -16   2   2    0.22    1.46
  16   2  -2   -0.07    0.57
  16   2  -2   -0.19    0.69
  14  -2  -2   10.92    2.34
  14  -2  -2   13.14    1.56
 -14  -2   2   15.84    1.62
 -14  -2   2   12.10    1.35
  14  -2  -2   13.80    1.26
  14  -2  -2   16.08    1.64
  14  -2  -2   15.44    1.52
 -14  -2   2   12.58    1.36
  14  -2  -2   11.44    1.53
 -14  -2   2   15.46    1.40
  14  -2  -2   14.00    1.62
  14  -2  -2   13.82    1.27
 -14  -2   2   13.74    1.45
  14   2  -2   11.52    1.37
 -14   2   2   17.03    1.76
  14   2  -2   16.11    1.53
 -14   2   2   13.85    1.55
  14   2  -2   14.23    1.34
 -14   2   2   12.32    2.66
  14   2  -2   11.07    2.27
 -14   2   2   14.61    1.63
 -14   2   2   20.09    2.08
 -14   2   2   11.65    1.40
  14   2  -2   12.81    1.28
  14   2  -2   14.60    1.31
  12  -2  -2   -0.29    0.86
  12  -2  -2    0.07    0.50
 -12  -2   2    0.30    0.56
  12  -2  -2    0.13    0.68
 -12  -2   2   -0.24    0.46
  12  -2  -2    0.07    0.69
 -12  -2   2    0.55    0.56
  12  -2  -2    0.33    0.45
  12  -2  -2    1.21    1.35
  12  -2  -2    0.06    0.61
 -12  -2   2   -0.10    0.54
  12   2  -2   -0.12    0.46
 -12   2   2   -0.12    0.69
  12   2  -2    0.69    0.49
 -12   2   2    0.85    0.56
 -12   2   2    0.36    0.56
  12   2  -2    0.37    0.77
 -12   2   2   -0.34    1.22
 -12   2   2   -0.44    0.52
  12   2  -2   -0.01    0.61
  12   2  -2   -0.53    0.87
 -12   2   2   -0.17    0.59
  12   2  -2   -0.56    0.39
  12   2  -2    0.26    0.51
  10  -2  -2   93.81    4.41
  10  -2  -2   79.40    4.12
  10  -2  -2   89.20    4.04
 -10  -2   2   90.75    5.53
 -10  -2   2   86.74    4.20
 -10  -2   2   91.38    4.18
  10  -2  -2   88.65    4.33
 -10  -2   2   87.88    4.25
  10  -2  -2   86.24    4.29
  10  -2  -2   91.17    4.27
 -10   2   2   87.50    4.16
 -10   2   2   91.71    4.37
  10   2  -2   91.79    4.16
  10   2  -2   87.22    4.08
  10   2  -2   90.33    4.19
  10   2  -2   94.31    5.28
 -10   2   2   94.22    4.31
  10   2  -2   87.86    4.13
  10   2  -2   86.70    4.22
 -10   2   2   90.56    4.35
  10   2  -2   88.33    5.33
 -10   2   2  102.07    7.81
 -10   2   2   84.17    4.24
   8  -2  -2   91.27    4.36
   8  -2  -2   97.61    4.23
  -8  -2   2   93.47    5.41
   8  -2  -2   98.04    4.48
   8  -2  -2   98.00    4.43
  -8  -2   2   97.81    4.39
  -8  -2   2   96.10    4.36
  -8  -2   2   97.98    4.30
   8  -2  -2   91.59    4.48
  -8  -2   2   99.18    4.39
   8  -2  -2   96.99    4.52
   8  -2  -2   97.61    5.80
  -8   2   2   97.41    4.47
  -8   2   2   94.99    5.77
   8   2  -2   95.17    4.41
  -8   2   2   93.95    4.41
  -8   2   2   93.29    4.38
   8   2  -2   91.01    4.28
   8   2  -2   90.38    5.21
   8   2  -2   93.84    4.26
  -8   2   2   95.02    4.49
  -8   2   2   95.52    4.50
   8   2  -2   97.07    4.25
   8   2  -2   93.46    5.22
   8   2  -2   96.88    4.26
   8   2  -2   98.84    4.39
  -6  -2   2  132.23    5.68
  -6  -2   2  132.64    5.74
   6  -2  -2  129.88    5.86
  -6  -2   2  131.11    5.62
  -6  -2   2  131.87    5.74
  -6  -2   2  133.81    5.43
  -6  -2   2  132.47    5.66
   6  -2  -2  134.93    5.79
   6  -2  -2  135.68    5.60
   6  -2  -2  125.93    5.73
   6  -2  -2  131.60    7.03
   6  -2  -2  129.89    5.82
  -6  -2   2  131.55    6.59
   6  -2  -2  130.93    5.78
   6   2  -2  123.43    5.73
   6   2  -2  128.59    5.56
  -6   2   2  129.76    5.82
  -6   2   2  128.45    5.76
   6   2  -2  130.57    5.43
   6   2  -2  127.95    5.61
  -6   2   2  131.13    5.75
   6   2  -2  127.00    6.37
   6   2  -2  129.49    5.58
  -6   2   2  132.68    5.83
  -6   2   2  131.60    5.76
   6   2  -2  132.89    5.74
  -4  -2   2   42.95    2.01
   4  -2  -2   42.73    2.14
  -4  -2   2   42.53    1.91
   4  -2  -2   42.53    2.14
   4  -2  -2   39.61    2.18
   4  -2  -2   42.51    2.15
   4  -2  -2   44.44    2.01
   4  -2  -2   40.54    2.20
  -4  -2   2   42.86    2.14
  -4  -2   2   40.63    2.11
  -4  -2   2   42.27    1.98
  -4  -2   2   39.99    1.99
   4  -2  -2   45.65    3.16
  -4  -2   2   37.43    2.58
  -4   2   2   44.46    3.24
  -4   2   2   42.33    2.14
   4   2  -2   45.27    1.94
   4   2  -2   37.37    1.94
  -4   2   2   42.68    2.21
   4   2  -2   41.52    1.91
   4   2  -2   42.50    2.12
  -4   2   2   40.08    2.14
  -4   2   2   38.43    2.15
   4   2  -2   42.84    2.57
   4   2  -2   41.41    1.92
  -4   2   2   42.20    2.15
  -2  -2   2   11.53    0.85
  -2  -2   2   11.70    0.80
  -2  -2   2   11.15    0.80
   2  -2  -2    9.16    1.51
   2  -2  -2   12.26    0.96
  -2  -2   2   10.78    0.80
  -2  -2   2   12.61    0.99
  -2  -2   2   11.81    1.52
   2  -2  -2   13.64    0.95
   2  -2  -2   10.63    1.02
   2  -2  -2   10.98    0.87
   2  -2  -2   12.92    0.99
   2  -2  -2   11.84    1.02
   2   2  -2   11.27    0.71
  -2   2   2   12.36    0.88
  -2   2   2   11.96    0.94
  -2   2   2   11.63    1.63
   2   2  -2   12.12    0.79
   2   2  -2   12.03    1.33
   2   2  -2   12.38    0.86
  -2   2   2   11.62    0.98
   2   2  -2   11.99    1.01
   2   2  -2   11.78    0.73
  -2   2   2   11.74    1.02
  -2   2   2   12.72    1.06
  -2   2   2   11.27    1.06
   0  -2  -2  139.88    6.13
   0  -2  -2  150.83    6.09
   0  -2   2  138.77    5.97
   0  -2   2  138.94    6.00
   0  -2   2  140.75    6.07
   0  -2  -2  141.06    6.08
   0  -2  -2  150.43    6.10
   0  -2   2  145.92    6.01
   0  -2  -2  148.60    6.07
   0  -2  -2  143.67    7.05
   0  -2  -2  143.68    6.15
   0  -2   2  143.13    6.12
   0  -2   2  142.46    6.11
   0   2  -2  139.51    6.08
   0   2   2  138.57    6.07
   0   2  -2  129.43    5.93
   0   2  -2  140.76    5.95
   0   2  -2  142.17    5.97
   0   2   2  149.06    6.09
   0   2  -2  144.25    6.13
   0   2   2  144.30    6.06
   0   2   2  140.60    6.12
   0   2  -2  142.00    6.54
   0   2   2  138.93    6.13
   0   2   2  139.57    6.07
   0   2   2  140.38    7.01
   2  -2   2    1.87    0.51
  -2  -2  -2    2.45    0.54
  -2  -2  -2    3.09    1.22
   2  -2   2    2.80    0.57
  -2  -2  -2    2.71    0.42
   2  -2   2    2.04    0.55
   2  -2   2    3.29    0.53
   2  -2   2    2.59    0.53
  -2  -2  -2    3.73    0.58
   2  -2   2    2.61    0.94
  -2  -2  -2    3.19    0.57
   2  -2   2    3.17    0.50
  -2  -2  -2    2.19    0.55
   2   2   2    2.60    0.55
   2   2   2    2.45    0.49
  -2   2  -2    2.61    0.47
   2   2   2    2.88    0.55
  -2   2  -2    1.86    0.54
  -2   2  -2    2.64    0.43
   2   2   2    3.94    0.51
  -2   2  -2    2.51    0.51
  -2   2  -2    1.64    0.53
   2   2   2    2.86    0.56
  -2   2  -2    3.10    1.06
   4  -2   2    9.96    1.01
   4  -2   2    9.02    1.47
  -4  -2  -2   10.56    0.88
   4  -2   2    9.76    1.02
  -4  -2  -2   10.82    0.76
  -4  -2  -2    9.84    0.95
  -4  -2  -2   11.27    1.06
   4  -2   2   10.20    1.05
   4  -2   2   12.46    1.00
  -4  -2  -2   11.28    1.06
  -4  -2  -2   11.79    0.98
   4  -2   2   10.43    1.02
   4   2   2   12.37    1.04
   4   2   2    9.11    0.98
   4   2   2   11.60    1.76
  -4   2  -2    9.62    1.03
   4   2   2   11.58    0.79
  -4   2  -2   10.03    0.96
  -4   2  -2   12.09    0.96
  -4   2  -2    9.73    0.91
   4   2   2   12.19    1.04
   4   2   2   10.78    0.99
  -4   2  -2   10.60    1.63
  -6  -2  -2   55.19    2.64
  -6  -2  -2   49.39    2.31
   6  -2   2   48.25    2.64
   6  -2   2   52.45    3.71
   6  -2   2   50.46    2.56
  -6  -2  -2   49.72    2.64
  -6  -2  -2   54.83    2.62
   6  -2   2   49.70    2.65
  -6  -2  -2   53.57    2.52
   6  -2   2   49.09    2.62
   6  -2   2   52.77    2.65
   6  -2   2   55.23    2.64
  -6  -2  -2   53.54    2.68
  -6  -2  -2   54.45    3.92
   6  -2   2   48.63    2.60
   6   2   2   52.38    2.63
   6   2   2   51.34    2.32
   6   2   2   50.33    2.58
   6   2   2   47.94    2.60
  -6   2  -2   50.86    2.60
   6   2   2   52.62    2.63
  -6   2  -2   52.60    2.61
  -6   2  -2   52.84    2.63
  -6   2  -2   49.56    3.67
   6   2   2   52.22    3.70
  -6   2  -2   50.37    2.58
   8  -2   2   87.61    5.55
   8  -2   2   90.13    4.35
  -8  -2  -2   91.86    4.14
   8  -2   2   91.56    4.23
  -8  -2  -2   87.14    4.27
  -8  -2  -2   90.28    4.27
  -8  -2  -2   96.54    5.72
   8  -2   2   86.68    4.20
   8  -2   2   89.30    4.28
   8  -2   2   93.85    4.25
  -8  -2  -2   89.10    4.32
   8  -2   2   88.54    4.30
   8  -2   2   87.26    4.24
  -8  -2  -2   92.90    4.23
   8   2   2   91.07    5.63
   8   2   2   92.46    4.28
  -8   2  -2   83.51    4.18
   8   2   2   87.57    4.20
  -8   2  -2   92.00    4.24
  -8   2  -2   92.87    4.32
  -8   2  -2   94.35    4.24
  -8   2  -2   94.48    5.66
   8   2   2   89.75    4.25
   8   2   2   91.99    4.28
   8   2   2   92.20    4.15
  -8   2  -2   87.85    4.25
   8   2   2   89.56    3.86
  10  -2   2   90.75    4.49
  10  -2   2   93.05    4.39
 -10  -2  -2   92.43    4.33
 -10  -2  -2   88.50    4.40
 -10  -2  -2   99.19    6.10
  10  -2   2   92.04    5.91
 -10  -2  -2   90.40    4.23
 -10  -2  -2   93.07    4.49
  10  -2   2   90.49    4.33
  10  -2   2   84.85    4.40
 -10  -2  -2   93.39    4.37
  10  -2   2   92.57    4.33
  10  -2   2   88.80    4.37
  10  -2   2   93.99    4.37
  10   2   2   90.71    4.34
  10   2   2   84.58    4.57
 -10   2  -2   89.87    5.93
  10   2   2   90.23    4.67
  10   2   2   91.22    4.26
 -10   2  -2   83.22    4.28
 -10   2  -2   88.93    4.41
  10   2   2   98.56    5.98
  10   2   2   92.72    3.88
  10   2   2   89.61    3.88
 -10   2  -2   94.80    4.47
  10   2   2   91.80    4.39
 -10   2  -2   89.65    4.39
 -10   2  -2   96.46    4.34
 -12  -2  -2   20.14    1.48
  12  -2   2   23.18    3.15
  12  -2   2   17.60    1.59
 -12  -2  -2   19.37    1.67
  12  -2   2   18.81    1.67
  12  -2   2   23.20    2.46
  12  -2   2   18.06    1.75
 -12  -2  -2   19.91    3.03
 -12  -2  -2   19.22    1.71
  12  -2   2   18.60    1.72
 -12  -2  -2   18.77    1.67
 -12  -2  -2   21.42    1.82
  12  -2   2   19.05    1.48
  12   2   2   18.82    1.53
  12   2   2   20.42    1.01
 -12   2  -2   19.33    1.67
 -12   2  -2   21.09    1.75
  12   2   2   20.05    2.75
  12   2   2   19.04    1.01
  12   2   2   18.33    1.59
  12   2   2   23.12    1.73
 -12   2  -2   22.35    3.28
 -12   2  -2   21.78    1.81
  12   2   2   24.21    3.05
  12   2   2   18.92    1.62
 -12   2  -2   18.31    1.54
  14  -2   2   12.16    1.44
  14  -2   2    6.84    2.17
 -14  -2  -2   10.58    1.39
 -14  -2  -2    7.99    1.20
  14  -2   2    7.11    1.08
 -14  -2  -2   11.91    1.41
 -14  -2  -2   11.31    1.24
  14  -2   2   11.72    1.51
  14  -2   2   10.07    1.30
  14  -2   2   10.73    1.40
  14  -2   2   11.27    1.19
 -14  -2  -2   12.62    1.30
  14   2   2   11.07    1.25
  14   2   2    9.53    1.22
 -14   2  -2   11.82    1.48
 -14   2  -2   10.51    1.38
  14   2   2   10.71    1.39
  14   2   2   10.83    1.35
  14   2   2   12.00    1.32
  14   2   2   11.62    0.66
  14   2   2   11.86    1.55
 -14   2  -2    7.73    2.34
  14   2   2   10.43    0.64
 -14   2  -2    9.50    1.20
 -14   2  -2   11.26    1.61
  14   2   2    8.29    2.27
  14   2   2   11.62    2.44
 -16  -2  -2    1.15    0.68
  16  -2   2    0.53    0.84
  16  -2   2   -0.28    0.69
  16  -2   2    0.82    0.65
 -16  -2  -2    0.95    0.75
 -16  -2  -2    0.78    0.75
  16  -2   2    0.65    1.02
  16  -2   2    0.49    0.78
 -16  -2  -2    1.40    0.90
 -16  -2  -2    1.44    0.74
  16  -2   2    0.55    1.41
  16  -2   2   -0.05    0.77
  16   2   2    0.53    0.19
  16   2   2    0.89    0.85
  16   2   2    0.28    0.65
  16   2   2    0.16    0.73
 -16   2  -2    2.67    1.00
  16   2   2    1.04    1.48
  16   2   2    1.97    1.62
  16   2   2    0.24    0.78
 -16   2  -2    1.39    0.88
 -16   2  -2   -1.57    1.40
  16   2   2    1.20    0.72
  16   2   2    0.76    0.23
 -16   2  -2    0.61    0.75
 -16   2  -2    0.32    0.59
 -16   2  -2   -1.02    0.61
  16   2   2    0.81    0.78
  18  -2   2    2.54    1.01
 -18  -2  -2    1.63    1.20
  18  -2   2    1.77    1.01
 -18  -2  -2    2.24    1.06
  18  -2   2    1.85    1.15
  18  -2   2    1.72    0.77
 -18  -2  -2    0.54    0.80
 -18  -2  -2    0.57    0.82
 -18  -2  -2    1.60    0.91
  18  -2   2    2.26    1.01
  18  -2   2   -0.42    1.64
  18  -2   2    0.95    0.94
  18  -2   2    0.71    0.99
 -18   2  -2    2.44    1.00
  18   2   2    1.14    1.73
  18   2   2    2.27    1.08
 -18   2  -2    1.85    0.78
  18   2   2    1.80    0.84
  18   2   2    1.65    0.86
  18   2   2    1.65    0.91
 -18   2  -2    1.66    1.00
 -18   2  -2    2.54    0.78
  18   2   2    1.50    0.91
  18   2   2   -0.92    1.79
 -18   2  -2    1.25    0.93
 -18   2  -2    1.22    2.16
  20  -2   2    0.03    0.83
  20  -2   2   -0.27    1.91
 -20  -2  -2    0.68    0.79
  20  -2   2   -1.28    0.52
  20  -2   2   -0.74    0.79
  20  -2   2   -0.55    0.76
  20  -2   2    0.85    0.85
  20  -2   2    1.03    1.18
 -20  -2  -2    0.33    0.72
 -20  -2  -2   -0.48    0.81
 -20  -2  -2   -0.73    0.72
  20  -2   2   -0.45    0.79
 -20   2  -2   -0.22    0.92
  20   2   2    1.13    1.03
  20   2   2   -0.40    0.78
  20   2   2   -1.66    2.09
  20   2   2   -1.24    0.72
 -20   2  -2   -1.10    0.87
  20   2   2    1.59    0.94
 -20   2  -2   -0.11    0.63
  20   2   2    0.42    1.83
  20   2   2   -0.39    0.65
 -20   2  -2    0.74    1.00
  22  -2   2   13.49    3.78
  22  -2   2   17.17    2.20
  22  -2   2   15.84    1.98
  22  -2   2   13.77    1.56
  22  -2   2   16.92    2.00
 -22  -2  -2   21.01    2.49
 -22  -2  -2   15.20    1.98
  22  -2   2   14.71    2.06
  22  -2   2   15.21    1.98
  22  -2   2   15.83    2.03
 -22   2  -2   15.75    1.68
  22   2   2   18.36    2.03
 -22   2  -2   14.13    2.08
 -22   2  -2   14.74    2.99
  22   2   2   15.98    2.06
  22   2   2   14.10    3.47
  22   2   2   14.96    1.97
 -22   2  -2   17.18    2.23
  22   2   2   16.48    1.86
  22   2   2   17.63    4.04
  22   2   2   18.42    2.07
  24  -2   2   25.76    2.85
  24  -2   2   28.54    2.96
  24  -2   2   21.86    1.86
 -24  -2  -2   26.88    2.91
  24  -2   2   20.04    4.96
  24  -2   2   21.97    4.97
  24  -2   2   27.19    3.54
  24  -2   2   25.26    2.43
 -24  -2  -2   27.36    2.84
  24  -2   2   27.99    2.61
  24   2   2   23.07    2.49
  24   2   2   27.74    2.51
  24   2   2   21.68    4.80
 -24   2  -2   26.66    2.82
  24   2   2   26.83    5.10
 -24   2  -2   23.42    2.61
  24   2   2   26.22    2.56
 -24   2  -2   25.76    2.06
  26  -2   2    1.39    1.14
 -26  -2  -2    3.41    1.35
 -26  -2  -2    0.84    1.10
  26  -2   2    0.22    1.14
  26  -2   2    0.50    0.94
  26  -2   2    3.13    4.03
  26  -2   2    0.95    3.86
  26  -2   2    2.62    1.34
  26   2   2    1.46    0.99
  26   2   2    2.38    1.17
 -26   2  -2    1.10    1.04
  26   2   2    3.40    1.55
  26   2   2    0.81    3.83
  26   2   2    1.19    1.18
  26   2   2    2.05    1.07
  26   2   2    0.72    2.99
  28  -2   2    0.36    1.26
  28  -2   2    7.67    5.05
  28  -2   2    1.78    1.15
  28  -2   2   -0.31    1.36
  28  -2   2   -1.07    0.84
  28  -2   2   11.62    5.48
 -28  -2  -2    1.24    1.33
  28   2   2   -0.70    0.95
  28   2   2    1.01    1.09
  28   2   2    1.29    1.13
  28   2   2    2.24    5.30
  28   2   2   -0.78    1.09
 -28   2  -2   -0.26    1.13
  29  -3  -2   -2.03    1.16
 -29  -3   2    2.17    1.25
  29  -3  -2    0.42    1.62
  29  -3  -2    0.25    0.69
 -29   3   2    0.39    0.81
 -29   3   2   -0.08    1.34
  29   3  -2    1.91    1.13
 -29   3   2    1.29    1.45
  29   3  -2   -1.02    0.76
  29   3  -2   -0.04    1.09
  27  -3  -2   -1.34    1.08
 -27  -3   2   -1.38    1.02
  27  -3  -2    3.17    1.47
  27  -3  -2   -0.67    1.04
  27  -3  -2    0.97    0.87
  27   3  -2    1.00    0.83
  27   3  -2   -0.70    1.23
 -27   3   2   -0.23    1.29
  27   3  -2   -0.75    0.81
 -27   3   2    0.56    0.74
  27   3  -2    0.69    0.98
 -27   3   2    2.22    4.55
  27   3  -2   -0.85    1.03
 -27   3   2    0.81    1.27
  27   3  -2    1.59    3.76
 -25  -3   2    8.06    1.61
  25  -3  -2    4.12    4.02
  25  -3  -2    4.52    1.50
  25  -3  -2    9.07    1.85
 -25  -3   2    4.43    1.24
  25  -3  -2    6.61    1.21
  25  -3  -2    9.67    1.83
  25   3  -2    5.50    1.26
  25   3  -2    5.91    3.15
  25   3  -2    5.07    1.36
  25   3  -2    6.57    1.43
  25   3  -2    6.07    1.17
 -25   3   2    4.50    1.35
 -25   3   2    5.94    1.23
 -25   3   2    6.38    1.70
 -25   3   2   11.10    4.60
  25   3  -2    5.82    1.35
  25   3  -2    7.68    3.11
  23  -3  -2    1.97    1.17
 -23  -3   2    1.54    1.06
  23  -3  -2    0.16    3.10
  23  -3  -2    1.66    1.39
  23  -3  -2    1.96    1.21
  23  -3  -2    2.63    0.95
 -23  -3   2    1.96    1.13
  23   3  -2    1.84    2.44
  23   3  -2    2.33    1.00
 -23   3   2    6.36    2.98
  23   3  -2    3.21    1.04
 -23   3   2    1.38    1.22
  23   3  -2    1.87    2.46
 -23   3   2    2.68    1.00
  23   3  -2    2.40    0.89
  23   3  -2    2.09    1.21
 -23   3   2    1.47    1.14
  21  -3  -2   26.06    2.70
 -21  -3   2   29.12    2.68
  21  -3  -2   31.55    2.69
  21  -3  -2   23.16    4.69
  21  -3  -2   25.72    2.56
  21  -3  -2   24.46    2.07
  21  -3  -2   24.58    1.99
  21  -3  -2   23.30    2.31
  21  -3  -2   24.13    2.54
 -21  -3   2   25.57    2.45
 -21   3   2   23.05    2.63
  21   3  -2   29.57    2.25
  21   3  -2   29.57    4.42
 -21   3   2   18.90    4.23
 -21   3   2   21.84    2.47
  21   3  -2   25.30    2.42
  21   3  -2   25.86    2.10
 -21   3   2   21.05    2.05
 -21   3   2   19.13    3.11
  21   3  -2   22.06    2.22
  21   3  -2   28.79    2.30
  19  -3  -2   -0.23    0.90
  19  -3  -2   -0.51    0.87
 -19  -3   2   -0.12    0.67
  19  -3  -2   -0.15    0.60
 -19  -3   2   -0.43    0.82
 -19  -3   2    1.25    0.86
  19  -3  -2    0.24    0.75
  19  -3  -2   -0.65    2.02
  19  -3  -2    1.41    1.13
  19  -3  -2    0.50    1.03
  19  -3  -2   -0.48    0.90
 -19   3   2   -0.19    0.66
  19   3  -2    1.35    1.58
  19   3  -2    0.78    0.79
 -19   3   2   -0.46    2.00
 -19   3   2   -0.48    0.85
  19   3  -2   -0.38    0.55
 -19   3   2   -0.16    0.77
  19   3  -2    0.18    0.76
  19   3  -2    1.41    1.54
 -19   3   2   -0.31    0.88
  19   3  -2   -0.06    0.67
  19   3  -2    0.60    0.89
  17  -3  -2    1.32    0.76
 -17  -3   2    4.05    1.03
  17  -3  -2    4.67    1.28
  17  -3  -2    2.06    0.75
 -17  -3   2    2.61    0.97
  17  -3  -2    3.41    1.11
  17  -3  -2    2.09    2.20
  17  -3  -2    2.85    1.11
 -17  -3   2    4.69    1.10
  17  -3  -2    3.78    1.13
  17  -3  -2    2.66    1.09
 -17  -3   2    3.25    0.95
 -17   3   2    3.93    1.13
  17   3  -2    4.22    1.63
  17   3  -2    3.94    0.96
 -17   3   2    2.76    0.84
 -17   3   2    2.89    2.04
 -17   3   2    3.14    1.09
  17   3  -2    3.47    0.95
  17   3  -2    2.25    0.93
  17   3  -2    1.47    0.68
  17   3  -2    2.85    0.71
  17   3  -2    1.90    1.53
 -17   3   2    5.01    1.07
 -17   3   2    2.54    0.85
 -15  -3   2    5.12    0.95
  15  -3  -2    6.66    1.13
 -15  -3   2    7.24    1.14
  15  -3  -2    6.29    0.96
  15  -3  -2    7.61    1.34
 -15  -3   2    9.24    1.33
 -15  -3   2    8.30    1.18
  15  -3  -2    5.67    1.09
  15  -3  -2    7.40    1.35
  15  -3  -2    7.77    1.36
  15  -3  -2    7.45    2.57
 -15  -3   2    7.94    1.10
 -15   3   2    6.77    1.15
  15   3  -2    6.53    1.07
 -15   3   2    8.91    1.42
  15   3  -2    6.48    1.90
  15   3  -2    7.74    0.99
  15   3  -2    7.44    2.04
  15   3  -2    7.26    1.22
  15   3  -2    5.81    1.03
 -15   3   2    9.68    1.41
 -15   3   2    8.30    2.70
 -15   3   2    4.80    1.08
 -15   3   2    9.52    1.24
  15   3  -2    5.85    0.91
 -13  -3   2    3.28    0.83
 -13  -3   2    2.46    0.71
  13  -3  -2    3.09    1.00
  13  -3  -2    2.99    0.99
 -13  -3   2    3.25    0.87
  13  -3  -2    2.26    1.63
 -13  -3   2    0.81    1.26
  13  -3  -2    0.93    0.64
  13  -3  -2    2.26    0.86
 -13  -3   2    3.08    0.82
  13  -3  -2    2.70    0.67
  13  -3  -2    1.03    0.67
  13  -3  -2    2.33    0.87
 -13  -3   2    2.17    0.69
  13   3  -2    2.66    0.61
  13   3  -2    1.88    1.26
  13   3  -2    3.07    0.66
 -13   3   2    4.55    1.91
 -13   3   2    3.75    0.89
  13   3  -2    2.53    0.74
 -13   3   2    2.16    0.91
 -13   3   2    2.92    1.00
 -13   3   2    2.53    0.80
  13   3  -2    2.79    0.81
  13   3  -2    5.07    1.64
 -13   3   2    2.85    0.83
  13   3  -2    1.68    0.52
  13   3  -2    3.96    0.92
 -11  -3   2    1.27    0.65
  11  -3  -2    0.89    0.64
 -11  -3   2    1.52    0.67
  11  -3  -2    0.39    0.66
  11  -3  -2    1.31    0.53
 -11  -3   2    0.59    0.60
  11  -3  -2    1.22    0.65
  11  -3  -2    1.92    0.56
  11  -3  -2    1.07    0.79
 -11  -3   2    2.02    1.31
  11  -3  -2    1.59    1.50
 -11  -3   2    1.72    0.62
 -11  -3   2    1.73    0.65
  11  -3  -2    1.92    0.71
 -11   3   2    0.91    0.62
  11   3  -2    2.27    0.55
 -11   3   2    0.53    1.37
 -11   3   2    1.11    0.71
 -11   3   2    1.94    1.23
 -11   3   2    0.47    0.73
  11   3  -2    0.70    1.06
  11   3  -2    1.42    0.74
  11   3  -2    0.39    0.96
  11   3  -2    0.80    0.60
  11   3  -2    1.81    0.56
  11   3  -2    2.49    0.56
  -9  -3   2   65.13    3.36
   9  -3  -2   66.40    4.90
  -9  -3   2   69.56    4.63
  -9  -3   2   66.18    3.36
   9  -3  -2   67.30    3.39
  -9  -3   2   64.95    2.84
   9  -3  -2   70.27    3.48
   9  -3  -2   66.14    3.21
  -9  -3   2   67.17    3.37
  -9  -3   2   64.65    3.29
   9  -3  -2   71.14    3.21
   9  -3  -2   74.17    3.53
   9  -3  -2   66.72    3.56
   9  -3  -2   66.50    3.50
  -9  -3   2   68.22    3.25
   9   3  -2   66.48    2.86
  -9   3   2   67.30    3.46
   9   3  -2   67.15    4.32
  -9   3   2   65.29    4.84
  -9   3   2   65.11    3.47
  -9   3   2   66.12    3.40
  -9   3   2   69.29    3.53
   9   3  -2   62.36    3.15
  -9   3   2   62.72    3.42
   9   3  -2   66.62    3.15
   9   3  -2   64.65    3.23
  -7  -3   2   23.94    1.72
   7  -3  -2   20.43    1.62
  -7  -3   2   19.73    1.41
   7  -3  -2   19.98    1.57
   7  -3  -2   22.39    1.67
   7  -3  -2   21.12    1.77
   7  -3  -2   20.57    1.36
  -7  -3   2   23.16    2.36
  -7  -3   2   22.40    1.48
   7  -3  -2   21.52    1.57
   7  -3  -2   21.14    2.83
  -7  -3   2   21.86    1.14
   7   3  -2   21.21    1.46
  -7   3   2   23.37    2.77
  -7   3   2   21.91    1.60
  -7   3   2   22.40    1.67
  -7   3   2   20.35    1.59
   7   3  -2   24.32    2.26
  -7   3   2   20.42    1.67
   7   3  -2   21.41    1.56
   7   3  -2   21.53    1.17
   7   3  -2   21.89    1.30
  -7   3   2   20.37    1.58
   7   3  -2   23.44    1.39
   5  -3  -2  156.22    7.02
   5  -3  -2  159.17    6.98
  -5  -3   2  162.78    6.85
   5  -3  -2  162.14    8.49
   5  -3  -2  156.67    6.98
   5  -3  -2  156.24    6.94
  -5  -3   2  154.25    6.94
   5  -3  -2  176.47    7.13
  -5  -3   2  156.43    6.86
   5  -3  -2  154.53    6.83
  -5  -3   2  151.29    6.77
  -5  -3   2  158.53    6.71
  -5  -3   2  158.74    7.90
  -5  -3   2  157.96    6.97
   5   3  -2  158.93    6.71
   5   3  -2  160.65    7.66
  -5   3   2  155.37    7.00
  -5   3   2  150.74    8.29
  -5   3   2  155.42    6.95
  -5   3   2  156.96    7.01
   5   3  -2  158.31    6.72
  -5   3   2  163.73    7.01
  -5   3   2  158.53    6.97
   5   3  -2  157.61    6.78
   5   3  -2  160.43    6.98
   5   3  -2  156.45    6.72
  -3  -3   2    0.37    0.39
   3  -3  -2   -0.40    0.38
   3  -3  -2   -0.79    0.99
   3  -3  -2   -0.22    0.53
  -3  -3   2    0.17    0.35
   3  -3  -2    0.56    0.43
   3  -3  -2   -0.42    0.49
   3  -3  -2   -0.15    0.47
  -3  -3   2    0.17    0.38
  -3  -3   2   -0.16    0.45
  -3  -3   2   -0.17    0.35
  -3  -3   2   -0.60    0.64
   3  -3  -2   -0.07    0.48
  -3   3   2   -0.24    0.45
  -3   3   2   -0.16    0.56
   3   3  -2    0.12    0.41
  -3   3   2    0.27    0.51
   3   3  -2   -0.25    0.38
  -3   3   2   -0.08    0.44
   3   3  -2   -0.03    0.48
  -3   3   2   -0.18    0.48
   3   3  -2   -0.18    0.31
  -3   3   2    0.16    0.90
   3   3  -2    0.45    0.31
   3   3  -2   -0.24    0.70
  -3   3   2   -0.25    0.44
  -1  -3   2    6.31    1.24
   1  -3  -2    4.23    0.63
  -1  -3   2    7.46    0.79
   1  -3  -2    6.10    0.77
   1  -3  -2    6.33    0.78
  -1  -3   2    5.20    0.65
   1  -3  -2    5.07    1.47
  -1  -3   2    7.27    0.82
   1  -3  -2    6.73    0.78
   1  -3  -2    4.82    0.74
   1  -3  -2    6.90    0.80
  -1  -3   2    5.93    0.79
  -1  -3   2    5.93    0.66
  -1  -3   2    5.22    0.77
   1   3  -2    5.03    0.69
   1   3  -2    5.66    0.70
   1   3  -2    6.19    0.68
   1   3  -2    6.98    0.68
  -1   3   2    7.30    1.57
  -1   3   2    5.70    0.79
  -1   3   2    6.80    0.81
   1   3  -2    5.88    0.82
  -1   3   2    4.57    0.71
  -1   3   2    5.70    0.80
   1   3  -2    3.45    1.05
  -1   3   2    5.96    0.77
  -1   3   2    6.74    0.78
  -1  -3  -2   21.46    1.39
   1  -3   2   22.48    1.32
  -1  -3  -2   20.46    1.48
  -1  -3  -2   21.35    1.45
   1  -3   2   21.21    1.40
   1  -3   2   22.08    1.38
   1  -3   2   22.93    1.48
  -1  -3  -2   22.19    1.41
   1  -3   2   19.67    1.42
  -1  -3  -2   21.73    1.52
  -1  -3  -2   19.59    2.45
  -1  -3  -2   22.76    1.38
   1  -3   2   20.77    2.26
   1  -3   2   22.81    1.51
   1   3   2   21.99    1.48
  -1   3  -2   22.02    1.49
   1   3   2   20.52    2.30
   1   3   2   20.38    1.44
   1   3   2   22.21    1.45
   1   3   2   21.75    1.47
  -1   3  -2   20.19    2.05
  -1   3  -2   20.77    1.30
  -1   3  -2   20.25    1.27
   1   3   2   23.88    1.43
  -1   3  -2   24.42    1.38
  -3  -3  -2    9.54    0.84
  -3  -3  -2    9.76    1.07
   3  -3   2    9.26    1.08
  -3  -3  -2   10.15    1.06
  -3  -3  -2    8.88    0.96
   3  -3   2    8.66    1.05
   3  -3   2    9.06    1.63
   3  -3   2    8.70    0.97
   3  -3   2    9.14    0.89
  -3  -3  -2   10.69    1.06
   3  -3   2    9.08    0.99
  -3  -3  -2   10.08    1.08
  -3  -3  -2    8.78    1.71
   3  -3   2    7.40    1.17
   3   3   2    8.43    0.99
  -3   3  -2    8.79    1.00
  -3   3  -2    8.62    1.56
  -3   3  -2   10.21    1.07
   3   3   2    8.92    1.04
   3   3   2   10.56    0.93
  -3   3  -2    9.73    1.02
   3   3   2    8.81    0.94
   3   3   2    9.20    1.65
  -3   3  -2    9.16    0.97
   3   3   2   11.60    1.03
  -3   3  -2    8.65    0.89
   5  -3   2   -0.36    0.46
  -5  -3  -2   -0.04    0.47
  -5  -3  -2    0.43    0.48
   5  -3   2    0.78    1.06
   5  -3   2    0.40    0.53
   5  -3   2   -0.23    0.51
   5  -3   2   -0.03    0.42
  -5  -3  -2   -0.04    0.53
  -5  -3  -2   -0.27    0.41
  -5  -3  -2    0.30    0.34
   5  -3   2   -0.24    0.51
  -5  -3  -2   -0.04    0.47
   5  -3   2   -0.18    0.49
  -5  -3  -2    0.66    0.98
   5   3   2    0.42    0.98
   5   3   2    0.60    0.54
  -5   3  -2    0.85    0.54
   5   3   2    0.46    0.39
  -5   3  -2   -0.01    0.39
  -5   3  -2    0.25    0.52
  -5   3  -2    0.14    0.95
   5   3   2    1.35    0.45
   5   3   2    0.37    0.42
   5   3   2    0.69    0.50
  -5   3  -2    0.08    0.58
  -7  -3  -2   70.38    3.26
  -7  -3  -2   69.68    3.40
  -7  -3  -2   68.58    3.35
  -7  -3  -2   72.83    4.95
   7  -3   2   66.65    3.42
   7  -3   2   62.49    3.28
  -7  -3  -2   67.18    3.40
   7  -3   2   65.62    3.43
   7  -3   2   69.45    3.57
  -7  -3  -2   66.29    3.42
   7  -3   2   60.98    3.34
   7  -3   2   63.92    4.62
  -7  -3  -2   67.46    3.01
   7   3   2   64.41    3.01
   7   3   2   69.09    3.34
  -7   3  -2   64.09    4.63
  -7   3  -2   68.26    3.35
  -7   3  -2   63.69    3.33
  -7   3  -2   64.26    3.34
   7   3   2   67.97    3.31
   7   3   2   70.64    4.69
  -9  -3  -2   13.87    1.24
   9  -3   2   14.96    1.50
   9  -3   2   17.04    1.58
   9  -3   2   14.16    1.48
   9  -3   2   14.43    1.41
  -9  -3  -2   17.01    1.40
   9  -3   2   12.87    2.43
   9  -3   2   14.57    1.51
  -9  -3  -2   15.04    0.92
  -9  -3  -2   15.62    1.37
  -9  -3  -2   15.02    1.47
   9  -3   2   13.17    1.37
  -9  -3  -2   16.11    2.57
   9  -3   2   14.78    1.58
   9   3   2   12.27    1.55
   9   3   2   15.36    0.95
   9   3   2   15.77    1.34
  -9   3  -2   15.70    1.44
  -9   3  -2   13.96    1.36
   9   3   2   19.05    2.60
   9   3   2   14.77    1.33
  -9   3  -2   14.66    1.40
  -9   3  -2   15.88    1.47
  -9   3  -2   17.35    1.41
  -9   3  -2   14.55    2.38
  11  -3   2   59.38    3.38
  11  -3   2   59.06    3.22
 -11  -3  -2   65.26    3.19
 -11  -3  -2   61.28    3.39
 -11  -3  -2   63.16    5.08
 -11  -3  -2   59.41    3.21
  11  -3   2   63.56    3.41
 -11  -3  -2   66.46    3.35
  11  -3   2   59.76    3.31
  11  -3   2   59.95    3.32
  11  -3   2   63.46    3.28
  11  -3   2   50.97    4.79
 -11  -3  -2   61.24    3.34
  11   3   2   61.98    3.26
  11   3   2   66.15    3.38
  11   3   2   62.84    2.71
  11   3   2   62.87    3.29
 -11   3  -2   59.59    3.29
 -11   3  -2   55.39    4.82
  11   3   2   64.87    4.85
 -11   3  -2   59.25    3.31
 -11   3  -2   60.15    3.28
 -11   3  -2   55.78    3.20
 -11   3  -2   57.87    3.36
  11   3   2   61.63    3.25
  13  -3   2   -1.17    0.58
  13  -3   2   -0.22    0.67
  13  -3   2    0.42    0.79
  13  -3   2    0.40    1.58
 -13  -3  -2    0.76    1.50
 -13  -3  -2   -0.77    0.48
 -13  -3  -2   -0.44    0.53
  13  -3   2    1.03    0.83
  13  -3   2   -0.24    0.77
 -13  -3  -2   -0.15    0.58
  13  -3   2   -0.74    0.53
 -13  -3  -2   -0.77    0.56
  13  -3   2    0.51    0.72
 -13  -3  -2    0.98    0.80
  13   3   2    0.37    0.61
  13   3   2   -0.13    0.48
 -13   3  -2    0.26    1.04
  13   3   2    0.52    0.68
  13   3   2    0.01    0.19
 -13   3  -2    0.84    1.48
  13   3   2   -0.16    0.20
  13   3   2    0.19    0.57
 -13   3  -2    0.68    0.63
 -13   3  -2    0.39    0.52
 -13   3  -2   -0.71    0.56
  13   3   2    0.56    0.65
 -13   3  -2    0.34    0.68
  13   3   2    0.03    0.65
  13   3   2   -0.58    1.13
  15  -3   2    7.89    1.34
  15  -3   2    4.42    1.22
  15  -3   2    8.20    1.26
 -15  -3  -2    5.12    1.10
  15  -3   2    4.40    1.01
 -15  -3  -2    5.46    1.00
  15  -3   2    4.77    0.96
 -15  -3  -2    6.01    1.08
 -15  -3  -2    3.64    1.98
  15  -3   2    8.24    1.44
 -15  -3  -2    6.92    1.25
  15  -3   2    7.19    2.31
  15  -3   2    6.76    1.26
 -15  -3  -2    4.22    1.04
 -15   3  -2    4.44    0.98
  15   3   2    6.08    1.04
  15   3   2    6.73    1.17
  15   3   2    5.05    2.01
 -15   3  -2    6.28    1.13
  15   3   2    6.41    1.14
 -15   3  -2    3.67    2.19
 -15   3  -2    4.98    1.13
  15   3   2    7.09    2.44
  15   3   2    5.47    0.94
 -15   3  -2    5.14    1.00
  15   3   2    3.51    0.96
 -15   3  -2    4.99    1.07
  15   3   2    7.24    1.12
  17  -3   2    1.17    0.85
  17  -3   2    2.05    1.97
 -17  -3  -2    0.98    0.84
  17  -3   2    0.81    1.02
 -17  -3  -2    1.33    0.82
  17  -3   2    0.89    0.99
  17  -3   2    0.96    0.88
 -17  -3  -2    1.68    0.85
 -17  -3  -2    1.97    0.94
  17  -3   2    1.93    1.10
  17  -3   2    2.59    0.84
 -17  -3  -2    1.68    0.85
  17  -3   2    2.60    1.00
  17   3   2   -0.13    1.71
 -17   3  -2    1.68    0.91
 -17   3  -2    2.93    0.90
  17   3   2    2.44    0.85
  17   3   2    0.91    0.82
 -17   3  -2    1.22    1.07
 -17   3  -2   -1.95    1.82
 -17   3  -2    2.78    0.91
 -17   3  -2    1.58    0.78
  17   3   2    1.76    0.86
  17   3   2    0.74    0.78
  17   3   2    0.64    0.79
  17   3   2    3.78    1.98
  17   3   2    1.72    0.88
  19  -3   2    1.05    0.93
  19  -3   2    1.84    1.93
 -19  -3  -2    1.17    0.98
  19  -3   2    1.45    1.02
  19  -3   2   -0.11    0.84
  19  -3   2    0.68    0.90
  19  -3   2    1.58    1.05
 -19  -3  -2    0.54    0.79
  19  -3   2   -2.42    1.99
  19  -3   2    1.32    0.76
 -19  -3  -2    1.42    0.87
  19   3   2    0.12    0.66
  19   3   2    2.34    0.95
 -19   3  -2    2.40    0.98
  19   3   2    3.22    2.18
  19   3   2    1.49    1.00
 -19   3  -2    1.85    1.10
 -19   3  -2    1.46    1.06
  19   3   2    1.52    0.95
  19   3   2    1.89    0.94
  19   3   2    1.71    1.93
 -19   3  -2   -0.54    3.28
 -19   3  -2   -0.05    0.79
 -21  -3  -2   -0.61    0.86
 -21  -3  -2   -0.92    0.82
  21  -3   2    3.35    3.47
  21  -3   2   -0.40    0.95
  21  -3   2    0.08    0.93
  21  -3   2    1.54    1.05
  21  -3   2   -0.36    1.00
  21  -3   2   -0.59    0.92
  21  -3   2    0.86    0.97
  21   3   2    0.21    0.85
 -21   3  -2    1.40    1.13
  21   3   2   -4.86    1.91
 -21   3  -2    1.01    0.97
  21   3   2    0.78    2.40
  21   3   2    0.47    0.90
 -21   3  -2    0.84    0.80
  21   3   2   -0.25    0.87
 -21   3  -2   -3.86    2.23
  21   3   2   -0.91    0.88
  21   3   2    0.05    0.71
 -23  -3  -2    8.82    1.66
  23  -3   2    9.08    3.84
  23  -3   2    7.94    1.95
 -23  -3  -2    7.94    1.58
  23  -3   2   11.14    1.84
  23  -3   2   10.41    1.94
  23  -3   2    8.46    1.69
  23  -3   2    8.90    1.52
  23   3   2   12.81    3.47
  23   3   2    9.00    1.49
  23   3   2   12.38    3.65
  23   3   2    8.55    1.71
 -23   3  -2    4.82    1.42
  23   3   2    7.43    1.60
  23   3   2    9.37    1.55
 -23   3  -2    9.50    1.46
 -23   3  -2    7.35    1.62
  25  -3   2    0.33    3.74
  25  -3   2    0.99    1.25
 -25  -3  -2   -0.85    1.43
  25  -3   2    0.44    1.06
 -25  -3  -2    1.75    1.15
  25  -3   2    2.18    1.09
  25  -3   2    1.17    1.19
  25   3   2    0.08    0.89
  25   3   2    0.90    0.83
 -25   3  -2   -0.37    1.17
  25   3   2    1.33    1.11
  25   3   2   -0.49    3.17
  25   3   2    0.50    1.16
 -25   3  -2    1.51    1.28
 -25   3  -2    0.87    0.73
  25   3   2    0.62    0.97
  27  -3   2    1.30    5.35
  27  -3   2    2.07    1.48
 -27  -3  -2    4.20    1.35
  27  -3   2    2.23    1.22
  27  -3   2    5.02    1.31
  27  -3   2    0.83    1.36
  27  -3   2   -0.04    5.12
  27   3   2    3.79    1.28
  27   3   2    0.66    1.03
  27   3   2    3.29    1.29
 -27   3  -2    2.31    1.25
  27   3   2   -0.42    0.95
  27   3   2    0.77    5.35
 -27   3  -2    2.32    0.94
  28  -4  -2    2.92    1.86
  28  -4  -2   -2.32    1.36
 -28  -4   2    0.11    1.11
  28  -4  -2    1.43    0.80
  28  -4  -2    4.29   12.26
  28   4  -2   -0.29    0.95
 -28   4   2    0.03    0.78
 -28   4   2    1.90    1.57
 -28   4   2    4.54    2.31
  26  -4  -2   13.49    5.59
  26  -4  -2    5.89    1.68
  26  -4  -2    7.03    1.94
  26  -4  -2    7.07    1.29
 -26  -4   2    3.30    1.32
  26  -4  -2    4.86    1.61
 -26   4   2    8.77    1.78
  26   4  -2    6.77    1.46
 -26   4   2   -1.40    5.90
  26   4  -2    6.73    1.36
 -26   4   2    6.89    1.39
  26   4  -2    4.37    1.45
 -26   4   2    5.14    1.62
  24  -4  -2    3.55    3.74
  24  -4  -2    0.10    0.93
  24  -4  -2    1.85    0.90
  24  -4  -2    3.09    1.34
 -24  -4   2   -0.10    1.06
  24  -4  -2    0.37    0.73
  24  -4  -2    0.46    1.21
 -24  -4   2    0.67    1.08
 -24   4   2   -2.98    3.70
  24   4  -2    3.83    3.15
 -24   4   2    1.42    1.08
  24   4  -2    1.27    1.02
  24   4  -2    2.33    0.89
  24   4  -2    0.09    0.83
 -24   4   2    1.64    1.31
  22  -4  -2   12.60    2.00
  22  -4  -2    8.69    1.32
  22  -4  -2   13.05    4.18
  22  -4  -2    7.98    1.11
  22  -4  -2   11.88    2.04
 -22  -4   2   10.83    1.85
 -22  -4   2    8.66    1.62
  22  -4  -2   11.40    2.58
  22  -4  -2    8.17    1.71
 -22   4   2    7.48    1.71
  22   4  -2    8.85    3.18
  22   4  -2    7.44    1.14
 -22   4   2    9.25    1.73
 -22   4   2    7.77    1.49
  22   4  -2    7.48    1.41
  22   4  -2    4.82    2.91
 -22   4   2    4.85    3.57
  22   4  -2    7.16    1.41
 -20  -4   2   28.44    2.63
 -20  -4   2   30.89    2.51
  20  -4  -2   22.50    2.62
  20  -4  -2   24.21    2.37
  20  -4  -2   30.26    2.66
  20  -4  -2   21.42    4.65
  20  -4  -2   26.48    2.18
  20  -4  -2   26.56    1.94
  20  -4  -2   21.61    2.61
  20  -4  -2   26.64    2.66
  20   4  -2   24.89    1.94
  20   4  -2   20.36    3.68
 -20   4   2   23.99    2.49
  20   4  -2   22.82    2.17
 -20   4   2   27.36    2.28
 -20   4   2   28.92    5.28
  20   4  -2   25.78    2.29
 -20   4   2   22.23    2.67
  20   4  -2   18.60    3.52
  18  -4  -2    9.60    1.62
  18  -4  -2   15.86    2.09
  18  -4  -2   15.58    1.71
  18  -4  -2   15.28    1.76
  18  -4  -2   14.62    1.89
  18  -4  -2    8.73    2.95
 -18  -4   2   10.15    1.50
 -18  -4   2   15.69    1.83
  18  -4  -2   14.25    1.45
  18  -4  -2   14.53    1.87
  18   4  -2   13.66    2.93
 -18   4   2   21.06    4.09
  18   4  -2   16.25    1.74
 -18   4   2   20.04    2.29
 -18   4   2   13.37    1.92
  18   4  -2   15.44    1.50
 -18   4   2   17.28    1.89
  18   4  -2   18.29    1.87
  18   4  -2   11.87    2.77
 -18   4   2   11.38    1.75
  16  -4  -2   -1.16    0.73
 -16  -4   2   -0.37    0.60
  16  -4  -2   -0.56    0.62
 -16  -4   2    0.25    0.68
  16  -4  -2   -0.06    0.67
  16  -4  -2   -0.86    0.78
  16  -4  -2    0.29    0.53
 -16  -4   2   -0.61    0.65
  16  -4  -2   -0.25    1.06
  16  -4  -2   -0.31    0.86
 -16  -4   2    0.70    0.73
  16  -4  -2    1.05    0.95
 -16  -4   2    0.42    0.74
  16   4  -2   -0.42    0.70
  16   4  -2   -0.22    0.52
 -16   4   2   -1.08    0.77
 -16   4   2   -0.27    0.89
 -16   4   2    0.66    1.13
  16   4  -2   -0.59    0.73
  16   4  -2    1.16    1.46
 -16   4   2    0.06    0.63
  16   4  -2    0.13    1.26
 -16   4   2    0.62    0.79
  16   4  -2   -0.17    0.66
 -16   4   2   -0.44    1.73
  16   4  -2    1.71    0.64
 -14  -4   2   93.75    4.62
 -14  -4   2   94.05    4.70
  14  -4  -2   72.85    6.63
 -14  -4   2   91.45    4.60
  14  -4  -2   88.88    4.66
 -14  -4   2   90.89    4.82
  14  -4  -2   87.90    4.89
  14  -4  -2   90.78    4.79
 -14  -4   2   89.98    6.73
  14  -4  -2   88.30    4.30
  14  -4  -2   90.76    4.82
  14  -4  -2   79.05    4.71
  14  -4  -2   88.36    4.57
  14   4  -2   92.12    4.40
  14   4  -2   84.38    6.06
 -14   4   2   87.82    4.78
  14   4  -2   82.25    4.54
 -14   4   2   89.05    4.62
  14   4  -2   88.06    5.98
 -14   4   2   88.06    4.74
  14   4  -2   91.77    4.46
 -14   4   2   90.46    6.87
  14   4  -2   88.40    4.60
 -14   4   2   82.64    4.72
 -14   4   2   94.17    5.06
  14   4  -2   92.07    4.29
 -12  -4   2    0.96    0.67
  12  -4  -2   -0.60    1.47
 -12  -4   2    0.37    0.60
 -12  -4   2   -0.46    1.25
 -12  -4   2   -0.07    0.54
  12  -4  -2   -0.80    0.46
 -12  -4   2   -0.13    0.62
  12  -4  -2    0.06    0.68
  12  -4  -2    0.15    0.61
  12  -4  -2    0.72    0.88
  12  -4  -2    0.69    0.75
  12  -4  -2    0.06    0.64
 -12   4   2   -0.13    0.70
  12   4  -2    1.31    0.76
 -12   4   2    0.39    0.79
  12   4  -2    0.18    0.60
  12   4  -2    1.46    1.37
 -12   4   2    0.52    0.72
 -12   4   2   -0.67    1.47
  12   4  -2   -0.45    0.43
 -12   4   2    0.52    0.66
  12   4  -2    1.45    1.25
  12   4  -2   -0.07    0.45
 -12   4   2    1.17    0.69
 -10  -4   2  111.52    5.32
 -10  -4   2  112.06    7.04
  10  -4  -2  116.60    7.54
 -10  -4   2  109.01    4.80
 -10  -4   2  109.69    5.37
  10  -4  -2  112.62    5.71
  10  -4  -2  108.34    5.18
  10  -4  -2  111.29    5.42
  10  -4  -2  110.63    5.52
  10  -4  -2  113.42    5.41
 -10  -4   2  114.65    5.39
 -10  -4   2  116.20    5.25
  10  -4  -2  115.07    5.51
 -10  -4   2  116.82    5.42
  10   4  -2  119.06    6.65
  10   4  -2  113.35    5.43
 -10   4   2  113.41    5.50
 -10   4   2  113.54    5.44
 -10   4   2  107.47    5.49
  10   4  -2  115.65    4.83
  10   4  -2  109.63    5.07
  10   4  -2  110.62    5.09
  10   4  -2  117.61    5.23
 -10   4   2  108.83    5.40
 -10   4   2  115.11    7.39
  -8  -4   2   20.28    1.66
   8  -4  -2   27.09    1.85
   8  -4  -2   23.29    1.90
  -8  -4   2   23.97    2.71
  -8  -4   2   24.99    1.73
  -8  -4   2   24.39    1.60
   8  -4  -2   23.59    1.87
   8  -4  -2   22.15    1.73
   8  -4  -2   21.65    3.39
   8  -4  -2   24.57    1.87
  -8  -4   2   23.87    1.32
  -8  -4   2   21.30    1.70
  -8  -4   2   23.93    1.66
  -8   4   2   22.69    1.79
   8   4  -2   24.04    1.36
  -8   4   2   21.49    3.17
  -8   4   2   22.38    1.72
   8   4  -2   24.42    1.47
   8   4  -2   20.94    2.43
   8   4  -2   25.67    1.84
   8   4  -2   23.05    1.43
  -8   4   2   21.51    1.77
  -8   4   2   22.04    1.84
   8   4  -2   23.63    1.56
  -8   4   2   24.41    1.81
   6  -4  -2   21.04    2.80
  -6  -4   2   17.48    2.37
  -6  -4   2   23.19    1.48
  -6  -4   2   17.39    1.56
   6  -4  -2   20.86    1.72
  -6  -4   2   22.33    1.53
   6  -4  -2   22.64    1.61
  -6  -4   2   20.83    1.68
   6  -4  -2   19.88    1.71
  -6  -4   2   20.81    1.59
  -6  -4   2   20.38    1.29
   6  -4  -2   22.01    1.63
   6   4  -2   18.47    1.37
   6   4  -2   20.74    1.29
  -6   4   2   22.70    1.71
   6   4  -2   23.52    1.78
   6   4  -2   20.30    1.32
   6   4  -2   18.99    2.25
  -6   4   2   20.87    1.70
  -6   4   2   20.88    2.92
  -6   4   2   20.56    1.63
   6   4  -2   20.26    1.30
  -6   4   2   21.33    1.57
  -6   4   2   18.71    1.59
  -4  -4   2   88.83    4.26
   4  -4  -2   95.72    4.53
   4  -4  -2   94.88    4.44
   4  -4  -2   95.71    6.11
   4  -4  -2   89.97    4.37
  -4  -4   2   89.16    4.41
  -4  -4   2   90.73    4.18
  -4  -4   2   91.27    4.30
   4  -4  -2   88.33    4.48
  -4  -4   2   87.69    5.41
  -4  -4   2   89.95    4.42
  -4  -4   2   93.66    4.23
   4  -4  -2   87.95    4.44
   4  -4  -2   90.17    4.38
  -4   4   2   91.59    4.40
  -4   4   2   88.06    4.37
  -4   4   2   95.56    4.46
   4   4  -2   93.70    4.22
  -4   4   2   90.04    4.41
   4   4  -2   93.74    5.28
   4   4  -2   91.42    4.20
  -4   4   2   92.10    4.42
  -4   4   2   91.23    5.89
   4   4  -2   92.00    4.11
   4   4  -2   91.64    4.47
   4   4  -2   92.83    4.10
  -4   4   2   95.35    4.34
  -2  -4   2   53.29    2.74
  -2  -4   2   53.73    3.81
   2  -4  -2   53.46    2.92
   2  -4  -2   59.45    4.26
  -2  -4   2   51.92    2.87
   2  -4  -2   50.78    2.78
   2  -4  -2   53.56    2.93
  -2  -4   2   53.44    2.66
  -2  -4   2   54.25    2.79
   2  -4  -2   52.77    2.80
  -2  -4   2   55.33    2.90
  -2  -4   2   51.86    2.70
  -2   4   2   53.51    2.81
  -2   4   2   55.20    2.88
  -2   4   2   54.75    2.82
   2   4  -2   53.58    2.59
  -2   4   2   52.91    2.80
   2   4  -2   53.59    2.68
   2   4  -2   54.66    2.91
   2   4  -2   57.06    2.79
  -2   4   2   57.60    4.26
   2   4  -2   55.27    3.66
  -2   4   2   49.66    2.82
   2   4  -2   52.21    2.57
   0  -4   2   38.01    2.12
   0  -4   2   37.79    2.39
   0  -4   2   39.44    2.29
   0  -4  -2   37.09    2.31
   0  -4  -2   37.50    3.41
   0  -4   2   41.44    2.49
   0  -4   2   39.54    2.21
   0  -4  -2   38.99    2.32
   0  -4  -2   39.14    2.26
   0  -4   2   34.07    2.23
   0  -4   2   43.03    3.28
   0  -4  -2   42.02    2.29
   0  -4  -2   37.05    2.22
   0  -4  -2   35.26    2.91
   0   4  -2   39.33    2.35
   0   4   2   39.32    3.49
   0   4   2   40.57    2.28
   0   4   2   43.08    2.27
   0   4  -2   39.45    2.06
   0   4  -2   39.92    2.29
   0   4  -2   42.15    2.30
   0   4  -2   42.54    3.15
   0   4   2   39.20    2.29
   0   4   2   40.14    2.28
   0   4   2   41.18    2.27
   0   4  -2   40.73    2.07
  -2  -4  -2  177.53    7.60
   2  -4   2  164.80    7.54
   2  -4   2  167.32    7.57
  -2  -4  -2  169.66    7.62
  -2  -4  -2  163.01    7.42
   2  -4   2  182.81    9.02
   2  -4   2  162.13    7.39
  -2  -4  -2  178.75    9.21
   2  -4   2  175.19    7.63
  -2  -4  -2  169.20    7.60
   2  -4   2  155.86    7.54
  -2  -4  -2  172.49    7.55
  -2   4  -2  173.66    8.72
  -2   4  -2  170.27    7.45
   2   4   2  165.38    7.76
   2   4   2  177.15    7.49
   2   4   2  182.85    9.13
  -2   4  -2  163.88    7.38
  -2   4  -2  171.69    7.39
   2   4   2  172.47    7.55
   2   4   2  174.48    7.50
  -4  -4  -2    7.99    1.03
   4  -4   2    7.14    0.93
  -4  -4  -2    8.52    0.87
   4  -4   2    6.18    1.62
   4  -4   2    7.56    0.99
  -4  -4  -2    8.98    1.07
  -4  -4  -2    9.97    1.15
  -4  -4  -2    6.54    1.04
   4  -4   2    6.61    0.94
  -4  -4  -2    7.61    1.76
   4  -4   2    6.58    0.95
   4  -4   2    8.61    1.01
  -4   4  -2    8.90    0.96
  -4   4  -2    8.09    1.03
  -4   4  -2    8.42    1.06
   4   4   2    6.55    0.80
   4   4   2    8.82    1.05
   4   4   2    8.94    1.29
  -4   4  -2    9.66    1.19
   4   4   2    8.07    1.86
  -4   4  -2    6.80    0.95
  -4   4  -2    7.50    1.66
   6  -4   2  109.83    5.38
   6  -4   2  116.56    5.34
  -6  -4  -2  118.95    7.21
  -6  -4  -2  126.38    5.50
  -6  -4  -2  119.00    5.34
  -6  -4  -2  118.68    5.37
   6  -4   2  116.24    5.45
  -6  -4  -2  116.96    5.12
   6  -4   2  113.05    5.44
   6  -4   2  116.52    5.56
   6  -4   2  113.17    6.99
   6  -4   2  118.71    5.48
  -6  -4  -2  112.26    5.43
  -6  -4  -2  110.19    5.45
  -6   4  -2  122.27    5.52
  -6   4  -2  100.24    5.30
  -6   4  -2  115.20    5.42
  -6   4  -2  106.46    6.69
   6   4   2  112.38    5.34
   6   4   2  116.97    5.38
   6   4   2  117.60    6.94
   6   4   2  119.44    5.49
  -6   4  -2  113.48    5.31
   6   4   2  120.37    5.17
  -8  -4  -2   52.53    2.84
  -8  -4  -2   53.81    2.50
   8  -4   2   46.07    4.34
   8  -4   2   48.78    2.86
   8  -4   2   50.68    3.09
  -8  -4  -2   55.30    2.96
  -8  -4  -2   51.84    2.80
  -8  -4  -2   58.41    3.67
  -8  -4  -2   51.25    4.52
  -8  -4  -2   50.53    2.94
   8  -4   2   54.01    3.04
   8  -4   2   49.23    2.89
   8  -4   2   51.29    2.98
   8  -4   2   52.89    2.89
  -8   4  -2   53.65    4.42
  -8   4  -2   52.02    2.92
  -8   4  -2   48.43    2.88
  -8   4  -2   50.11    2.83
   8   4   2   54.51    4.38
   8   4   2   51.44    2.84
   8   4   2   49.83    2.85
   8   4   2   51.23    2.93
   8   4   2   51.98    2.54
  -8   4  -2   52.15    2.99
 -10  -4  -2   21.32    1.81
  10  -4   2   21.01    3.36
 -10  -4  -2   21.99    1.92
  10  -4   2   20.89    1.77
  10  -4   2   20.73    1.71
 -10  -4  -2   20.37    1.65
 -10  -4  -2   22.61    3.13
 -10  -4  -2   20.85    1.61
  10  -4   2   20.98    1.84
  10  -4   2   18.07    1.84
  10  -4   2   21.57    1.92
  10  -4   2   19.42    1.78
  10  -4   2   21.70    1.82
 -10  -4  -2   24.53    1.82
 -10  -4  -2   20.46    1.21
 -10   4  -2   23.83    1.78
 -10   4  -2   23.88    1.81
 -10   4  -2   19.69    1.80
 -10   4  -2   20.47    3.22
 -10   4  -2   21.73    1.75
 -10   4  -2   19.16    1.68
  10   4   2   21.39    1.84
  10   4   2   22.36    1.70
  10   4   2   21.78    1.70
  10   4   2   20.66    1.28
  10   4   2   22.70    3.04
  12  -4   2   49.51    3.07
  12  -4   2   54.99    3.32
  12  -4   2   54.09    3.10
  12  -4   2   46.75    3.01
 -12  -4  -2   62.69    5.33
 -12  -4  -2   57.03    3.10
 -12  -4  -2   54.54    3.16
  12  -4   2   48.31    3.20
 -12  -4  -2   54.69    3.26
 -12  -4  -2   56.53    3.01
  12  -4   2   51.90    3.16
  12  -4   2   47.26    4.98
  12  -4   2   53.07    3.23
 -12   4  -2   47.49    4.89
  12   4   2   51.33    2.40
 -12   4  -2   51.08    3.08
 -12   4  -2   51.25    3.18
  12   4   2   55.25    4.81
 -12   4  -2   53.91    3.16
 -12   4  -2   43.04    2.97
 -12   4  -2   47.39    3.01
  12   4   2   54.16    3.16
  12   4   2   52.59    2.99
  12   4   2   54.23    3.01
  14  -4   2   36.62    2.84
 -14  -4  -2   40.35    2.88
  14  -4   2   43.24    3.08
 -14  -4  -2   39.52    4.86
 -14  -4  -2   40.55    2.74
  14  -4   2   42.49    2.92
 -14  -4  -2   47.94    2.77
  14  -4   2   39.46    2.93
  14  -4   2   39.67    2.72
  14  -4   2   41.54    2.74
 -14  -4  -2   42.08    2.80
 -14  -4  -2   41.27    2.61
  14  -4   2   43.75    4.90
 -14   4  -2   41.47    2.79
  14   4   2   41.39    1.78
 -14   4  -2   37.25    3.24
 -14   4  -2   32.68    4.34
 -14   4  -2   44.29    2.81
 -14   4  -2   37.43    2.67
  14   4   2   41.46    2.73
  14   4   2   46.06    2.86
  14   4   2   38.63    2.58
 -14   4  -2   40.17    2.85
 -16  -4  -2   -0.07    0.75
 -16  -4  -2    1.16    1.81
  16  -4   2   -0.19    0.74
  16  -4   2    0.78    0.74
 -16  -4  -2   -0.43    0.69
  16  -4   2    0.81    0.87
  16  -4   2   -0.81    0.87
  16  -4   2   -1.56    0.96
  16  -4   2   -1.02    1.78
 -16  -4  -2   -0.81    0.66
  16  -4   2    0.22    0.91
 -16  -4  -2    0.20    0.63
  16  -4   2   -1.21    0.81
 -16   4  -2   -0.68    0.68
  16   4   2    0.16    0.83
 -16   4  -2   -0.23    0.84
 -16   4  -2   -0.40    0.68
  16   4   2    1.46    0.90
  16   4   2   -0.04    1.52
  16   4   2    0.76    1.83
 -16   4  -2    1.48    2.15
  16   4   2    0.11    0.87
 -16   4  -2   -0.67    0.81
  18  -4   2   69.18    4.14
  18  -4   2   67.88    3.91
  18  -4   2   63.54    3.95
  18  -4   2   67.21    4.12
  18  -4   2   64.97    7.37
  18  -4   2   64.69    4.13
 -18  -4  -2   62.88    4.01
  18  -4   2   65.71    4.32
 -18  -4  -2   69.14    4.25
 -18   4  -2   61.53    3.86
  18   4   2   70.26    6.32
  18   4   2   67.92    3.87
 -18   4  -2   61.48    4.08
  18   4   2   70.92    3.93
  18   4   2   74.73    4.11
 -18   4  -2   61.25    4.08
  18   4   2   71.26    6.38
 -18   4  -2   60.64    6.52
  20  -4   2    0.55    1.02
  20  -4   2    2.55    1.34
 -20  -4  -2    0.05    0.78
  20  -4   2    0.45    0.99
 -20  -4  -2    1.09    1.02
  20  -4   2    4.11    2.66
  20  -4   2    1.72    1.01
  20  -4   2    0.05    0.86
  20   4   2   -4.59    1.89
  20   4   2    1.62    0.99
  20   4   2    1.85    1.04
 -20   4  -2   -0.76    2.66
  20   4   2   -1.45    0.80
 -20   4  -2    0.71    0.86
  20   4   2    2.36    2.41
 -20   4  -2   -0.65    0.95
 -20   4  -2   -0.22    0.85
 -22  -4  -2   18.48    2.47
  22  -4   2   18.04    2.29
 -22  -4  -2   14.93    2.11
  22  -4   2   21.42    2.34
  22  -4   2   24.92    2.81
  22  -4   2   25.61    2.79
  22  -4   2   26.39    2.85
  22  -4   2   19.29    5.05
  22   4   2   28.24    2.50
 -22   4  -2   21.40    2.18
  22   4   2   16.68    5.79
 -22   4  -2   12.84    1.90
 -22   4  -2   26.82    5.14
  22   4   2   19.32    2.19
  22   4   2   20.98    4.47
 -22   4  -2   21.44    2.44
  24  -4   2    1.15    1.12
  24  -4   2    1.67    1.41
 -24  -4  -2    1.50    1.18
  24  -4   2    2.43    1.32
  24  -4   2    1.85    1.30
 -24  -4  -2    3.10    1.34
  24  -4   2    5.99    4.48
  24   4   2    1.81    1.15
  24   4   2    0.68    0.97
 -24   4  -2   -0.83    1.40
  24   4   2    0.67    1.23
  24   4   2    0.18    3.41
 -24   4  -2    0.85    1.18
 -24   4  -2   -0.06    0.77
  24   4   2    0.42    1.00
 -26  -4  -2    0.76    1.11
  26  -4   2    1.71    1.10
  26  -4   2   -7.19    5.59
  26  -4   2    0.68    1.28
  26  -4   2   -0.96    1.47
  26  -4   2    0.00    1.12
 -26   4  -2    1.16    1.00
  26   4   2    5.53    6.21
 -26   4  -2    1.62    1.47
  26   4   2    0.91    1.07
  26   4   2   -0.37    1.00
 -26   4  -2    0.51    1.40
  27  -5  -2   -0.82    1.18
  27   5  -2    1.97    1.13
  25  -5  -2    0.79    1.34
  25  -5  -2   -3.13    5.58
 -25  -5   2    0.13    1.08
  25  -5  -2    1.66    1.38
  25  -5  -2   -0.65    0.80
  25  -5  -2    2.28    1.68
  25   5  -2    2.25    1.29
 -25   5   2    0.10    1.21
  25   5  -2   -2.12    4.44
 -25   5   2    0.44    1.05
  25   5  -2   -0.60    0.94
 -25   5   2   -2.29    5.29
  25   5  -2    0.59    0.89
 -25   5   2    1.41    1.18
  23  -5  -2    7.54    4.35
  23  -5  -2   -1.96    1.08
  23  -5  -2   -0.22    1.16
  23  -5  -2   -0.28    0.81
 -23  -5   2    0.46    1.03
  23  -5  -2    0.54    1.24
 -23  -5   2    0.92    0.94
  23   5  -2   -0.36    3.12
 -23   5   2   -0.04    0.85
  23   5  -2   -0.52    0.75
 -23   5   2    1.00    1.34
 -23   5   2   -9.45    4.13
  23   5  -2    0.41    0.90
  23   5  -2    2.26    0.97
 -23   5   2   -0.39    1.05
  23   5  -2    1.48    1.01
  21  -5  -2   -4.52    3.41
  21  -5  -2   -0.28    0.73
  21  -5  -2   -0.42    1.13
  21  -5  -2   -1.33    0.67
  21  -5  -2   -0.31    1.09
 -21  -5   2   -0.39    0.86
 -21  -5   2   -1.00    0.71
  21  -5  -2    0.30    0.95
 -21   5   2   -3.94    3.13
  21   5  -2    0.36    2.12
  21   5  -2    0.99    0.85
 -21   5   2    3.26    1.77
 -21   5   2   -0.15    1.01
  21   5  -2   -0.55    0.80
  21   5  -2    0.48    0.83
 -21   5   2    1.34    0.99
  21   5  -2    0.50    0.59
 -19  -5   2   10.30    1.52
  19  -5  -2   11.46    1.48
 -19  -5   2   10.40    1.60
  19  -5  -2   12.43    2.49
  19  -5  -2   10.63    1.59
  19  -5  -2   14.99    2.19
  19  -5  -2   10.93    3.64
  19  -5  -2   16.10    2.20
  19  -5  -2   18.45    2.40
  19  -5  -2   15.49    1.94
  19   5  -2   10.68    4.00
  19   5  -2   10.40    1.62
 -19   5   2   15.70    2.08
  19   5  -2   10.14    1.71
 -19   5   2   12.82    1.90
 -19   5   2   16.45    2.03
  19   5  -2   15.97    1.73
 -19   5   2   17.52    4.10
  17  -5  -2    2.74    0.91
  17  -5  -2    1.42    0.97
  17  -5  -2    1.08    1.26
  17  -5  -2   -3.03    2.48
  17  -5  -2    1.21    0.71
 -17  -5   2    2.82    2.19
 -17  -5   2    1.16    0.88
  17  -5  -2    1.66    1.20
  17  -5  -2    2.38    1.21
 -17  -5   2    2.13    0.97
  17   5  -2    2.25    0.69
  17   5  -2    2.79    2.16
 -17   5   2    1.97    1.13
  17   5  -2    0.14    0.93
 -17   5   2    1.26    1.05
 -17   5   2    1.03    1.02
  17   5  -2    1.53    0.85
  17   5  -2   -1.97    1.55
 -17   5   2    3.65    2.73
  17   5  -2    1.92    0.87
  15  -5  -2   57.15    3.33
  15  -5  -2   58.04    3.86
  15  -5  -2   48.40    6.05
  15  -5  -2   54.51    3.72
  15  -5  -2   55.04    3.19
 -15  -5   2   72.36    6.03
 -15  -5   2   57.32    3.51
  15  -5  -2   60.32    3.79
  15  -5  -2   58.81    3.61
 -15  -5   2   61.76    3.72
  15   5  -2   58.95    4.98
  15   5  -2   60.12    3.36
 -15   5   2   60.15    5.94
 -15   5   2   57.85    3.79
  15   5  -2   51.43    7.02
  15   5  -2   58.20    3.09
  15   5  -2   69.89    3.77
 -15   5   2   59.97    3.64
 -15   5   2   55.41    3.72
 -15   5   2   52.72    3.60
  15   5  -2   63.20    3.36
 -13  -5   2    3.03    0.89
 -13  -5   2    2.29    0.84
  13  -5  -2    1.88    0.70
  13  -5  -2    2.29    0.98
  13  -5  -2    2.69    0.91
  13  -5  -2    1.93    0.80
  13  -5  -2   -1.62    1.69
  13  -5  -2    1.73    1.05
 -13  -5   2    0.99    0.77
 -13  -5   2    3.15    0.97
 -13  -5   2   -0.98    1.61
  13  -5  -2    3.24    1.07
  13  -5  -2    1.58    0.88
  13   5  -2    1.53    0.60
  13   5  -2    2.40    0.65
 -13   5   2    1.34    0.91
 -13   5   2    4.21    2.16
  13   5  -2    2.79    0.99
  13   5  -2    1.66    0.75
 -13   5   2    1.70    0.90
  13   5  -2    0.72    1.36
 -13   5   2    1.17    0.82
  11  -5  -2    3.28    0.88
  11  -5  -2    0.25    1.92
  11  -5  -2    2.11    1.02
  11  -5  -2    3.85    1.14
 -11  -5   2    2.82    0.81
 -11  -5   2    0.85    1.51
  11  -5  -2    4.22    0.85
  11  -5  -2    2.44    0.96
 -11  -5   2    3.32    0.82
  11  -5  -2    2.09    0.83
 -11  -5   2    3.67    0.49
 -11  -5   2    2.39    1.35
 -11  -5   2    3.02    1.01
 -11   5   2    2.80    1.03
  11   5  -2    1.40    0.86
 -11   5   2    3.65    0.95
  11   5  -2    4.24    1.52
  11   5  -2    3.06    0.83
  11   5  -2    2.79    0.49
 -11   5   2    4.10    1.08
 -11   5   2    3.04    0.99
  11   5  -2    2.67    0.59
  11   5  -2    3.57    0.68
 -11   5   2    4.02    1.91
 -11   5   2    2.27    0.77
  -9  -5   2    5.52    0.94
  -9  -5   2    5.03    1.02
  -9  -5   2    5.10    0.65
   9  -5  -2    5.70    1.15
  -9  -5   2    5.76    0.93
   9  -5  -2    5.06    0.97
  -9  -5   2    6.46    1.09
   9  -5  -2    4.35    0.84
   9  -5  -2    3.34    1.85
  -9  -5   2    6.00    1.02
   9  -5  -2    3.85    0.93
   9  -5  -2    3.47    0.96
   9  -5  -2    5.61    1.09
   9   5  -2    5.06    0.91
   9   5  -2    4.29    0.68
  -9   5   2    6.62    1.20
  -9   5   2    5.38    2.21
  -9   5   2    7.50    1.17
  -9   5   2    4.21    0.92
   9   5  -2    6.18    0.75
  -9   5   2    4.44    0.96
  -9   5   2    5.68    1.13
   9   5  -2    5.42    1.06
   9   5  -2    5.96    0.76
   7  -5  -2    0.26    0.71
   7  -5  -2   -0.75    1.46
  -7  -5   2    2.63    1.41
  -7  -5   2    0.75    0.48
   7  -5  -2    1.41    0.83
  -7  -5   2    0.96    0.73
  -7  -5   2    0.90    0.61
   7  -5  -2    1.27    0.77
  -7  -5   2    1.10    0.62
   7  -5  -2    0.52    0.66
   7  -5  -2    0.80    0.57
   7  -5  -2    2.30    0.88
  -7  -5   2    1.16    0.62
  -7  -5   2    1.17    0.67
   7   5  -2    1.02    0.63
  -7   5   2   -0.50    1.35
  -7   5   2    1.67    0.74
   7   5  -2    1.43    0.49
   7   5  -2    0.25    0.69
  -7   5   2    1.10    0.66
   7   5  -2    0.63    0.44
  -7   5   2    0.26    0.51
  -7   5   2    0.35    0.74
  -7   5   2    0.42    0.80
   7   5  -2    1.63    0.60
   7   5  -2    3.02    1.34
   5  -5  -2    4.48    0.98
   5  -5  -2    1.15    0.66
  -5  -5   2    2.74    0.71
  -5  -5   2    2.69    0.70
   5  -5  -2    3.43    0.80
  -5  -5   2    1.17    1.33
  -5  -5   2    2.38    0.82
   5  -5  -2    1.73    0.73
  -5  -5   2    2.86    0.72
   5  -5  -2    3.57    1.59
   5  -5  -2    3.00    0.76
   5  -5  -2    2.97    0.82
  -5  -5   2    3.96    0.84
  -5  -5   2    2.19    0.81
   5   5  -2    2.70    0.53
  -5   5   2    3.14    0.80
  -5   5   2    3.25    0.92
  -5   5   2    2.37    0.83
   5   5  -2    2.75    0.73
  -5   5   2   -0.05    1.32
  -5   5   2    4.12    0.95
   5   5  -2    2.57    0.55
  -5   5   2    1.92    0.75
   5   5  -2    3.14    1.25
   5   5  -2    4.58    0.80
   5   5  -2    3.57    0.89
  -3  -5   2   71.42    3.58
  -3  -5   2   69.18    3.67
  -3  -5   2   66.57    4.85
  -3  -5   2   68.07    3.42
   3  -5  -2   72.64    3.68
   3  -5  -2   65.77    3.70
   3  -5  -2   67.73    3.60
   3  -5  -2   72.93    3.81
  -3  -5   2   68.40    3.45
  -3  -5   2   69.77    3.66
  -3  -5   2   64.61    3.50
   3  -5  -2   66.00    3.55
   3  -5  -2   70.39    5.44
   3  -5  -2   68.55    3.57
  -3   5   2   67.11    3.62
  -3   5   2   66.44    3.60
  -3   5   2   68.76    3.62
   3   5  -2   71.97    3.75
   3   5  -2   69.08    3.29
  -3   5   2   67.83    5.26
   3   5  -2   73.06    4.70
  -3   5   2   69.29    3.61
  -3   5   2   67.51    3.58
   3   5  -2   67.04    3.28
   3   5  -2   67.24    3.40
   3   5  -2   72.70    3.53
  -3   5   2   70.93    3.70
   1  -5  -2    2.93    0.81
  -1  -5   2    4.97    0.81
  -1  -5   2    5.31    1.66
   1  -5  -2    4.44    0.91
   1  -5  -2    4.96    0.85
  -1  -5   2    5.01    0.94
   1  -5  -2    4.63    0.89
   1  -5  -2    1.68    1.59
  -1  -5   2    6.35    0.94
  -1  -5   2    4.77    0.94
   1  -5  -2    4.50    0.94
  -1  -5   2    4.71    0.86
   1  -5  -2    4.93    0.91
  -1  -5   2    5.68    0.94
   1   5  -2    3.58    0.63
   1   5  -2    4.87    1.51
  -1   5   2    4.56    0.92
   1   5  -2    4.23    0.69
  -1   5   2    4.87    0.90
   1   5  -2    3.60    0.92
  -1   5   2    4.85    0.97
  -1   5   2    5.31    1.74
   1   5  -2    4.95    0.84
  -1   5   2    5.86    0.93
   1   5  -2    4.89    1.28
   1  -5   2   93.31    5.73
  -1  -5  -2  111.63    7.13
  -1  -5  -2  111.03    5.29
  -1  -5  -2  113.78    5.19
  -1  -5  -2  113.14    5.15
   1  -5   2  104.10    5.10
   1  -5   2  106.72    5.15
  -1  -5  -2  107.98    5.18
  -1  -5  -2  107.69    5.06
   1  -5   2  107.91    4.98
  -1  -5  -2  103.69    5.20
   1  -5   2  107.54    5.22
   1  -5   2  105.67    6.62
   1  -5   2  106.32    5.21
  -1   5  -2  106.91    4.92
   1   5   2  111.91    5.16
  -1   5  -2  110.36    6.45
  -1   5  -2  103.98    4.90
   1   5   2  105.76    5.36
   1   5   2  103.14    6.72
   1   5   2  105.48    5.10
  -1   5  -2  107.62    5.00
  -1   5  -2  112.86    5.21
   1   5   2  103.80    5.15
  -3  -5  -2    4.73    0.77
   3  -5   2    3.80    0.90
  -3  -5  -2    1.65    0.66
  -3  -5  -2    4.30    0.83
   3  -5   2    4.46    0.94
  -3  -5  -2    3.34    0.86
   3  -5   2    4.23    0.89
   3  -5   2    6.57    1.90
  -3  -5  -2    5.64    1.81
   3  -5   2    5.02    0.85
  -3  -5  -2    3.99    0.85
   3  -5   2    3.37    0.84
   3  -5   2    1.95    0.68
  -3  -5  -2    6.24    1.04
  -3   5  -2    3.00    0.81
  -3   5  -2    3.88    1.49
  -3   5  -2    4.01    0.93
   3   5   2    4.43    0.78
  -3   5  -2    4.74    0.78
  -3   5  -2    3.75    0.71
   3   5   2    2.68    0.73
   3   5   2    5.42    1.01
   3   5   2    4.21    1.65
   3   5   2    4.07    0.90
   5  -5   2    3.67    0.85
  -5  -5  -2    5.88    1.01
  -5  -5  -2    5.03    1.00
  -5  -5  -2    5.16    0.93
   5  -5   2    4.03    0.92
   5  -5   2    4.27    0.94
  -5  -5  -2    4.96    1.78
   5  -5   2    5.14    1.01
   5  -5   2    4.81    1.88
   5  -5   2    6.38    1.11
  -5  -5  -2    4.83    0.78
  -5  -5  -2    5.60    1.01
  -5  -5  -2    5.02    0.98
   5  -5   2    3.15    0.78
  -5   5  -2    4.76    0.82
   5   5   2    3.75    0.77
  -5   5  -2    3.55    0.91
   5   5   2    3.99    0.93
  -5   5  -2    7.06    1.10
   5   5   2    5.23    1.00
   5   5   2    5.35    1.90
  -5   5  -2    5.26    0.98
  -5   5  -2    4.55    0.86
  -5   5  -2    5.62    1.75
   7  -5   2    5.86    1.11
  -7  -5  -2    7.45    1.10
   7  -5   2    6.67    1.15
   7  -5   2    7.10    1.19
   7  -5   2    5.04    0.97
  -7  -5  -2    7.97    1.21
  -7  -5  -2    6.27    2.05
  -7  -5  -2    5.35    0.85
   7  -5   2    5.08    1.92
   7  -5   2    6.54    1.17
  -7  -5  -2    5.69    1.05
  -7  -5  -2    6.96    1.08
   7  -5   2    5.94    1.06
  -7  -5  -2    6.71    0.99
  -7  -5  -2    5.68    1.04
   7   5   2    6.42    1.03
  -7   5  -2    5.37    1.11
   7   5   2    8.23    1.13
   7   5   2    6.53    0.96
  -7   5  -2    6.26    1.03
  -7   5  -2    5.14    1.83
  -7   5  -2    6.47    1.09
   7   5   2    5.98    0.83
  -7   5  -2    4.63    0.85
  -7   5  -2    6.69    1.13
   7   5   2    6.61    1.92
   7   5   2    6.78    1.17
  -9  -5  -2    0.58    0.71
  -9  -5  -2    1.64    0.48
   9  -5   2    1.91    0.93
   9  -5   2    1.64    0.82
   9  -5   2    1.95    0.90
  -9  -5  -2    1.05    1.38
   9  -5   2    3.13    0.85
  -9  -5  -2    0.63    0.67
   9  -5   2    5.23    0.99
  -9  -5  -2    2.30    0.75
   9  -5   2    1.55    1.68
  -9  -5  -2    2.57    0.82
  -9   5  -2    1.84    0.84
   9   5   2    1.56    0.83
  -9   5  -2    0.62    0.62
   9   5   2    0.82    0.67
  -9   5  -2    2.83    1.63
   9   5   2    1.41    0.56
  -9   5  -2    1.88    0.94
   9   5   2    1.94    1.62
  -9   5  -2    1.85    1.30
   9   5   2    2.24    0.73
  -9   5  -2    0.79    0.77
   9   5   2    1.64    0.69
 -11  -5  -2    5.12    0.63
 -11  -5  -2    6.03    1.03
  11  -5   2    4.17    2.23
  11  -5   2    2.84    0.99
  11  -5   2    6.07    1.16
  11  -5   2    4.06    1.12
 -11  -5  -2    5.79    1.13
  11  -5   2    4.13    1.09
  11  -5   2    5.60    1.14
  11  -5   2    4.76    1.15
 -11  -5  -2    5.12    1.01
 -11  -5  -2    4.88    1.19
 -11  -5  -2    4.46    2.16
  11  -5   2    3.30    0.95
 -11  -5  -2    4.99    1.06
 -11   5  -2    5.17    1.09
  11   5   2    5.52    0.98
  11   5   2    6.03    1.01
 -11   5  -2    3.33    0.89
  11   5   2    6.59    1.21
 -11   5  -2    4.50    1.11
  11   5   2    4.29    1.85
 -11   5  -2    5.92    1.08
 -11   5  -2    4.86    2.18
  11   5   2    5.29    0.68
  11   5   2    5.59    1.06
 -13  -5  -2   29.90    2.43
  13  -5   2   27.04    2.28
  13  -5   2   25.97    2.34
 -13  -5  -2   24.52    2.11
  13  -5   2   22.89    2.33
  13  -5   2   25.18    2.43
  13  -5   2   20.97    2.52
  13  -5   2   21.26    4.06
  13  -5   2   25.90    2.15
 -13  -5  -2   28.64    4.38
  13  -5   2   24.23    2.34
 -13  -5  -2   26.11    1.99
  13   5   2   27.65    2.14
  13   5   2   25.92    1.41
 -13   5  -2   25.03    4.12
 -13   5  -2   26.00    2.28
  13   5   2   24.01    3.69
  13   5   2   30.18    2.36
  13   5   2   26.17    2.06
 -13   5  -2   22.17    2.07
 -13   5  -2   25.18    2.19
  15  -5   2    1.00    1.06
  15  -5   2    4.05    1.50
  15  -5   2    5.82    1.17
  15  -5   2    2.09    2.32
  15  -5   2    4.08    1.14
 -15  -5  -2    3.15    0.99
  15  -5   2    3.11    1.17
  15  -5   2    3.81    1.09
 -15  -5  -2    3.30    1.08
  15  -5   2    2.40    0.93
 -15  -5  -2    7.85    2.94
 -15   5  -2    2.37    0.97
 -15   5  -2    2.98    1.18
  15   5   2    6.08    1.15
  15   5   2    3.39    1.10
 -15   5  -2    3.71    2.47
  15   5   2    4.23    2.08
  15   5   2    3.28    0.95
 -15   5  -2    3.70    1.22
  17  -5   2   24.25    2.63
  17  -5   2   29.30    2.80
  17  -5   2   30.31    2.87
 -17  -5  -2   25.88    4.49
 -17  -5  -2   34.49    2.86
  17  -5   2   28.32    2.72
  17  -5   2   31.02    2.54
  17  -5   2   24.12    4.62
 -17  -5  -2   32.53    2.62
  17   5   2   28.73    2.30
 -17   5  -2   26.88    2.53
  17   5   2   30.13    2.32
 -17   5  -2   27.71    2.57
 -17   5  -2   29.36    5.00
  17   5   2   31.54    2.62
  17   5   2   27.03    2.32
  17   5   2   27.35    4.25
 -17   5  -2   29.75    2.60
 -19  -5  -2   -0.07    1.01
  19  -5   2   -0.87    0.95
  19  -5   2    1.90    2.82
  19  -5   2    1.56    1.23
  19  -5   2    0.74    1.06
  19  -5   2   -0.82    0.89
 -19  -5  -2    1.39    1.08
  19  -5   2    0.39    0.91
  19   5   2   -0.55    1.42
 -19   5  -2   -0.08    1.08
 -19   5  -2    0.72    2.58
 -19   5  -2   -1.00    0.79
  19   5   2    0.92    3.24
 -19   5  -2   -0.78    1.15
  19   5   2    1.98    1.04
  19   5   2    0.14    0.70
  19   5   2    0.53    0.97
  21  -5   2    3.09    1.37
  21  -5   2   -0.31    0.88
 -21  -5  -2   -0.42    0.96
  21  -5   2    2.04    1.18
 -21  -5  -2    0.95    0.91
  21  -5   2   -5.25    3.18
  21  -5   2    1.62    1.21
 -21   5  -2    0.11    0.96
 -21   5  -2    2.00    1.45
  21   5   2   -0.43    0.87
 -21   5  -2    1.49    1.01
  21   5   2    0.66    2.48
  21   5   2    0.24    0.89
  21   5   2    0.68    1.00
  21   5   2    1.58    0.97
  23  -5   2   -0.19    1.17
 -23  -5  -2    0.86    1.13
  23  -5   2    1.28    1.43
  23  -5   2   -0.59    0.87
  23  -5   2   -2.58    4.29
  23  -5   2    2.00    1.27
  23   5   2    1.24    1.00
 -23   5  -2    1.86    0.91
 -23   5  -2    0.54    1.25
  23   5   2    0.78    1.15
  23   5   2   -2.09    0.76
  23   5   2    1.11    0.99
 -23   5  -2   -9.16    7.92
 -23   5  -2   -0.03    1.02
  25  -5   2   -2.57    1.12
 -25  -5  -2    1.58    1.23
  25  -5   2    0.47    1.24
  25  -5   2   -0.16    1.10
  25  -5   2    1.49    1.03
  25  -5   2    4.36    6.34
 -25   5  -2   -0.16    1.30
 -25   5  -2   -0.10    1.43
 -25   5  -2    0.40    0.88
  25   5   2    0.88    1.01
  25   5   2    1.72    1.07
  24  -6  -2   -1.90    1.22
  24  -6  -2    6.72    6.22
 -24  -6   2    0.00    1.00
  24  -6  -2   -0.62    1.55
  24   6  -2    1.82    1.05
 -24   6   2    1.12    1.24
 -24   6   2    0.86    0.97
 -24   6   2    0.39    1.63
  22  -6  -2    8.27    1.94
  22  -6  -2    6.08    1.87
 -22  -6   2    6.91    1.53
  22  -6  -2    2.56    5.18
  22  -6  -2    4.85    1.57
  22  -6  -2   11.24    1.62
  22   6  -2   10.84    1.73
 -22   6   2    8.49    1.56
  22   6  -2    9.14    1.52
  22   6  -2    6.90    4.07
 -22   6   2    7.36    1.76
 -22   6   2    6.95    5.33
  22   6  -2    7.41    1.52
 -20  -6   2    0.55    1.00
  20  -6  -2   -0.67    1.09
 -20  -6   2    3.67    1.12
  20  -6  -2    0.38    1.29
  20  -6  -2   -1.94    0.86
  20  -6  -2    5.14    4.30
  20  -6  -2   -1.12    0.70
  20   6  -2    0.86    1.02
  20   6  -2   -1.90    2.73
  20   6  -2   -0.27    0.97
 -20   6   2   -0.50    1.10
  20   6  -2    0.50    0.85
 -20   6   2    1.09    0.99
 -20   6   2   -2.07    0.94
  20   6  -2   -0.51    0.88
 -18  -6   2    9.63    3.41
  18  -6  -2    5.90    1.55
  18  -6  -2    5.99    1.38
  18  -6  -2    5.98    1.61
 -18  -6   2    6.67    1.36
  18  -6  -2    8.49    1.40
  18  -6  -2    5.27    3.70
 -18  -6   2    6.15    1.39
  18  -6  -2    6.46    1.48
 -18   6   2    5.77    3.36
  18   6  -2    9.27    1.64
  18   6  -2    8.87    1.40
 -18   6   2    4.47    1.32
  18   6  -2    5.71    2.45
  18   6  -2    7.98    1.36
  18   6  -2    7.25    0.92
 -18   6   2    8.13    1.66
 -18   6   2    5.11    1.58
  18   6  -2    4.27    2.65
  16  -6  -2   -1.13    1.59
 -16  -6   2    0.68    1.11
  16  -6  -2   -1.04    0.72
 -16  -6   2    1.19    0.90
 -16  -6   2    0.72    2.48
  16  -6  -2    0.34    0.67
  16  -6  -2    1.41    2.51
  16  -6  -2    0.33    1.06
  16  -6  -2    0.54    0.76
  16  -6  -2   -0.25    0.75
 -16   6   2    2.16    1.21
 -16   6   2    1.16    1.17
 -16   6   2    2.36    2.73
 -16   6   2    0.11    0.97
  16   6  -2    0.75    0.87
  16   6  -2    0.25    0.86
  16   6  -2    0.07    0.51
  16   6  -2    0.17    2.12
 -14  -6   2    4.41    1.10
  14  -6  -2    1.84    1.14
  14  -6  -2    3.56    0.95
  14  -6  -2    0.59    0.78
  14  -6  -2    6.25    2.72
  14  -6  -2    2.56    1.45
  14  -6  -2    2.85    0.94
 -14  -6   2    2.06    2.21
  14  -6  -2    2.78    1.19
 -14   6   2    2.08    1.05
 -14   6   2    4.13    2.60
  14   6  -2    4.06    1.04
  14   6  -2    5.09    2.22
 -14   6   2    3.15    1.17
  14   6  -2    5.46    1.28
  14   6  -2    3.29    0.67
 -14   6   2    3.10    1.18
  14   6  -2    2.44    1.64
 -12  -6   2   21.83    3.88
  12  -6  -2   26.36    2.15
  12  -6  -2   22.72    2.25
  12  -6  -2   26.30    4.38
  12  -6  -2   22.89    2.47
 -12  -6   2   28.51    2.24
  12  -6  -2   22.59    2.38
  12  -6  -2   27.04    2.51
  12  -6  -2   21.02    2.10
 -12  -6   2   27.26    1.48
 -12  -6   2   27.34    2.30
 -12   6   2   24.00    2.33
 -12   6   2   25.39    2.37
 -12   6   2   23.67    2.45
  12   6  -2   24.37    3.40
  12   6  -2   25.26    1.50
  12   6  -2   28.96    2.05
  12   6  -2   26.26    1.69
  12   6  -2   30.24    2.47
 -12   6   2   19.72    3.89
 -10  -6   2    4.74    0.82
 -10  -6   2    4.04    2.03
  10  -6  -2    3.28    2.64
  10  -6  -2    3.48    0.96
 -10  -6   2    4.44    0.99
  10  -6  -2    3.19    1.12
  10  -6  -2    5.10    1.29
  10  -6  -2    5.04    1.05
 -10   6   2    3.90    1.09
  10   6  -2    4.56    1.15
  10   6  -2    3.98    1.00
 -10   6   2    4.88    1.20
 -10   6   2    2.38    0.94
  10   6  -2    3.56    1.63
  10   6  -2    5.70    1.04
  10   6  -2    5.15    0.76
 -10   6   2    3.04    2.34
   8  -6  -2    5.05    1.15
  -8  -6   2    7.03    1.14
   8  -6  -2    7.00    1.21
   8  -6  -2    9.75    1.33
  -8  -6   2    8.29    1.21
  -8  -6   2    6.60    1.25
  -8  -6   2   14.48    1.64
   8  -6  -2    7.64    1.29
  -8  -6   2    7.58    2.29
   8  -6  -2   10.08    1.52
  -8  -6   2    7.39    0.90
  -8   6   2   10.56    1.55
  -8   6   2    7.43    2.55
  -8   6   2    6.95    1.47
   8   6  -2    8.22    0.96
   8   6  -2    9.51    1.22
   8   6  -2    7.99    1.34
  -8   6   2    5.85    1.07
  -8   6   2   10.27    1.46
  -8   6   2    8.95    1.45
   8   6  -2    5.86    1.85
   8   6  -2    7.83    0.99
  -6  -6   2   25.30    2.14
   6  -6  -2   31.26    2.40
   6  -6  -2   27.57    2.37
   6  -6  -2   36.07    4.20
  -6  -6   2   25.94    2.26
  -6  -6   2   26.81    2.16
   6  -6  -2   35.11    2.57
  -6  -6   2   31.60    2.06
   6  -6  -2   29.88    2.25
  -6  -6   2   33.95    3.88
  -6  -6   2   34.70    2.38
  -6  -6   2   31.25    1.97
  -6  -6   2   30.10    2.24
   6  -6  -2   29.62    2.15
   6  -6  -2   31.67    2.36
  -6   6   2   30.80    2.43
  -6   6   2   31.39    2.20
  -6   6   2   30.62    2.29
  -6   6   2   26.83    4.35
  -6   6   2   31.64    2.39
  -6   6   2   30.54    2.27
   6   6  -2   28.70    1.78
   6   6  -2   27.71    2.34
   6   6  -2   27.79    1.99
   6   6  -2   27.92    2.02
   6   6  -2   29.93    1.78
   6   6  -2   24.44    3.23
   4  -6  -2   -0.97    1.76
  -4  -6   2    4.47    0.99
   4  -6  -2    2.19    0.80
   4  -6  -2    7.29    1.97
   4  -6  -2    5.55    1.02
  -4  -6   2    4.76    0.93
   4  -6  -2    4.28    1.14
  -4  -6   2    2.40    0.76
   4  -6  -2    6.68    1.13
  -4  -6   2    4.25    1.85
  -4  -6   2    5.95    1.16
  -4  -6   2    4.94    0.97
  -4  -6   2    4.52    0.93
   4   6  -2    5.51    0.78
   4   6  -2    4.73    1.67
   4   6  -2    5.20    0.96
  -4   6   2    6.03    1.21
   4   6  -2    5.06    1.14
   4   6  -2    5.07    0.71
  -4   6   2    4.59    1.03
   4   6  -2    4.43    0.94
  -4   6   2    5.24    1.18
   2  -6  -2   23.95    2.03
   2  -6  -2   23.01    2.10
  -2  -6   2   20.86    2.00
   2  -6  -2   21.96    1.95
  -2  -6   2   21.69    1.80
  -2  -6   2   26.05    2.01
  -2  -6   2   17.98    3.04
   2  -6  -2   21.41    1.88
   2  -6  -2   26.61    1.94
   2  -6  -2   22.50    2.06
   2  -6  -2   21.44    3.40
  -2  -6   2   25.48    2.07
  -2  -6   2   25.97    1.97
   2   6  -2   21.58    1.57
  -2   6   2   24.62    2.02
   2   6  -2   22.08    2.00
   2   6  -2   24.91    1.87
  -2   6   2   26.21    2.77
   2   6  -2   25.66    3.09
  -2   6   2   21.25    1.99
   2   6  -2   25.00    1.94
  -2   6   2   23.38    1.94
   2   6  -2   23.24    1.60
   0  -6  -2   33.87    2.55
   0  -6   2   29.97    3.79
   0  -6  -2   30.59    4.03
   0  -6  -2   35.74    2.33
   0  -6  -2   34.91    2.40
   0  -6   2   33.50    2.36
   0  -6  -2   35.01    2.44
   0  -6   2   34.55    2.33
   0  -6  -2   31.08    2.43
   0  -6   2   33.44    2.48
   0  -6  -2   38.29    2.39
   0  -6   2   30.22    3.32
   0  -6   2   35.91    2.44
   0   6  -2   36.50    2.12
   0   6   2   35.48    2.43
   0   6  -2   35.76    2.44
   0   6   2   33.20    2.33
   0   6   2   36.11    3.24
   0   6   2   34.73    2.47
   0   6  -2   33.85    2.09
   0   6   2   34.73    2.45
   0   6  -2   35.35    3.66
   0   6  -2   35.22    2.30
   2  -6   2   -1.43    0.51
  -2  -6  -2   -0.15    0.65
   2  -6   2   -0.50    0.50
  -2  -6  -2    0.03    1.82
  -2  -6  -2    0.08    0.68
   2  -6   2    1.48    0.85
  -2  -6  -2    0.87    0.78
  -2  -6  -2    0.03    0.66
   2  -6   2    1.19    0.72
   2  -6   2   -1.55    1.40
  -2  -6  -2    0.79    0.61
   2   6   2   -0.18    0.67
   2   6   2    0.68    0.81
   2   6   2    0.51    0.61
  -2   6  -2    1.48    1.44
  -2   6  -2    0.56    0.73
  -2   6  -2   -0.06    0.72
   2   6   2    0.90    0.58
   2   6   2    1.07    1.59
  -2   6  -2    0.65    0.50
  -2   6  -2    0.37    0.57
   2   6   2   -0.01    0.72
   4  -6   2   21.20    2.47
   4  -6   2   20.87    2.02
  -4  -6  -2   22.54    2.09
   4  -6   2   23.97    2.09
  -4  -6  -2   21.18    1.93
   4  -6   2   22.08    2.10
  -4  -6  -2   20.56    1.96
  -4  -6  -2   24.55    2.13
  -4  -6  -2   29.37    2.23
  -4  -6  -2   22.02    4.19
   4  -6   2   24.94    1.92
   4  -6   2   22.98    2.09
   4  -6   2   18.42    3.23
  -4  -6  -2   24.96    1.78
   4   6   2   23.07    1.83
  -4   6  -2   19.10    3.11
   4   6   2   25.91    2.03
   4   6   2   21.86    1.82
  -4   6  -2   21.94    1.74
   4   6   2   28.82    1.93
   4   6   2   22.54    2.03
  -4   6  -2   23.99    2.08
   4   6   2   27.97    3.61
  -4   6  -2   25.43    1.83
  -4   6  -2   25.08    2.00
   6  -6   2    3.12    0.91
  -6  -6  -2    2.66    1.73
   6  -6   2    1.64    0.80
   6  -6   2    0.76    0.76
   6  -6   2    2.84    1.06
  -6  -6  -2    2.15    0.79
  -6  -6  -2    2.80    1.36
   6  -6   2    2.90    0.97
   6  -6   2    2.55    0.91
  -6  -6  -2    2.62    0.97
  -6  -6  -2    1.92    0.88
  -6  -6  -2    1.63    0.62
   6  -6   2    1.74    1.89
  -6  -6  -2    1.74    0.90
  -6  -6  -2    2.61    0.89
  -6   6  -2    2.13    0.77
  -6   6  -2    0.08    1.39
   6   6   2    2.05    0.72
   6   6   2    2.56    0.72
   6   6   2    2.45    1.85
   6   6   2    2.83    0.79
  -6   6  -2    3.54    1.01
  -6   6  -2    3.02    0.96
  -6   6  -2    2.03    0.95
   6   6   2    2.12    0.92
   6   6   2    2.52    0.93
  -6   6  -2    2.48    0.74
  -8  -6  -2   29.09    2.31
  -8  -6  -2   21.21    3.63
  -8  -6  -2   27.26    2.04
   8  -6   2   23.83    2.29
  -8  -6  -2   27.28    2.06
  -8  -6  -2   24.33    1.66
  -8  -6  -2   25.13    2.11
   8  -6   2   24.75    2.20
   8  -6   2   26.90    2.01
   8  -6   2   22.84    2.21
   8  -6   2   23.29    2.04
  -8  -6  -2   23.17    2.13
  -8   6  -2   21.15    3.51
  -8   6  -2   23.34    2.20
   8   6   2   26.81    1.98
   8   6   2   25.76    2.26
   8   6   2   26.31    2.67
  -8   6  -2   23.04    2.14
   8   6   2   28.77    3.66
  -8   6  -2   24.88    2.02
   8   6   2   24.71    1.98
  10  -6   2   37.53    2.67
  10  -6   2   39.16    2.90
 -10  -6  -2   36.90    2.65
 -10  -6  -2   41.95    2.73
 -10  -6  -2   38.36    4.96
 -10  -6  -2   37.24    2.77
 -10  -6  -2   38.76    2.15
  10  -6   2   41.30    3.03
  10  -6   2   44.31    5.10
 -10  -6  -2   38.56    2.87
  10  -6   2   36.61    2.87
  10   6   2   40.46    2.67
  10   6   2   38.45    2.81
 -10   6  -2   38.42    2.67
  10   6   2   36.18    4.31
 -10   6  -2   41.45    2.97
  10   6   2   39.61    2.52
 -10   6  -2   33.30    4.52
 -10   6  -2   39.39    2.76
 -12  -6  -2    4.26    0.61
  12  -6   2    6.06    1.40
  12  -6   2    1.74    2.35
 -12  -6  -2    3.30    0.98
  12  -6   2    3.12    1.10
  12  -6   2    2.13    0.92
  12  -6   2    3.91    1.29
 -12  -6  -2    0.76    2.07
  12  -6   2    3.72    1.30
 -12  -6  -2    3.22    1.02
 -12   6  -2    3.50    2.13
  12   6   2    3.32    0.93
 -12   6  -2    4.25    1.02
  12   6   2    5.94    0.75
  12   6   2   -0.08    1.69
  12   6   2    4.05    1.23
  12   6   2    4.21    1.09
 -12   6  -2    5.35    1.32
 -12   6  -2    4.70    1.22
  14  -6   2   12.83    1.71
  14  -6   2   13.45    1.89
  14  -6   2   11.49    2.35
  14  -6   2   13.72    1.93
 -14  -6  -2   19.24    4.00
 -14  -6  -2   13.63    1.91
  14  -6   2   14.98    1.99
  14  -6   2    9.46    3.55
  14   6   2   13.49    3.14
 -14   6  -2   10.15    3.14
  14   6   2   13.52    2.04
  14   6   2   17.46    1.89
 -14   6  -2   13.93    1.91
  14   6   2   16.13    1.03
  14   6   2   16.77    1.69
 -14   6  -2   12.51    1.83
  16  -6   2    1.88    1.22
  16  -6   2    0.89    2.75
  16  -6   2    2.30    0.98
  16  -6   2    1.58    1.17
 -16  -6  -2    3.36    1.18
 -16  -6  -2    2.41    2.83
  16  -6   2    1.01    1.05
 -16  -6  -2    2.59    1.10
  16  -6   2    2.33    1.10
  16   6   2    4.39    1.24
 -16   6  -2    3.32    1.32
 -16   6  -2    0.28    0.72
 -16   6  -2    0.83    2.74
  16   6   2    2.54    0.87
 -16   6  -2    2.94    1.10
  18  -6   2    0.00    3.00
 -18  -6  -2    2.02    1.14
  18  -6   2   -0.23    1.18
 -18  -6  -2    2.90    3.13
  18  -6   2    2.20    1.07
  18  -6   2   -0.01    1.07
  18  -6   2    1.72    1.20
  18  -6   2    1.46    1.03
  18   6   2    1.47    0.82
 -18   6  -2   -0.06    1.21
  18   6   2    2.76    2.92
  18   6   2    3.05    1.14
  18   6   2   -0.29    2.49
 -18   6  -2    6.44    3.12
 -18   6  -2    0.76    1.01
 -18   6  -2    0.30    0.82
  18   6   2    3.54    1.22
  18   6   2    1.47    1.00
 -20  -6  -2    6.60    1.39
  20  -6   2    2.01    6.12
 -20  -6  -2    8.34    1.71
  20  -6   2   10.17    1.69
  20  -6   2    8.30    1.79
  20  -6   2    9.81    1.85
  20   6   2   11.28    4.11
 -20   6  -2    7.49    1.69
  20   6   2   13.01    1.83
 -20   6  -2    8.16    1.61
  20   6   2    8.38    1.60
 -20   6  -2    8.99    1.69
  20   6   2    8.02    1.36
  20   6   2    8.03    1.52
  22  -6   2    2.43    1.11
  22  -6   2    2.28    1.26
  22  -6   2   -0.17    1.42
  22  -6   2    1.51    1.30
 -22  -6  -2    3.22    1.25
  22   6   2    1.43    1.09
  22   6   2    7.95    5.63
 -22   6  -2    1.78    1.09
  22   6   2    2.02    1.16
 -22   6  -2    3.62    1.35
 -22   6  -2    2.70    1.25
  24  -6   2    1.57    1.17
 -24  -6  -2    2.36    1.35
  24  -6   2    0.93    1.24
  24  -6   2    4.15    1.93
  24  -6   2   -0.16    1.15
 -24   6  -2    5.08    1.73
 -24   6  -2   -0.65    1.10
  24   6   2    0.84    1.30
  21  -7  -2    0.85    1.66
  21  -7  -2    0.23    0.97
  21  -7  -2   -0.09    0.83
 -21  -7   2   -0.37    0.96
 -21   7   2   -0.91    1.04
 -21   7   2   -0.99    1.12
  21   7  -2    0.80    1.06
  19  -7  -2    1.34    1.65
 -19  -7   2   -0.98    0.75
  19  -7  -2    2.32    1.44
  19  -7  -2   -0.85    1.14
  19  -7  -2    0.09    1.11
  19  -7  -2   -1.77    4.85
 -19   7   2    1.21    1.17
 -19   7   2   -0.69    1.14
  19   7  -2   -0.15    0.92
 -19   7   2   -0.60    0.91
  19   7  -2   -0.78    3.48
  19   7  -2    1.25    0.89
  19   7  -2   -1.21    1.08
  17  -7  -2    6.55    1.28
  17  -7  -2    7.31    1.78
 -17  -7   2    9.81    1.75
  17  -7  -2    7.63    1.57
 -17  -7   2    8.55    1.73
  17  -7  -2    6.45    4.62
  17  -7  -2   10.16    1.84
  17   7  -2    8.23    1.36
  17   7  -2    4.04    3.05
  17   7  -2    7.18    1.50
 -17   7   2    1.67    3.43
 -17   7   2    7.38    1.58
  17   7  -2    4.18    1.22
 -17   7   2    4.96    1.55
 -17   7   2    7.21    1.50
  15  -7  -2    1.54    1.14
  15  -7  -2    0.24    0.77
  15  -7  -2    1.27    1.00
  15  -7  -2    4.02    3.55
  15  -7  -2    1.12    1.16
 -15  -7   2    0.77    0.94
  15   7  -2    1.54    0.86
  15   7  -2    0.76    0.93
 -15   7   2   -0.24    1.01
 -15   7   2    0.63    0.96
 -15   7   2   -2.36    5.02
  15   7  -2    1.86    0.95
  15   7  -2    1.32    2.43
  15   7  -2    1.08    3.10
  15   7  -2    0.35    0.96
  13  -7  -2    0.75    0.87
 -13  -7   2    2.05    1.03
 -13  -7   2    2.07    1.08
 -13  -7   2    0.40    2.71
  13  -7  -2   -0.14    0.96
  13  -7  -2    1.37    1.17
 -13  -7   2    1.26    0.98
 -13  -7   2    1.13    0.43
  13  -7  -2    2.40    1.25
  13  -7  -2    3.08    3.09
 -13   7   2    3.44    2.69
  13   7  -2    1.96    1.11
 -13   7   2    1.98    1.15
  13   7  -2    1.45    0.50
  13   7  -2    1.80    0.89
 -13   7   2    0.50    1.03
 -13   7   2    1.86    1.23
  13   7  -2    2.66    2.13
  11  -7  -2    5.20    3.02
 -11  -7   2    5.60    0.78
  11  -7  -2    3.53    1.22
 -11  -7   2    5.31    1.16
  11  -7  -2    4.58    1.38
 -11  -7   2    4.18    2.84
 -11  -7   2    3.95    1.61
  11  -7  -2    5.79    1.56
 -11   7   2    4.04    1.31
 -11   7   2    4.51    1.38
 -11   7   2    5.57    2.70
 -11   7   2    4.00    0.97
  11   7  -2    1.36    3.13
  11   7  -2    5.00    0.69
  11   7  -2    4.29    1.25
  11   7  -2    4.65    1.28
  -9  -7   2   17.27    1.95
  -9  -7   2   17.17    2.00
   9  -7  -2   14.83    1.97
  -9  -7   2   15.39    3.44
   9  -7  -2   11.36    3.27
   9  -7  -2   16.42    2.14
  -9  -7   2   16.39    1.89
  -9  -7   2   15.17    1.40
   9  -7  -2   17.64    2.24
  -9   7   2   16.58    2.07
  -9   7   2   16.89    2.03
   9   7  -2   17.11    1.72
   9   7  -2   17.08    2.07
   9   7  -2   15.27    1.47
   9   7  -2   13.62    2.67
   9   7  -2   15.83    1.25
  -9   7   2   14.91    3.51
  -7  -7   2    9.50    1.48
   7  -7  -2    8.91    1.56
  -7  -7   2    9.29    1.12
  -7  -7   2   12.36    2.82
  -7  -7   2    9.34    1.51
  -7  -7   2    8.23    1.28
   7  -7  -2    6.08    1.33
   7  -7  -2    8.81    1.50
   7  -7  -2    6.28    2.58
  -7   7   2    9.58    1.63
  -7   7   2    5.09    2.34
   7   7  -2   11.36    1.35
   7   7  -2    4.92    1.97
   7   7  -2    9.45    1.05
  -7   7   2    8.07    1.55
   7   7  -2    9.92    1.36
   7   7  -2    7.83    1.51
   5  -7  -2    3.54    2.38
  -5  -7   2    2.04    0.92
   5  -7  -2    4.94    1.25
  -5  -7   2    4.83    2.29
   5  -7  -2    4.01    1.07
  -5  -7   2    2.96    0.82
  -5  -7   2    2.22    1.03
  -5  -7   2    2.91    0.97
   5  -7  -2    0.63    0.96
   5   7  -2    2.70    0.88
   5   7  -2    2.28    1.71
   5   7  -2    2.22    1.10
   5   7  -2    3.19    0.96
  -5   7   2    4.74    1.37
   5   7  -2    4.93    0.74
  -5   7   2    2.67    1.13
  -5   7   2    3.60    1.01
  -5   7   2    2.24    1.97
   3  -7  -2    2.69    2.11
   3  -7  -2    1.83    0.99
  -3  -7   2    0.68    0.91
  -3  -7   2    1.34    0.97
   3  -7  -2    1.85    1.07
  -3  -7   2    0.30    0.66
   3  -7  -2    1.93    1.00
  -3  -7   2    0.37    1.68
  -3  -7   2    0.20    0.71
  -3   7   2    0.58    1.87
  -3   7   2    0.38    0.94
   3   7  -2    0.94    0.91
   3   7  -2    0.61    1.49
  -3   7   2    0.92    0.97
  -3   7   2    1.19    0.72
   3   7  -2    1.36    0.84
   3   7  -2    1.92    0.62
   3   7  -2    1.39    0.86
   1  -7  -2    8.34    1.32
  -1  -7   2    5.73    1.12
   1  -7  -2    6.59    1.18
  -1  -7   2   11.80    2.82
  -1  -7   2    7.82    1.30
   1  -7  -2    7.30    2.52
   1  -7  -2    8.99    1.45
  -1  -7   2    8.09    1.46
  -1  -7   2    8.39    1.22
  -1   7   2    4.18    2.29
  -1   7   2    6.30    1.12
  -1   7   2    9.60    1.43
  -1   7   2   10.40    1.48
   1   7  -2   11.18    1.51
   1   7  -2    7.68    2.29
   1   7  -2    8.16    1.24
  -1   7   2    8.00    1.38
  -1  -7  -2    9.11    1.44
  -1  -7  -2    6.74    2.50
  -1  -7  -2    8.57    1.24
  -1  -7  -2    6.85    1.44
   1  -7   2    9.71    1.52
  -1  -7  -2    9.95    1.49
   1  -7   2    8.15    1.40
   1  -7   2    8.54    1.38
   1  -7   2    7.68    2.65
   1   7   2    6.85    1.33
   1   7   2   10.07    1.36
   1   7   2   10.31    1.49
   1   7   2   10.63    2.82
  -1   7  -2    7.99    1.41
  -1   7  -2   10.90    1.32
  -1   7  -2    8.88    1.33
   1   7   2    7.29    1.26
  -1   7  -2    6.73    2.19
  -3  -7  -2    7.15    1.30
  -3  -7  -2    6.45    1.25
   3  -7   2    6.53    1.27
  -3  -7  -2    0.61    2.16
   3  -7   2    7.95    1.42
  -3  -7  -2    5.60    1.25
   3  -7   2    5.06    2.46
   3  -7   2    6.46    1.36
  -3  -7  -2    6.18    1.06
   3   7   2    8.51    1.45
   3   7   2    7.48    1.29
  -3   7  -2    6.75    1.38
  -3   7  -2    8.53    1.09
   3   7   2    9.23    1.37
   3   7   2    6.26    1.11
   3   7   2    7.06    2.46
  -3   7  -2    6.65    2.16
  -3   7  -2    6.43    1.25
  -5  -7  -2    9.31    1.24
   5  -7   2    8.55    1.34
   5  -7   2    5.81    2.33
  -5  -7  -2   11.52    1.69
   5  -7   2   11.93    1.62
  -5  -7  -2    8.26    1.38
  -5  -7  -2    5.75    2.90
  -5  -7  -2    8.65    1.44
   5  -7   2   10.01    1.63
   5   7   2    8.22    1.20
  -5   7  -2    7.24    1.11
  -5   7  -2    6.99    2.43
   5   7   2    6.87    1.38
   5   7   2   10.24    1.34
  -5   7  -2   10.16    1.47
  -5   7  -2    9.00    1.55
   5   7   2    7.59    2.44
   5   7   2   10.04    1.44
  -7  -7  -2   10.55    1.63
   7  -7   2    9.20    1.62
  -7  -7  -2   10.43    1.55
   7  -7   2    7.65    2.85
  -7  -7  -2    9.44    3.16
  -7  -7  -2   11.07    1.54
   7  -7   2   10.48    1.63
  -7  -7  -2   10.53    1.24
   7  -7   2   12.41    1.78
  -7   7  -2   11.41    2.84
   7   7   2   13.02    2.86
  -7   7  -2   12.47    1.82
   7   7   2   10.18    1.57
  -7   7  -2   12.09    1.53
   7   7   2   10.64    1.33
   7   7   2    9.67    1.29
  -7   7  -2   11.53    1.63
   7   7   2   11.33    1.57
   9  -7   2    6.77    1.37
  -9  -7  -2    9.84    1.55
  -9  -7  -2    7.22    1.00
  -9  -7  -2    7.17    1.37
   9  -7   2    8.19    3.11
   9  -7   2    8.79    2.44
  -9  -7  -2    9.90    1.58
   9  -7   2    7.63    1.46
  -9  -7  -2    4.19    2.69
  -9   7  -2    6.80    1.31
  -9   7  -2    8.58    1.28
   9   7   2    7.76    1.34
  -9   7  -2    3.91    2.44
  -9   7  -2   11.92    2.48
   9   7   2    5.40    2.52
   9   7   2   10.25    2.73
   9   7   2    8.02    1.18
   9   7   2    8.68    1.12
 -11  -7  -2    3.93    1.24
  11  -7   2    5.63    1.45
 -11  -7  -2    2.74    0.96
  11  -7   2    8.84    1.54
 -11  -7  -2    7.22    1.35
 -11  -7  -2    3.97    2.85
  11  -7   2    2.19    2.91
 -11  -7  -2    4.84    0.75
  11  -7   2    3.52    1.32
  11  -7   2    5.95    1.24
 -11   7  -2    3.39    2.91
 -11   7  -2    3.32    1.28
  11   7   2    5.63    1.03
 -11   7  -2    4.36    1.04
  11   7   2    5.91    1.48
  11   7   2    3.94    0.82
 -11   7  -2    5.47    2.26
  13  -7   2    0.01    1.08
  13  -7   2   -0.04    0.86
 -13  -7  -2    0.94    0.55
  13  -7   2    1.15    1.15
  13  -7   2    0.31    0.99
  13  -7   2    1.69    1.18
 -13  -7  -2    0.09    0.92
 -13  -7  -2    1.16    1.41
 -13  -7  -2    1.33    1.23
  13  -7   2   -0.51    2.70
 -13   7  -2   -0.17    0.77
 -13   7  -2    0.95    1.04
  13   7   2    1.53    0.98
  13   7   2    2.93    1.15
 -13   7  -2    2.89    2.52
  13   7   2    1.15    0.71
 -13   7  -2    1.36    1.17
  13   7   2    0.08    2.36
  15  -7   2    1.83    1.29
 -15  -7  -2    1.02    1.01
  15  -7   2    2.46    1.09
 -15  -7  -2    1.18    0.97
  15  -7   2    3.50    3.30
  15  -7   2    3.89    1.42
 -15  -7  -2    2.00    3.43
  15  -7   2    4.58    1.24
  15  -7   2    2.55    1.23
 -15   7  -2    1.29    1.18
 -15   7  -2    5.84    3.64
 -15   7  -2    2.26    1.00
 -15   7  -2    1.79    1.10
  15   7   2    1.86    1.08
  15   7   2    3.51    0.45
  15   7   2    1.93    1.19
  15   7   2    4.59    0.99
  17  -7   2    0.96    1.23
  17  -7   2   -1.55    1.03
  17  -7   2    9.49    5.07
  17  -7   2    0.51    1.00
  17  -7   2    4.03    1.52
 -17  -7  -2    1.60    1.06
 -17  -7  -2    0.76    1.16
  17  -7   2    2.13    1.15
  17   7   2    2.41    1.19
  17   7   2   -3.96    5.35
 -17   7  -2    1.26    1.10
 -17   7  -2    1.75    1.02
  17   7   2    0.15    1.44
  17   7   2    2.02    0.93
  17   7   2    0.58    0.99
 -17   7  -2    2.01    1.25
  19  -7   2    2.57    1.13
  19  -7   2    1.55    1.07
  19  -7   2    2.40    1.52
 -19  -7  -2    2.30    1.28
  19  -7   2    1.30    1.34
 -19   7  -2    2.86    1.40
 -19   7  -2    1.72    1.15
  19   7   2    3.03    1.27
  19   7   2    1.07    1.05
  21  -7   2    2.16    1.15
  21  -7   2    2.01    1.29
 -21  -7  -2    0.59    1.16
  21  -7   2   -1.28    1.18
 -21   7  -2    1.86    1.39
 -21   7  -2    1.72    1.47
  21   7   2    2.11    1.34
 -18  -8   2    0.41    1.83
  18  -8  -2    0.30    1.45
  18  -8  -2    2.29    1.43
  18  -8  -2    1.65    1.06
  18  -8  -2    1.58    1.04
 -18  -8   2    2.50    1.54
 -18   8   2    1.78    1.26
 -18   8   2    0.05    1.38
  18   8  -2    2.76    1.11
  18   8  -2    8.29    2.39
  16  -8  -2    1.38    0.88
 -16  -8   2   -0.04    1.05
 -16  -8   2   -0.35    0.83
  16  -8  -2   -3.35    1.77
  16  -8  -2    0.50    1.26
  16  -8  -2    1.38    1.30
 -16   8   2    0.03    0.97
  16   8  -2    0.18    0.88
  16   8  -2    1.75    1.28
 -16   8   2   -2.15    1.11
  16   8  -2    0.13    1.05
  14  -8  -2    7.44    1.77
 -14  -8   2    8.63    1.66
  14  -8  -2    8.92    1.60
  14  -8  -2   -2.96    5.79
 -14  -8   2    8.51    1.68
 -14   8   2    7.25    1.61
 -14   8   2    7.71    1.70
  14   8  -2   11.01    1.55
  14   8  -2    4.47    3.64
  14   8  -2    7.95    1.62
 -12  -8   2    4.26    1.22
 -12  -8   2   -0.06    1.03
 -12  -8   2    2.29    1.04
  12  -8  -2    2.23    1.06
 -12  -8   2    2.25    0.59
  12  -8  -2    5.30    4.01
  12  -8  -2    3.21    1.27
  12  -8  -2    4.12    1.47
  12   8  -2    3.81    1.11
 -12   8   2    5.45    1.49
  12   8  -2    4.65    1.43
 -12   8   2    3.07    1.21
 -12   8   2    3.47    1.44
  12   8  -2    3.61    0.76
  10  -8  -2   -1.14    1.39
 -10  -8   2    1.15    1.02
 -10  -8   2    2.28    0.67
  10  -8  -2   -1.36    0.71
 -10  -8   2    2.17    1.05
 -10  -8   2    0.12    0.86
  10  -8  -2   -1.09    1.00
  10   8  -2    0.97    0.67
 -10   8   2    2.70    3.22
 -10   8   2    1.33    1.09
 -10   8   2    1.33    1.08
 -10   8   2    0.37    0.77
  10   8  -2    1.34    1.17
  10   8  -2    0.74    0.90
   8  -8  -2    8.05    1.48
  -8  -8   2    6.28    1.34
  -8  -8   2    8.36    1.51
   8  -8  -2   11.88    4.43
   8  -8  -2    5.22    1.49
  -8  -8   2    7.36    1.07
  -8  -8   2    6.45    1.47
   8  -8  -2    7.50    1.55
  -8  -8   2    1.01    3.33
  -8   8   2    2.81    2.85
   8   8  -2    9.61    1.75
   8   8  -2    5.70    2.31
   8   8  -2    5.13    1.00
  -8   8   2    4.89    1.19
  -8   8   2    6.49    1.48
  -8   8   2   10.23    1.78
   8   8  -2    7.43    1.29
   6  -8  -2    0.73    1.04
  -6  -8   2    0.29    0.76
  -6  -8   2   -2.83    2.43
   6  -8  -2   -1.06    0.70
   6  -8  -2    0.34    0.80
  -6  -8   2    0.08    0.93
  -6  -8   2   -0.19    0.87
   6  -8  -2   -0.72    2.95
  -6   8   2    0.69    0.97
  -6   8   2   -0.47    0.75
  -6   8   2   -2.88    2.63
   6   8  -2    1.44    0.93
   6   8  -2    2.84    1.93
   6   8  -2   -0.79    0.68
  -6   8   2   -0.51    1.03
   6   8  -2    2.41    1.14
   4  -8  -2    4.33    3.04
  -4  -8   2    5.49    1.32
   4  -8  -2   10.41    1.79
  -4  -8   2    9.11    1.62
  -4  -8   2    8.84    1.60
   4  -8  -2    6.26    1.46
  -4  -8   2    7.27    3.25
   4  -8  -2    6.53    1.49
   4   8  -2    7.49    2.40
   4   8  -2    4.92    0.97
   4   8  -2    7.33    1.50
  -4   8   2    7.40    1.28
  -4   8   2    6.01    4.48
   4   8  -2    7.53    1.35
   4   8  -2    7.27    1.28
  -4   8   2    7.64    1.51
   2  -8  -2    1.80    1.06
   2  -8  -2    0.90    0.94
   2  -8  -2    1.35    0.87
  -2  -8   2    1.00    0.85
  -2  -8   2    1.16    2.47
  -2  -8   2    1.28    0.91
  -2  -8   2    0.58    1.00
   2  -8  -2   -1.23    2.78
   2   8  -2    1.85    0.92
  -2   8   2    0.67    1.08
   2   8  -2    0.69    0.51
   2   8  -2    2.00    1.01
  -2   8   2    0.05    0.65
   2   8  -2    3.70    2.08
   0  -8  -2    7.21    1.35
   0  -8   2    7.61    5.11
   0  -8   2    8.58    1.52
   0  -8  -2    9.87    1.81
   0  -8   2    7.14    1.36
   0  -8  -2    8.14    1.43
   0  -8   2    9.51    1.56
   0  -8  -2    5.27    3.25
   0   8  -2    7.35    1.44
   0   8  -2    9.37    1.18
   0   8   2    7.86    1.55
   0   8   2    9.48    1.80
   0   8   2    8.06    1.24
   0   8  -2    8.22    2.76
   0   8  -2   10.07    1.53
  -2  -8  -2    2.92    2.51
  -2  -8  -2    3.56    1.16
   2  -8   2    4.02    1.27
   2  -8   2    2.17    1.01
  -2  -8  -2    3.29    1.14
   2  -8   2    3.99    1.27
  -2  -8  -2    4.43    1.30
  -2   8  -2    5.59    2.32
   2   8   2    6.55    1.47
   2   8   2    2.19    1.09
  -2   8  -2    3.27    1.15
   2   8   2    2.70    0.82
   2   8   2    3.42    1.09
  -2   8  -2    4.07    1.17
   2   8   2    3.99    3.12
  -2   8  -2    4.36    0.83
   4  -8   2    1.85    0.98
   4  -8   2    1.21    2.82
   4  -8   2    2.97    1.10
  -4  -8  -2    4.45    5.03
   4  -8   2    3.12    1.17
  -4  -8  -2    1.83    1.05
  -4  -8  -2    2.35    1.05
  -4  -8  -2    2.56    1.39
   4   8   2    3.02    1.06
  -4   8  -2    1.53    2.35
   4   8   2    3.07    0.90
  -4   8  -2    4.04    1.20
  -4   8  -2    2.27    0.77
   4   8   2    2.05    1.09
   4   8   2    2.48    1.15
  -4   8  -2    2.03    1.13
   4   8   2   -0.18    2.46
  -6  -8  -2    0.68    0.95
   6  -8   2   -0.63    0.99
  -6  -8  -2    1.51    1.04
   6  -8   2    0.41    0.80
   6  -8   2    0.85    2.83
   6  -8   2    0.06    0.82
  -6  -8  -2    2.15    3.19
  -6  -8  -2   -0.04    0.85
  -6   8  -2    1.31    0.72
   6   8   2    0.29    0.76
   6   8   2    0.40    0.66
  -6   8  -2   -1.90    2.22
  -6   8  -2   -0.13    0.90
   6   8   2   -1.01    2.26
   6   8   2    0.33    0.95
  -6   8  -2    3.28    1.37
   6   8   2    0.34    1.00
   8  -8   2    3.19    0.98
  -8  -8  -2    5.36    0.99
  -8  -8  -2    1.11    0.97
   8  -8   2    5.06    1.43
  -8  -8  -2    5.31    1.35
   8  -8   2    5.03    3.10
  -8  -8  -2    4.88    1.27
  -8  -8  -2    3.00    3.18
   8  -8   2    1.57    1.05
   8   8   2    1.97    1.16
  -8   8  -2    7.55    5.18
   8   8   2    5.63    3.25
  -8   8  -2    2.47    1.10
   8   8   2    2.55    0.87
   8   8   2    5.40    1.41
  -8   8  -2    4.49    1.40
   8   8   2    2.04    1.08
  -8   8  -2    3.06    0.99
  10  -8   2   -1.35    0.80
  10  -8   2    0.37    1.08
  10  -8   2   -0.04    0.90
 -10  -8  -2    0.54    0.78
 -10  -8  -2   -1.65    0.77
 -10  -8  -2   -0.80    0.81
  10   8   2   -0.89    0.62
 -10   8  -2    0.83    1.17
  10   8   2   -0.82    0.85
  10   8   2   -0.03    0.67
 -10   8  -2   -0.20    0.97
 -10   8  -2   -0.47    1.05
  10   8   2   -1.61    0.80
  12  -8   2    2.97    1.47
  12  -8   2    3.72    1.36
 -12  -8  -2    0.77    0.52
  12  -8   2    3.26    1.12
  12  -8   2   -0.16    0.96
  12  -8   2    0.62    0.91
 -12  -8  -2    2.88    1.11
 -12  -8  -2    1.69    1.10
 -12  -8  -2    2.64    1.16
 -12   8  -2    4.78    1.21
  12   8   2    2.05    0.71
  12   8   2    4.70    0.99
  12   8   2    4.66    1.38
  12   8   2    3.72    1.22
 -12   8  -2    3.22    1.41
 -12   8  -2    2.02    1.19
 -14  -8  -2    2.07    1.08
  14  -8   2   -0.45    0.92
  14  -8   2    2.03    1.08
 -14  -8  -2    1.91    1.08
  14  -8   2   -0.23    1.04
  14  -8   2    0.49    1.09
  14   8   2    2.05    1.18
  14   8   2    0.53    0.95
 -14   8  -2   -1.30    1.08
 -14   8  -2    0.55    1.08
  16  -8   2   -0.13    0.82
 -16  -8  -2    1.19    1.11
 -16  -8  -2   -0.99    0.85
  16  -8   2    0.04    1.32
  16  -8   2    0.67    0.97
  16   8   2   -1.03    1.15
 -16   8  -2    0.78    1.16
  16   8   2   -1.83    0.95
 -16   8  -2   -1.96    1.25
  13  -9  -2    2.68    1.21
 -13  -9   2    1.16    1.44
  13  -9  -2    1.29    1.23
 -13  -9   2   -0.26    1.15
  13  -9  -2    2.19    1.41
  13   9  -2    2.18    1.35
 -13   9   2    2.64    1.45
  13   9  -2    2.12    1.04
 -13   9   2    3.81    1.47
 -11  -9   2   -0.08    1.09
  11  -9  -2   -1.34    1.15
  11  -9  -2   -0.80    0.86
 -11  -9   2    0.68    0.93
  11   9  -2    0.94    0.73
 -11   9   2    1.05    1.16
 -11   9   2    1.42    1.25
  11   9  -2   -0.40    1.77
   9  -9  -2    3.00    1.39
  -9  -9   2    2.22    0.99
  -9  -9   2    0.55    1.14
   9  -9  -2    2.34    1.08
   9   9  -2    2.14    1.30
  -9   9   2    3.43    1.27
   9   9  -2    1.93    1.03
   9   9  -2    1.01    0.79
  -9   9   2    1.55    1.13
  -7  -9   2   -1.05    0.92
  -7  -9   2    0.80    0.78
  -7  -9   2    1.17    1.58
   7  -9  -2   -1.47    0.77
   7  -9  -2    0.07    1.00
   7   9  -2    0.08    0.74
  -7   9   2    0.20    1.02
   7   9  -2   -0.03    0.85
   7   9  -2    1.54    1.16
  -7   9   2    0.18    0.90
  -5  -9   2    2.03    1.16
  -5  -9   2    1.76    1.14
  -5  -9   2    2.76    1.25
   5  -9  -2    0.77    1.05
   5  -9  -2   -0.70    0.74
  -5   9   2    0.07    1.08
  -5   9   2    2.06    1.40
   5   9  -2    1.18    1.20
   5   9  -2    0.74    0.93
  -5   9   2    2.37    1.12
   3  -9  -2   -1.58    0.87
   3  -9  -2    0.09    0.97
  -3  -9   2    1.16    1.10
  -3  -9   2   -0.30    0.92
   3  -9  -2    0.31    1.60
  -3  -9   2    0.19    0.83
   3   9  -2    1.29    0.97
  -3   9   2    0.86    0.98
   3   9  -2   -0.89    0.73
  -3   9   2   -0.73    0.99
  -3   9   2    1.21    0.98
   1  -9  -2   -0.19    0.98
  -1  -9   2    0.01    0.86
  -1  -9   2    0.26    1.10
  -1  -9   2   -0.67    0.99
   1  -9  -2    1.53    1.07
   1  -9  -2    0.27    0.89
  -1   9   2   -2.15    0.78
   1   9  -2    1.87    1.06
  -1   9   2    0.75    0.87
  -1   9   2    3.33    1.20
   1   9  -2   -0.09    0.83
  -1  -9  -2    3.47    1.23
   1  -9   2    2.54    1.19
   1  -9   2    1.01    1.03
   1  -9   2    2.36    1.00
  -1  -9  -2    2.44    1.13
   1   9   2    1.94    0.95
   1   9   2    2.64    1.22
   1   9   2    2.46    1.05
  -1   9  -2   -0.76    0.96
  -1   9  -2    0.14    0.96
  -3  -9  -2    5.30    1.42
   3  -9   2    3.48    1.16
   3  -9   2    4.33    1.46
   3  -9   2    3.53    1.17
  -3  -9  -2    5.40    1.53
   3   9   2    8.25    1.41
   3   9   2    6.96    1.60
  -3   9  -2    6.40    1.41
   3   9   2    4.16    1.30
  -3   9  -2    3.43    1.25
   3   9   2    5.42    1.41
   5  -9   2    3.46    1.26
  -5  -9  -2    1.77    1.14
   5  -9   2    3.46    1.36
  -5  -9  -2    1.53    1.03
  -5   9  -2    2.01    1.13
   5   9   2    2.83    1.24
   5   9   2    1.36    1.11
  -5   9  -2    2.76    1.17
   5   9   2    2.39    1.04
   7  -9   2    2.39    1.33
  -7  -9  -2   -0.33    0.81
   7  -9   2    2.33    1.19
  -7  -9  -2    1.10    1.00
  -7   9  -2    2.75    1.31
   7   9   2    0.84    1.12
   7   9   2   -0.36    0.87
   7   9   2    0.50    1.01
  -7   9  -2   -0.16    0.90
   9  -9   2   -0.24    0.73
  -9  -9  -2   -0.62    0.83
  -9  -9  -2   -0.47    0.93
   9  -9   2   -1.48    1.03
  -9   9  -2   -0.41    1.06
  -9   9  -2    1.62    1.16
   9   9   2    0.86    0.95
   9   9   2    1.56    0.82
   9   9   2   -0.55    0.98
  11  -9   2   -0.16    1.13
 -11  -9  -2    3.24    1.32
  11  -9   2    3.85    2.08
 -11  -9  -2    0.38    0.84
  11  -9   2    0.99    1.10
  11   9   2   -1.45    0.69
 -11   9  -2    4.16    2.14
 -11   9  -2   -0.07    1.51
  11   9   2    0.58    1.87
  30   0  -3   -0.24    1.08
  30   0  -3    0.09    0.76
  30   0  -3   -0.04    1.18
 -30   0   3   -1.52    1.13
  28   0  -3   -0.35    0.68
  28   0  -3   -0.49    1.15
 -28   0   3   -1.63    1.23
  28   0  -3   -0.05    1.90
  28   0  -3   -0.99    3.70
  28   0  -3   -0.04    1.07
  26   0  -3    0.13    0.69
  26   0  -3   -2.20    2.69
 -26   0   3   -0.10    1.00
  26   0  -3    0.77    0.34
  26   0  -3    0.01    0.98
 -26   0   3    0.60    1.09
  26   0  -3   -0.51    0.94
 -26   0   3    0.65    0.71
  26   0  -3   -1.02    0.87
  24   0  -3    0.00    0.35
  24   0  -3    2.40    1.04
  24   0  -3    2.75    2.53
  24   0  -3    0.33    1.05
  24   0  -3   -1.72    2.14
  24   0  -3    0.70    0.71
 -24   0   3   -1.80    0.84
  24   0  -3   -0.25    0.75
  24   0  -3    0.10    1.03
 -24   0   3   -0.21    0.65
 -24   0   3    1.97    1.21
  22   0  -3    0.79    0.99
  22   0  -3    0.50    0.65
 -22   0   3   -0.16    0.86
 -22   0   3    0.02    0.37
  22   0  -3    1.07    0.83
  22   0  -3    0.80    0.91
 -22   0   3    0.05    1.01
 -22   0   3    0.41    0.63
  22   0  -3    2.33    2.08
  22   0  -3   -0.41    0.36
  22   0  -3   -0.03    0.95
 -22   0   3    0.42    0.85
  22   0  -3   -1.40    1.99
  20   0  -3   -0.74    1.66
  20   0  -3   -0.07    0.34
  20   0  -3   -0.56    0.65
  20   0  -3    0.07    0.71
  20   0  -3   -0.34    0.95
 -20   0   3    1.24    0.89
  20   0  -3    0.46    0.89
 -20   0   3    1.99    1.06
 -20   0   3   -0.41    0.71
 -20   0   3    0.28    0.98
 -20   0   3    1.08    0.62
  20   0  -3    1.71    0.89
 -20   0   3    0.03    0.38
  20   0  -3    0.05    0.55
 -18   0   3   -0.12    1.47
 -18   0   3    2.24    0.92
  18   0  -3    0.73    0.84
  18   0  -3    0.33    0.37
 -18   0   3   -0.80    0.73
  18   0  -3   -0.78    1.24
  18   0  -3    0.65    0.84
  18   0  -3   -0.28    0.76
 -18   0   3    0.17    0.39
 -18   0   3   -0.39    0.83
 -18   0   3    0.18    0.55
  18   0  -3    0.11    0.57
  18   0  -3    0.49    0.63
 -18   0   3   -0.20    0.72
  16   0  -3   -0.37    1.15
 -16   0   3    0.26    0.46
 -16   0   3   -0.19    0.33
  16   0  -3   -0.20    0.80
  16   0  -3    0.15    0.74
 -16   0   3    0.23    0.73
 -16   0   3    1.31    1.61
  16   0  -3   -0.14    0.70
  16   0  -3   -0.04    0.32
  16   0  -3   -0.06    0.56
  16   0  -3   -0.53    0.44
  16   0  -3    0.41    0.55
 -16   0   3    0.83    0.73
 -16   0   3   -0.29    0.54
 -16   0   3   -0.37    1.48
  14   0  -3   -0.59    0.47
 -14   0   3   -0.14    1.33
 -14   0   3    0.05    0.34
 -14   0   3   -0.44    0.55
 -14   0   3    0.98    0.67
  14   0  -3   -1.09    0.57
  14   0  -3    0.06    0.28
 -14   0   3   -0.34    0.66
  14   0  -3   -0.62    1.06
  14   0  -3   -0.15    0.63
 -14   0   3    0.81    0.48
  14   0  -3   -0.46    0.38
  14   0  -3    0.52    0.55
  12   0  -3    1.13    0.76
 -12   0   3   -0.08    0.55
  12   0  -3    1.62    1.17
 -12   0   3   -0.13    0.37
  12   0  -3    0.88    0.40
 -12   0   3    2.12    1.31
  12   0  -3    0.18    0.38
  12   0  -3    0.31    0.65
 -12   0   3    0.30    0.32
 -12   0   3    0.37    0.52
 -12   0   3   -0.78    0.56
  12   0  -3   -0.23    0.50
  12   0  -3    0.88    0.85
  12   0  -3    0.08    0.27
 -12   0   3   -0.35    0.58
  10   0  -3   -0.05    0.28
 -10   0   3   -0.62    0.55
 -10   0   3    0.14    0.36
 -10   0   3   -0.23    0.49
  10   0  -3    0.23    0.57
  10   0  -3   -0.57    0.52
  10   0  -3    0.13    0.34
  10   0  -3   -0.18    0.78
 -10   0   3    0.46    0.32
  10   0  -3    0.39    0.60
 -10   0   3   -1.01    0.92
  10   0  -3   -0.37    0.39
 -10   0   3    0.25    0.54
 -10   0   3   -0.04    0.57
  -8   0   3   -0.54    0.85
   8   0  -3   -0.28    0.50
  -8   0   3   -0.27    0.27
   8   0  -3   -0.07    0.52
   8   0  -3    0.06    0.26
  -8   0   3    0.27    0.49
   8   0  -3    0.06    0.29
  -8   0   3    0.42    0.52
   8   0  -3    0.10    0.39
  -8   0   3    0.37    0.43
  -8   0   3   -0.10    0.30
  -8   0   3   -0.34    0.49
   6   0  -3   -0.38    0.43
  -6   0   3   -0.27    0.81
  -6   0   3   -0.30    0.25
  -6   0   3    0.09    0.46
   6   0  -3   -0.24    0.26
  -6   0   3   -0.16    0.40
   6   0  -3   -0.06    0.36
   6   0  -3   -0.13    0.45
  -6   0   3    0.21    0.24
   6   0  -3    0.14    0.23
   4   0  -3    0.50    0.25
  -4   0   3    1.01    0.37
   4   0  -3    0.61    0.29
  -4   0   3    0.15    0.62
   4   0  -3    1.54    0.54
  -4   0   3    0.55    0.31
  -4   0   3    0.48    0.28
  -4   0   3    0.68    0.32
  -4   0   3    0.46    0.16
   4   0  -3    0.47    0.40
   4   0  -3    0.61    0.29
   4   0  -3    0.43    0.28
  -4   0   3    0.61    0.40
  -2   0   3    0.13    0.18
   2   0  -3    0.14    0.18
  -2   0   3    0.30    0.20
  -2   0   3    0.18    0.44
  -2   0   3    0.12    0.16
  -2   0   3    0.19    0.27
   2   0  -3    0.20    0.29
  -2   0   3    0.23    0.23
  -2   0   3   -0.11    0.21
   2   0  -3    0.04    0.17
   2   0  -3    0.51    0.23
   0   0  -3    0.51    0.28
   0   0   3    0.51    0.24
   0   0  -3    0.63    0.19
   0   0   3    0.22    0.44
   0   0   3    0.14    0.11
   0   0   3    0.16    0.27
   0   0   3    0.19    0.19
   0   0  -3    0.07    0.19
   0   0  -3    0.27    0.19
   2   0   3    0.23    0.28
   2   0   3   -0.48    0.66
  -2   0  -3    0.46    0.19
   2   0   3    0.10    0.28
   2   0   3    0.03    0.39
   2   0   3    0.20    0.20
  -2   0  -3    0.09    0.27
   2   0   3    0.12    0.32
  -2   0  -3   -0.26    0.38
   4   0   3    0.37    0.33
  -4   0  -3    0.40    0.43
  -4   0  -3    0.48    0.45
   4   0   3    0.50    0.38
  -4   0  -3    0.57    0.37
   4   0   3    0.54    0.48
   4   0   3    0.05    0.43
   4   0   3    0.40    0.49
  -4   0  -3    0.47    0.33
   4   0   3    0.84    0.44
   4   0   3    0.01    0.36
   4   0   3   -0.13    0.84
  -4   0  -3    0.33    0.48
  -6   0  -3   -0.01    0.48
   6   0   3   -0.33    0.40
   6   0   3   -0.27    0.43
   6   0   3   -0.26    0.52
   6   0   3    0.64    1.11
   6   0   3   -0.35    0.52
  -6   0  -3    0.07    0.38
   6   0   3   -0.40    0.33
  -6   0  -3   -0.21    0.43
   6   0   3    0.59    0.93
   6   0   3    0.29    0.39
   6   0   3    0.04    0.49
  -6   0  -3   -0.14    0.49
  -6   0  -3    0.15    0.39
   8   0   3   -0.09    0.59
  -8   0  -3    0.19    0.44
   8   0   3    0.12    0.55
   8   0   3   -1.12    0.46
   8   0   3    0.10    1.02
  -8   0  -3   -0.46    0.46
   8   0   3    0.83    1.11
  -8   0  -3   -0.10    0.48
   8   0   3   -0.43    0.54
   8   0   3   -0.46    0.45
   8   0   3   -0.17    0.36
  -8   0  -3   -0.12    0.51
   8   0   3   -0.09    0.55
  -8   0  -3   -0.15    0.53
  10   0   3    0.73    1.14
  10   0   3    0.22    0.56
 -10   0  -3    0.04    0.50
 -10   0  -3    0.13    0.54
 -10   0  -3    0.38    0.59
 -10   0  -3   -0.43    0.50
 -10   0  -3   -0.38    0.48
  10   0   3   -0.05    0.36
  10   0   3   -0.78    0.59
  10   0   3   -0.10    0.59
  10   0   3   -1.25    0.89
  10   0   3   -0.56    0.55
  10   0   3   -0.09    0.48
  10   0   3   -0.82    0.57
 -12   0  -3    0.06    0.50
  12   0   3    0.99    1.30
  12   0   3   -1.10    0.49
  12   0   3   -1.34    0.90
  12   0   3   -0.41    0.50
  12   0   3    0.01    0.36
  12   0   3   -0.38    0.51
 -12   0  -3    0.31    0.55
  12   0   3   -0.21    0.55
 -12   0  -3   -0.28    0.56
 -12   0  -3   -0.17    0.56
  12   0   3    0.05    0.61
 -12   0  -3    0.32    0.59
  14   0   3    0.03    0.70
 -14   0  -3    0.28    0.61
 -14   0  -3   -0.10    0.56
  14   0   3   -0.55    0.56
  14   0   3    0.30    1.31
  14   0   3   -0.01    0.68
 -14   0  -3    0.40    0.68
 -14   0  -3    0.10    0.66
  14   0   3    0.09    0.40
  14   0   3   -0.57    0.66
  14   0   3   -0.24    0.71
  14   0   3    0.64    1.49
 -14   0  -3    0.15    0.64
  14   0   3   -0.48    0.70
  16   0   3    0.73    0.73
  16   0   3   -0.73    0.37
  16   0   3   -0.09    0.75
 -16   0  -3    0.19    0.63
  16   0   3   -0.50    0.61
  16   0   3   -0.44    0.65
 -16   0  -3    0.50    0.63
 -16   0  -3   -0.85    0.64
  16   0   3   -0.40    0.72
  16   0   3    0.60    1.47
  16   0   3   -0.51    0.66
 -16   0  -3    0.71    0.69
  16   0   3    2.81    1.80
 -18   0  -3    0.09    0.75
 -18   0  -3   -0.76    0.61
  18   0   3   -0.52    0.67
  18   0   3   -0.28    0.83
 -18   0  -3   -0.41    0.82
  18   0   3   -0.04    0.77
  18   0   3    0.11    1.37
  18   0   3    2.43    2.11
  18   0   3   -0.25    0.44
  18   0   3    1.43    1.99
 -18   0  -3    1.32    0.72
  18   0   3   -0.23    0.70
  20   0   3   -0.20    0.51
  20   0   3   -0.40    0.74
  20   0   3   -0.17    0.84
  20   0   3   -2.03    1.70
  20   0   3    0.45    0.87
  20   0   3    1.59    0.87
 -20   0  -3    0.11    0.82
 -20   0  -3   -0.61    0.68
 -20   0  -3   -0.01    0.67
 -20   0  -3   -0.36    0.89
  20   0   3    0.74    0.99
 -20   0  -3    0.38    0.83
  20   0   3   -2.78    1.90
  20   0   3   -0.56    0.79
 -22   0  -3    0.06    0.82
  22   0   3   -0.13    0.86
  22   0   3    0.81    1.12
 -22   0  -3    1.70    1.04
  22   0   3    0.61    2.18
  22   0   3   -0.67    0.78
  22   0   3    2.90    2.46
  22   0   3   -1.50    0.83
  22   0   3    0.43    1.09
  22   0   3    0.03    0.87
 -24   0  -3   -0.62    1.55
  24   0   3    1.06    3.06
  24   0   3   -0.17    0.43
 -24   0  -3    0.09    1.10
  24   0   3    0.07    2.73
  24   0   3    0.62    0.82
  24   0   3    0.03    0.92
  24   0   3   -0.62    1.00
  26   0   3   -1.28    0.98
  26   0   3    3.61    3.52
  26   0   3    0.70    0.95
  26   0   3    0.04    0.47
  26   0   3   -3.38    3.47
  26   0   3   -1.43    0.87
  26   0   3    3.18    1.42
 -26   0  -3    2.50    1.43
  28   0   3   -0.06    1.20
  28   0   3   -0.38    1.05
 -28   0  -3    0.14    1.32
  28   0   3    1.49    1.02
  28   0   3    2.00    4.23
  28   0   3    4.40    5.60
  30   0   3   -0.78    1.02
  30   0   3    0.14    1.46
  30   0   3   -0.10    0.95
  31  -1  -3    0.48    1.14
 -31  -1   3   -0.66    1.20
  31  -1  -3   -0.09    1.34
  31  -1  -3   -0.06    0.98
  31   1  -3    0.73    1.30
 -31   1   3    0.93    1.29
  31   1  -3   -1.77    0.91
  31   1  -3   -1.92    1.21
  29  -1  -3    7.45    1.78
  29  -1  -3    8.37    1.83
  29  -1  -3    4.23    5.02
 -29  -1   3    5.73    1.68
  29  -1  -3    7.53    1.20
  29  -1  -3    6.70    1.50
  29   1  -3    8.39    1.71
  29   1  -3   12.17    4.94
  29   1  -3    7.15    1.55
 -29   1   3    5.67    1.99
  29   1  -3    5.21    1.18
  29   1  -3    5.54    1.62
 -27  -1   3    0.34    1.03
  27  -1  -3    0.65    1.12
  27  -1  -3    0.13    1.36
  27  -1  -3    0.33    3.70
  27  -1  -3    0.94    0.59
  27  -1  -3   -2.84    3.42
 -27  -1   3   -0.06    1.71
  27  -1  -3    0.05    0.66
  27  -1  -3    0.40    0.97
  27   1  -3    1.68    1.27
 -27   1   3    1.36    0.58
  27   1  -3    2.51    1.26
  27   1  -3    7.64    3.41
  27   1  -3    1.84    0.88
  27   1  -3    3.20    1.30
  27   1  -3   -2.20    3.23
 -27   1   3    0.40    1.17
 -27   1   3    1.00    1.31
  27   1  -3    0.75    0.85
  25  -1  -3    4.81    3.19
 -25  -1   3    3.92    1.44
  25  -1  -3    2.80    3.18
  25  -1  -3    4.52    1.33
  25  -1  -3    2.79    0.84
  25  -1  -3    2.30    1.11
  25  -1  -3    1.69    1.23
 -25  -1   3    3.49    1.33
  25  -1  -3    4.38    1.40
 -25  -1   3    2.47    0.82
  25  -1  -3    2.35    0.65
 -25   1   3    4.31    1.50
  25   1  -3    5.39    1.43
 -25   1   3    6.25    1.30
  25   1  -3    3.30    0.96
 -25   1   3    2.54    1.55
  25   1  -3    4.33    1.37
  25   1  -3    4.73    2.64
  25   1  -3    0.15    2.92
  25   1  -3    2.20    1.16
 -25   1   3    2.97    0.70
 -23  -1   3   -0.46    0.79
  23  -1  -3    0.04    0.47
  23  -1  -3    0.33    0.92
  23  -1  -3   -0.67    2.04
  23  -1  -3    0.06    1.98
  23  -1  -3   -0.08    0.85
  23  -1  -3   -0.30    0.95
 -23  -1   3   -0.46    0.93
 -23  -1   3   -0.19    0.65
  23  -1  -3    0.01    0.61
  23  -1  -3   -0.71    0.94
 -23   1   3   -0.93    0.84
 -23   1   3   -1.56    0.82
  23   1  -3    1.06    0.74
 -23   1   3    0.90    0.60
  23   1  -3    1.16    2.13
  23   1  -3   -0.13    0.79
  23   1  -3   -1.13    2.01
 -23   1   3    1.64    2.75
 -23   1   3    0.57    0.83
  23   1  -3    0.98    1.04
 -23   1   3    1.33    1.21
  23   1  -3    1.61    1.10
  21  -1  -3   37.22    4.85
  21  -1  -3   43.50    2.99
  21  -1  -3   46.45    3.12
  21  -1  -3   46.10    2.63
 -21  -1   3   45.04    2.72
  21  -1  -3   40.32    3.06
 -21  -1   3   42.25    3.28
  21  -1  -3   42.17    3.13
 -21  -1   3   47.98    3.20
  21  -1  -3   42.90    3.05
  21  -1  -3   45.22    2.45
 -21   1   3   41.67    2.99
  21   1  -3   42.29    2.85
  21   1  -3   43.60    3.04
 -21   1   3   51.87    5.54
  21   1  -3   47.57    2.78
  21   1  -3   45.06    3.05
  21   1  -3   40.29    4.82
 -21   1   3   42.50    2.52
  21   1  -3   43.36    4.85
 -21   1   3   44.86    3.16
 -21   1   3   44.39    2.49
 -21   1   3   46.63    3.38
  19  -1  -3    0.58    0.75
 -19  -1   3   -0.58    0.83
 -19  -1   3    0.95    0.63
  19  -1  -3    0.80    0.95
  19  -1  -3    0.27    0.64
 -19  -1   3    0.27    0.73
  19  -1  -3    0.32    0.85
 -19  -1   3    0.33    0.80
  19  -1  -3   -0.43    0.43
  19  -1  -3    0.12    0.78
 -19   1   3    2.12    2.11
  19   1  -3    1.34    1.49
 -19   1   3   -0.55    0.77
  19   1  -3    0.28    0.60
 -19   1   3    1.53    0.82
  19   1  -3    1.03    0.70
 -19   1   3    0.08    0.74
  19   1  -3    0.20    0.75
 -19   1   3    0.23    0.88
  19   1  -3   -0.22    0.83
 -19   1   3   -0.19    0.48
  19   1  -3   -1.36    0.72
 -19   1   3    0.42    0.57
 -17  -1   3   15.30    1.74
 -17  -1   3   17.02    1.64
  17  -1  -3   15.43    1.62
  17  -1  -3   15.77    1.37
 -17  -1   3   18.14    1.94
  17  -1  -3   14.79    1.75
  17  -1  -3   16.35    1.73
 -17  -1   3   16.32    1.44
  17  -1  -3   15.93    1.27
  17  -1  -3   19.44    1.77
 -17  -1   3   17.32    1.70
  17  -1  -3   19.04    1.95
  17  -1  -3   15.41    3.03
  17   1  -3   18.86    1.69
 -17   1   3   20.92    3.55
  17   1  -3   18.03    3.01
  17   1  -3   17.56    1.70
  17   1  -3   17.04    1.70
 -17   1   3   15.93    1.30
  17   1  -3   18.52    1.62
 -17   1   3   17.71    1.35
  17   1  -3   14.29    2.87
 -17   1   3   18.20    1.68
 -17   1   3   17.77    1.87
  17   1  -3   12.72    1.36
 -17   1   3   15.64    1.76
  15  -1  -3    1.07    0.45
  15  -1  -3    1.00    0.54
  15  -1  -3    0.21    0.63
 -15  -1   3    1.45    0.62
  15  -1  -3    0.83    1.39
  15  -1  -3    0.82    0.66
 -15  -1   3    0.86    0.68
 -15  -1   3    0.18    0.65
 -15  -1   3    0.94    0.58
  15  -1  -3    0.13    0.72
 -15  -1   3    0.63    0.70
  15  -1  -3    1.00    0.71
  15   1  -3    0.17    0.68
  15   1  -3    0.48    0.18
 -15   1   3    1.49    0.71
  15   1  -3    0.07    0.52
 -15   1   3    0.09    0.67
  15   1  -3    0.31    1.22
  15   1  -3   -0.06    0.62
 -15   1   3    0.68    1.51
 -15   1   3   -0.33    0.73
  15   1  -3    0.32    0.69
 -15   1   3    0.22    0.75
 -15   1   3    0.70    0.48
 -15   1   3    0.27    0.42
  15   1  -3    0.20    0.50
 -13  -1   3   96.51    4.11
 -13  -1   3  102.70    4.81
 -13  -1   3  115.14    5.61
  13  -1  -3   92.87    4.45
  13  -1  -3   92.46    4.82
 -13  -1   3  100.53    4.57
  13  -1  -3  100.63    4.82
  13  -1  -3  101.78    5.18
  13  -1  -3  106.14    4.84
  13  -1  -3  101.78    4.51
  13  -1  -3   97.57    6.30
 -13  -1   3  101.86    4.75
 -13  -1   3  102.04    4.66
  13  -1  -3  100.77    4.74
 -13   1   3  104.97    4.45
  13   1  -3   99.38    4.64
  13   1  -3   90.17    4.12
 -13   1   3   87.98    7.00
  13   1  -3  110.76    6.36
 -13   1   3  100.88    4.77
  13   1  -3   93.29    4.87
  13   1  -3   92.04    5.29
 -13   1   3  100.94    4.51
 -13   1   3  104.57    4.92
 -13   1   3   96.75    4.74
  13   1  -3   96.29    4.55
 -13   1   3  101.20    4.85
  13   1  -3   97.45    5.04
 -11  -1   3   10.70    1.14
  11  -1  -3   11.63    1.24
  11  -1  -3   10.57    0.95
 -11  -1   3   10.73    1.67
 -11  -1   3    9.77    0.99
  11  -1  -3   10.06    0.90
  11  -1  -3   11.71    2.07
  11  -1  -3   11.40    1.18
 -11  -1   3    9.87    0.99
 -11  -1   3   10.73    0.55
 -11  -1   3   11.38    2.01
  11  -1  -3   11.84    1.24
  11  -1  -3   11.98    1.35
  11  -1  -3   10.74    1.23
 -11  -1   3   11.67    1.27
 -11   1   3   11.70    2.13
  11   1  -3   11.95    0.97
 -11   1   3   10.77    1.21
 -11   1   3   10.92    0.99
 -11   1   3   11.46    1.34
 -11   1   3   10.22    1.17
  11   1  -3   10.44    1.04
  11   1  -3   11.86    1.95
  11   1  -3    9.55    1.09
  11   1  -3    6.92    1.28
 -11   1   3   11.27    0.86
  -9  -1   3  131.96    6.06
   9  -1  -3  141.12    6.09
  -9  -1   3  138.46    5.93
  -9  -1   3  135.82    5.91
   9  -1  -3  138.61    6.02
   9  -1  -3  139.44    7.28
  -9  -1   3  128.05    5.85
   9  -1  -3  141.01    6.06
   9  -1  -3  125.94    5.86
  -9  -1   3  134.98    6.00
   9  -1  -3  122.95    5.74
  -9  -1   3  136.95    5.58
  -9  -1   3  142.83    7.13
  -9  -1   3  139.49    6.01
   9  -1  -3  133.55    6.04
  -9   1   3  136.40    6.09
  -9   1   3  133.92    6.00
  -9   1   3  134.28    6.08
   9   1  -3  140.17    5.89
  -9   1   3  128.40    6.00
  -9   1   3  139.82    7.37
   9   1  -3  140.19    6.95
   9   1  -3  139.42    6.03
  -9   1   3  136.67    5.74
   9   1  -3  135.51    6.96
   9   1  -3  136.14    5.92
   9   1  -3  136.72    5.87
  -9   1   3  136.16    5.88
   7  -1  -3   13.36    1.12
   7  -1  -3   10.68    1.76
  -7  -1   3   13.52    1.68
   7  -1  -3   13.68    1.18
  -7  -1   3   10.76    0.85
   7  -1  -3    9.67    0.90
   7  -1  -3   13.60    1.12
  -7  -1   3   11.73    1.03
  -7  -1   3   12.91    0.98
  -7  -1   3   12.03    0.95
   7  -1  -3   11.68    0.76
   7  -1  -3   13.11    1.16
  -7  -1   3   10.53    0.60
  -7  -1   3   13.18    1.07
   7   1  -3   13.37    0.91
   7   1  -3   10.27    1.46
  -7   1   3   13.57    1.10
  -7   1   3   11.58    0.94
  -7   1   3   11.13    1.07
  -7   1   3   13.17    1.15
   7   1  -3   13.13    0.86
  -7   1   3   13.54    1.16
   7   1  -3    9.97    1.41
   7   1  -3   11.25    0.87
   7   1  -3   11.26    0.90
   7   1  -3   11.38    0.89
   7   1  -3   12.77    1.10
  -7   1   3   11.90    1.89
   5  -1  -3  299.21   12.64
   5  -1  -3  288.60   12.62
   5  -1  -3  322.31   12.42
  -5  -1   3  274.19   12.42
  -5  -1   3  308.80   12.49
   5  -1  -3  296.76   12.59
  -5  -1   3  293.53   12.50
  -5  -1   3  284.31   12.53
   5  -1  -3  327.09   12.70
   5  -1  -3  314.89   12.41
  -5  -1   3  295.13   12.61
   5  -1  -3  315.92   13.53
  -5  -1   3  298.62   13.05
   5  -1  -3  316.80   12.63
  -5  -1   3  319.29   12.52
   5   1  -3  284.53   12.95
  -5   1   3  326.58   12.71
   5   1  -3  300.53   12.49
  -5   1   3  299.24   13.50
  -5   1   3  304.77   12.67
   5   1  -3  306.74   12.63
   5   1  -3  299.89   12.43
   5   1  -3  311.29   12.50
   5   1  -3  290.38   12.43
   5   1  -3  303.66   12.55
  -5   1   3  302.79   12.62
   5   1  -3  316.64   12.99
  -5   1   3  299.49   12.62
  -5   1   3  311.50   12.60
   3  -1  -3  105.27    4.60
   3  -1  -3  111.62    4.62
   3  -1  -3  106.11    5.34
   3  -1  -3  117.81    4.67
  -3  -1   3  104.55    4.42
  -3  -1   3  109.79    4.51
  -3  -1   3   95.34    4.67
  -3  -1   3  110.21    4.39
  -3  -1   3   97.27    4.39
   3  -1  -3   98.00    4.43
   3  -1  -3  111.83    4.60
  -3  -1   3  105.21    4.59
  -3  -1   3  104.59    4.55
   3  -1  -3  108.74    4.63
   3   1  -3  106.54    4.42
  -3   1   3  109.43    4.58
   3   1  -3   97.13    4.50
   3   1  -3  114.43    4.53
   3   1  -3  110.78    4.57
  -3   1   3  112.92    4.66
  -3   1   3  110.23    4.44
  -3   1   3  109.51    5.39
   3   1  -3  100.69    4.42
  -3   1   3  103.61    4.60
  -3   1   3  109.24    4.62
  -3   1   3  113.40    4.67
   3   1  -3  108.03    4.60
  -1  -1   3  411.07   17.76
   1  -1  -3  423.88   17.96
  -1  -1   3  427.91   17.92
   1  -1  -3  462.69   18.65
   1  -1  -3  438.36   17.95
  -1  -1   3  448.19   17.89
  -1  -1   3  455.30   17.95
   1  -1  -3  434.99   17.94
  -1   1   3  431.15   18.57
  -1   1   3  445.29   17.98
   1   1  -3  436.15   17.92
   1  -1   3   16.97    0.96
   1  -1   3   17.28    0.96
   1  -1   3   19.11    0.97
  -1  -1  -3   15.58    1.68
   1  -1   3   18.44    1.44
  -1  -1  -3   18.91    1.04
   1  -1   3   15.44    0.98
   1  -1   3   18.82    1.13
  -1  -1  -3   18.22    1.14
  -1  -1  -3   19.90    1.10
   1  -1   3   19.57    0.96
  -1  -1  -3   18.43    1.08
  -1  -1  -3   19.19    0.90
  -1  -1  -3   18.46    1.12
   1   1   3   18.70    1.73
  -1   1  -3   19.19    0.96
   1   1   3   18.17    1.05
   1   1   3   16.89    1.12
  -1   1  -3   17.08    0.89
  -1   1  -3   17.65    0.88
  -1   1  -3   18.54    1.12
   1   1   3   18.98    1.06
  -1   1  -3   18.93    1.02
   1   1   3   18.25    1.14
   1   1   3   17.12    1.07
   3  -1   3   22.27    1.33
   3  -1   3   21.13    1.94
   3  -1   3   25.25    1.38
  -3  -1  -3   21.03    1.34
   3  -1   3   21.10    1.38
   3  -1   3   22.39    1.26
   3  -1   3   22.18    1.24
  -3  -1  -3   21.08    1.34
   3  -1   3   22.61    1.34
  -3  -1  -3   22.24    1.13
  -3  -1  -3   22.00    1.19
  -3  -1  -3   22.43    1.36
  -3  -1  -3   25.41    2.18
  -3  -1  -3   22.29    1.33
   3  -1   3   22.04    1.29
   3   1   3   20.57    1.33
   3   1   3   22.36    1.19
   3   1   3   22.78    1.31
   3   1   3   25.70    2.13
  -3   1  -3   22.90    1.24
  -3   1  -3   21.11    1.31
   3   1   3   23.34    1.37
  -3   1  -3   21.56    1.33
   3   1   3   23.06    1.34
  -3   1  -3   22.68    1.23
  -3   1  -3   21.06    1.26
   5  -1   3    7.89    0.89
   5  -1   3    6.37    0.78
   5  -1   3    6.79    0.79
  -5  -1  -3    7.28    0.81
   5  -1   3    4.41    0.59
  -5  -1  -3    4.83    0.67
  -5  -1  -3    5.35    0.68
  -5  -1  -3    5.37    0.55
   5  -1   3    5.96    0.66
   5  -1   3    4.94    0.64
  -5  -1  -3    4.70    1.25
   5  -1   3    6.12    0.79
  -5  -1  -3    5.80    0.71
  -5   1  -3    6.91    0.83
  -5   1  -3    6.31    0.72
   5   1   3    4.45    0.64
  -5   1  -3    5.71    1.46
   5   1   3    6.71    0.65
   5   1   3    5.98    0.61
   5   1   3    4.21    1.23
   5   1   3    6.46    0.76
  -5   1  -3    6.71    0.75
   5   1   3    5.58    0.75
  -5   1  -3    6.61    0.79
   5   1   3    7.25    0.92
  -5   1  -3    6.02    0.70
  -5   1  -3    6.79    0.73
   7  -1   3  170.95    7.54
  -7  -1  -3  178.81    7.61
   7  -1   3  175.72    7.48
  -7  -1  -3  170.69    7.55
   7  -1   3  169.14    7.57
  -7  -1  -3  178.69    8.93
   7  -1   3  170.24    7.42
  -7  -1  -3  177.22    7.50
  -7  -1  -3  172.48    7.35
   7  -1   3  170.35    7.43
   7  -1   3  173.75    7.53
   7  -1   3  173.06    7.49
  -7  -1  -3  180.39    7.54
   7  -1   3  181.17    8.87
   7   1   3  175.77    7.54
  -7   1  -3  171.68    7.43
  -7   1  -3  173.80    8.77
   7   1   3  179.90    7.52
  -7   1  -3  168.35    7.49
   7   1   3  166.68    7.53
  -7   1  -3  172.97    7.54
   7   1   3  176.01    7.28
  -7   1  -3  163.33    7.46
  -7   1  -3  174.66    7.53
  -7   1  -3  177.38    7.50
   7   1   3  177.27    7.57
  -7   1  -3  164.20    7.40
   7   1   3  171.32    7.36
  -9  -1  -3   27.13    1.65
   9  -1   3   28.03    1.68
  -9  -1  -3   24.85    1.81
   9  -1   3   29.60    1.83
   9  -1   3   29.42    1.87
   9  -1   3   29.61    1.77
   9  -1   3   30.82    1.99
  -9  -1  -3   28.76    1.77
  -9  -1  -3   26.47    1.90
   9  -1   3   30.10    2.98
  -9  -1  -3   32.67    1.90
   9  -1   3   27.20    1.76
   9  -1   3   28.58    1.89
   9   1   3   30.20    1.85
   9   1   3   29.51    1.84
  -9   1  -3   25.62    1.74
  -9   1  -3   26.57    1.87
  -9   1  -3   28.73    1.87
  -9   1  -3   30.28    1.70
   9   1   3   30.25    1.67
  -9   1  -3   28.36    1.77
  -9   1  -3   26.45    3.06
   9   1   3   34.54    3.17
  -9   1  -3   31.15    1.84
   9   1   3   27.18    1.84
  -9   1  -3   28.86    1.71
   9   1   3   25.11    1.83
   9   1   3   27.61    1.46
  11  -1   3   80.86    3.85
 -11  -1  -3   81.31    4.01
 -11  -1  -3   76.87    3.68
  11  -1   3   78.64    3.67
 -11  -1  -3   81.26    3.88
  11  -1   3   71.49    3.94
 -11  -1  -3   67.29    3.78
  11  -1   3   80.47    3.81
  11  -1   3   75.56    3.92
  11  -1   3   75.88    3.85
  11  -1   3   81.18    3.89
  11  -1   3   80.40    5.47
 -11  -1  -3   78.29    3.94
 -11   1  -3   72.28    3.78
  11   1   3   76.01    5.50
  11   1   3   79.38    3.72
  11   1   3   76.00    3.79
  11   1   3   79.47    3.91
 -11   1  -3   78.35    3.85
 -11   1  -3   81.03    3.70
 -11   1  -3   78.67    3.96
  11   1   3   75.69    5.30
 -11   1  -3   74.29    3.74
  11   1   3   78.91    3.46
  11   1   3   78.02    3.87
 -11   1  -3   78.51    3.92
  11   1   3   81.02    4.21
 -13  -1  -3    8.45    1.14
 -13  -1  -3    7.44    1.06
  13  -1   3    6.86    1.08
  13  -1   3    6.50    1.12
 -13  -1  -3    7.45    0.98
  13  -1   3    6.06    0.81
  13  -1   3    5.90    0.96
 -13  -1  -3    9.42    1.27
 -13  -1  -3    4.29    0.86
  13  -1   3    8.94    2.12
  13  -1   3    7.44    1.08
  13  -1   3    6.28    1.06
  13  -1   3    6.22    1.07
  13   1   3    7.15    1.98
  13   1   3    7.25    0.71
  13   1   3    7.79    1.14
  13   1   3    9.02    2.38
 -13   1  -3    6.67    1.05
  13   1   3    8.61    1.69
 -13   1  -3    6.60    1.10
  13   1   3    7.07    1.02
 -13   1  -3    7.49    1.01
 -13   1  -3    5.48    0.98
 -13   1  -3    6.06    0.96
 -13   1  -3    7.45    1.17
  13   1   3    5.40    0.97
 -13   1  -3    7.47    0.92
  15  -1   3   44.47    2.43
 -15  -1  -3   43.70    2.70
 -15  -1  -3   43.62    2.68
  15  -1   3   41.24    3.47
  15  -1   3   46.71    4.55
  15  -1   3   44.62    2.93
  15  -1   3   45.60    2.80
  15  -1   3   43.22    2.67
 -15  -1  -3   43.56    2.84
 -15  -1  -3   42.56    2.54
  15  -1   3   47.11    2.89
 -15  -1  -3   46.89    2.98
  15   1   3   41.63    2.62
 -15   1  -3   46.90    2.81
 -15   1  -3   43.31    2.83
 -15   1  -3   41.92    2.57
  15   1   3   44.71    2.61
  15   1   3   39.02    4.24
 -15   1  -3   44.21    2.89
 -15   1  -3   40.59    2.61
  15   1   3   42.46    4.32
  15   1   3   47.55    2.78
 -15   1  -3   38.80    2.72
  15   1   3   42.51    2.75
  15   1   3   45.29    2.16
  17  -1   3    0.54    0.55
  17  -1   3    0.61    0.79
  17  -1   3   -0.36    0.77
  17  -1   3   -0.23    0.75
 -17  -1  -3    2.01    0.85
  17  -1   3    2.07    0.98
 -17  -1  -3   -0.29    0.70
  17  -1   3   -0.43    0.69
 -17  -1  -3    1.64    0.77
 -17  -1  -3    0.38    0.78
  17  -1   3    2.13    1.86
 -17  -1  -3   -0.36    0.78
  17  -1   3    0.79    1.64
  17  -1   3    0.85    0.99
  17   1   3    0.57    0.74
 -17   1  -3   -0.99    0.65
  17   1   3    0.37    0.88
  17   1   3    2.31    1.87
 -17   1  -3    2.17    1.03
 -17   1  -3    0.49    0.73
 -17   1  -3    1.69    0.99
 -17   1  -3    0.83    0.57
  17   1   3   -0.50    0.63
 -17   1  -3   -0.86    0.58
  17   1   3    0.71    0.41
  17   1   3    0.04    0.81
  17   1   3    0.34    0.79
  17   1   3   -1.58    1.23
  19  -1   3   23.69    4.41
 -19  -1  -3   21.49    1.98
  19  -1   3   19.42    2.02
  19  -1   3   22.64    1.67
  19  -1   3   22.17    2.44
 -19  -1  -3   22.73    2.21
 -19  -1  -3   24.34    2.24
  19  -1   3   23.69    2.23
 -19  -1  -3   23.79    2.38
 -19  -1  -3   22.39    2.14
  19  -1   3   19.79    2.07
  19  -1   3   22.43    4.06
  19  -1   3   22.64    2.03
  19   1   3   19.94    1.31
 -19   1  -3   23.29    2.03
  19   1   3   18.82    2.03
  19   1   3   21.67    2.11
 -19   1  -3   24.38    1.75
  19   1   3   21.39    1.32
  19   1   3   20.48    2.04
  19   1   3   15.84    3.60
 -19   1  -3   18.71    2.29
  19   1   3   15.93    3.41
 -19   1  -3   20.40    2.18
  19   1   3   21.67    2.02
  19   1   3   22.40    2.13
 -19   1  -3   19.32    1.85
 -19   1  -3   20.05    2.13
  21  -1   3    1.84    1.40
  21  -1   3    1.51    2.26
  21  -1   3    3.12    2.31
  21  -1   3    1.27    1.18
 -21  -1  -3    0.85    0.94
 -21  -1  -3    3.15    1.12
  21  -1   3    1.57    1.01
  21  -1   3    2.02    1.21
  21  -1   3    1.06    0.64
  21  -1   3    1.32    1.03
 -21  -1  -3    2.02    1.13
  21  -1   3    2.34    1.02
  21   1   3    0.68    0.90
  21   1   3    3.57    1.31
  21   1   3    3.08    1.09
  21   1   3    3.25    2.53
 -21   1  -3    0.84    0.79
  21   1   3    1.54    0.46
  21   1   3    0.73    1.02
  21   1   3    1.52    0.44
  21   1   3    0.28    1.03
  21   1   3    2.21    1.03
  21   1   3    3.19    2.40
 -21   1  -3    0.94    0.98
 -23  -1  -3   13.73    1.90
  23  -1   3   13.56    1.94
 -23  -1  -3   20.14    2.51
  23  -1   3   18.26    1.52
  23  -1   3   17.82    2.19
 -23  -1  -3   17.51    2.32
  23  -1   3   18.80    2.19
  23  -1   3   18.12    4.23
  23  -1   3   15.91    3.85
  23  -1   3   17.02    2.03
  23  -1   3   14.93    1.89
  23   1   3   19.82    2.13
  23   1   3   18.12    2.16
  23   1   3   18.93    4.33
  23   1   3   19.51    2.27
  23   1   3   15.99    3.90
  23   1   3   19.23    2.14
  23   1   3   17.66    1.10
 -23   1  -3   18.99    2.41
  23   1   3   16.79    1.11
  23   1   3   17.36    2.19
  25  -1   3    1.10    1.09
  25  -1   3    1.37    0.61
  25  -1   3   -2.84    3.38
  25  -1   3   -0.06    1.06
 -25  -1  -3    2.22    1.21
  25  -1   3   -0.05    1.01
  25  -1   3    3.82    3.51
  25  -1   3    1.40    1.09
  25  -1   3   -0.60    1.65
  25   1   3    2.23    3.08
  25   1   3    1.37    3.25
 -25   1  -3    2.22    1.08
  25   1   3    0.63    1.26
  25   1   3    0.99    0.87
  25   1   3    0.55    0.99
  25   1   3    0.61    0.29
  25   1   3    1.96    1.35
  25   1   3    1.24    0.30
  27  -1   3   20.18    2.59
  27  -1   3   13.04    2.09
  27  -1   3   20.33    2.22
  27  -1   3   15.94    2.14
  27  -1   3   11.98    4.96
  27  -1   3   12.15    5.08
 -27  -1  -3   17.03    2.45
  27   1   3   14.58    2.17
  27   1   3   19.77    2.51
  27   1   3   13.28    5.01
  27   1   3    8.13    4.74
  27   1   3   20.01    2.24
 -27   1  -3   11.18    1.83
  27   1   3   13.83    2.17
  27   1   3   23.36    2.47
  29  -1   3   -0.31    0.90
  29  -1   3    5.27    6.55
  29  -1   3   -0.06    1.06
  29  -1   3   -0.11    1.27
 -29  -1  -3   -1.13    1.04
 -29   1  -3    0.77    1.31
  29   1   3   -0.73    0.89
  29   1   3   -0.41    1.12
  29   1   3    0.32    1.33
  29   1   3    0.69    1.05
  30  -2  -3   -0.80    1.11
 -30  -2   3   -0.44    1.12
  30  -2  -3   -0.62    0.68
  30  -2  -3   -0.28    1.97
 -30   2   3    1.94    0.72
  30   2  -3   -0.50    0.77
  30   2  -3   -0.98    1.09
 -30   2   3    0.68    1.08
  30   2  -3   -1.35    1.70
  28  -2  -3    2.34    1.36
  28  -2  -3    8.20    5.07
  28  -2  -3    3.19    0.94
  28  -2  -3    6.11    1.63
  28  -2  -3    2.05    1.32
 -28  -2   3    2.93    1.29
  28  -2  -3    4.93    5.32
 -28   2   3    2.55    1.35
  28   2  -3    3.05    1.51
  28   2  -3    3.54    1.14
 -28   2   3    6.49    1.75
  28   2  -3    1.96    1.22
  28   2  -3    2.86    1.35
 -28   2   3    3.38    0.88
  26  -2  -3    1.87    0.75
  26  -2  -3    3.06    1.30
  26  -2  -3    1.37    0.75
  26  -2  -3    1.08    1.21
  26  -2  -3    1.03    1.09
 -26  -2   3    2.79    1.14
  26  -2  -3    0.47    1.22
 -26  -2   3    2.74    1.29
  26  -2  -3    2.06    3.47
  26   2  -3    0.94    1.07
  26   2  -3    0.37    3.15
  26   2  -3    1.25    1.14
 -26   2   3    1.46    1.23
 -26   2   3    1.34    0.70
  26   2  -3    0.87    1.16
 -26   2   3    3.58    1.42
  26   2  -3    0.69    0.86
  26   2  -3    1.46    0.85
  24  -2  -3    3.25    0.79
 -24  -2   3    3.45    1.34
 -24  -2   3    5.07    1.40
  24  -2  -3    3.91    1.37
  24  -2  -3    5.77    1.47
  24  -2  -3    4.47    0.96
  24  -2  -3    7.08    1.69
  24  -2  -3    1.76    2.70
  24  -2  -3    1.74    1.13
  24   2  -3    5.13    1.49
  24   2  -3    2.35    2.39
 -24   2   3    4.28    3.81
 -24   2   3    3.60    1.46
 -24   2   3    5.85    0.98
  24   2  -3    3.70    0.95
  24   2  -3    7.22    1.36
  24   2  -3    4.49    1.04
  24   2  -3    4.18    1.24
 -24   2   3    3.70    1.49
  22  -2  -3    0.77    0.95
  22  -2  -3   -1.20    1.02
  22  -2  -3    0.66    0.68
  22  -2  -3    0.76    1.15
  22  -2  -3    0.57    2.17
  22  -2  -3    0.15    0.54
  22  -2  -3    0.03    0.96
 -22  -2   3    2.13    0.90
 -22  -2   3    0.98    1.03
 -22  -2   3   -0.01    0.76
  22   2  -3    2.22    1.94
  22   2  -3    0.32    0.69
  22   2  -3    0.53    0.86
  22   2  -3    2.38    0.80
  22   2  -3    0.92    0.89
 -22   2   3    1.68    0.72
 -22   2   3    1.11    0.82
 -22   2   3   -0.20    2.26
  22   2  -3    0.70    1.06
 -22   2   3    1.14    1.11
  20  -2  -3   -1.07    0.93
  20  -2  -3   -0.08    0.75
  20  -2  -3   -0.01    0.87
  20  -2  -3   -0.31    0.89
 -20  -2   3    0.64    0.74
  20  -2  -3    0.24    0.74
  20  -2  -3   -2.95    1.93
  20  -2  -3    0.04    0.60
  20  -2  -3    1.20    1.70
 -20  -2   3   -0.30    0.76
 -20  -2   3    0.05    0.75
 -20  -2   3    0.73    0.76
 -20   2   3    1.25    1.05
  20   2  -3    0.00    0.60
  20   2  -3    0.09    0.78
 -20   2   3   -0.32    1.74
 -20   2   3   -0.05    0.76
  20   2  -3   -0.54    0.65
  20   2  -3    0.75    1.70
 -20   2   3   -0.38    0.57
  20   2  -3   -0.59    0.84
 -20   2   3    0.00    0.98
  20   2  -3   -0.28    0.62
  18  -2  -3   21.91    1.75
 -18  -2   3   26.98    2.21
 -18  -2   3   25.20    2.30
  18  -2  -3   25.01    2.09
  18  -2  -3   21.55    1.68
  18  -2  -3   25.32    3.98
 -18  -2   3   20.23    1.78
  18  -2  -3   23.36    2.17
  18  -2  -3   24.50    2.23
 -18  -2   3   19.84    2.22
  18  -2  -3   27.35    2.22
  18  -2  -3   20.91    2.18
 -18  -2   3   26.59    1.97
  18   2  -3   22.98    1.83
  18   2  -3   22.93    1.84
 -18   2   3   17.43    3.59
 -18   2   3   24.59    2.08
 -18   2   3   25.33    1.81
 -18   2   3   24.15    2.22
  18   2  -3   18.26    3.16
  18   2  -3   21.18    1.81
  18   2  -3   22.57    2.02
  18   2  -3   26.88    2.16
  18   2  -3   24.35    1.89
 -18   2   3   23.53    2.10
  16  -2  -3   25.63    2.15
  16  -2  -3   25.70    2.22
  16  -2  -3   28.25    2.26
  16  -2  -3   27.24    1.84
 -16  -2   3   26.59    2.08
 -16  -2   3   28.21    2.05
  16  -2  -3   28.34    3.87
  16  -2  -3   26.95    1.81
  16  -2  -3   26.65    2.16
 -16  -2   3   25.93    1.86
  16  -2  -3   28.72    2.23
 -16  -2   3   26.21    2.21
 -16  -2   3   25.96    1.96
  16   2  -3   24.45    3.27
  16   2  -3   28.10    1.90
 -16   2   3   24.61    3.89
  16   2  -3   28.73    1.91
 -16   2   3   24.15    2.20
  16   2  -3   25.51    1.92
 -16   2   3   25.48    2.25
  16   2  -3   31.90    2.01
  16   2  -3   27.68    3.17
 -16   2   3   30.73    2.74
  16   2  -3   25.92    2.06
 -16   2   3   26.94    2.09
  14  -2  -3    4.07    0.69
  14  -2  -3    4.83    1.03
 -14  -2   3    4.19    0.90
  14  -2  -3    5.52    0.86
 -14  -2   3    5.70    0.90
  14  -2  -3    3.39    0.84
 -14  -2   3    4.67    0.82
 -14  -2   3    3.52    0.88
  14  -2  -3    4.25    1.03
  14  -2  -3    3.48    1.69
  14  -2  -3    3.56    0.99
  14  -2  -3    3.70    0.89
 -14  -2   3    3.49    0.75
  14   2  -3    5.87    0.85
  14   2  -3    5.44    0.99
  14   2  -3    3.88    1.51
  14   2  -3    4.07    0.71
  14   2  -3    4.91    0.89
  14   2  -3    4.23    1.38
 -14   2   3    3.54    1.85
 -14   2   3    4.47    1.21
 -14   2   3    4.11    0.95
 -14   2   3    6.40    1.15
 -14   2   3    4.51    0.97
 -14   2   3    4.79    0.93
 -12  -2   3   60.32    3.37
  12  -2  -3   67.20    3.47
 -12  -2   3   68.08    3.32
  12  -2  -3   66.78    3.45
  12  -2  -3   60.13    3.48
  12  -2  -3   68.23    3.51
 -12  -2   3   70.99    3.48
  12  -2  -3   64.42    3.10
 -12  -2   3   66.65    3.39
 -12  -2   3   63.50    3.23
  12  -2  -3   61.31    5.70
  12   2  -3   65.66    4.48
 -12   2   3   66.67    3.51
 -12   2   3   61.94    5.18
 -12   2   3   62.59    3.37
  12   2  -3   70.19    3.33
  12   2  -3   67.40    3.21
  12   2  -3   63.47    4.45
  12   2  -3   67.34    3.22
  12   2  -3   64.97    3.18
 -12   2   3   63.40    3.52
  12   2  -3   63.83    3.29
 -12   2   3   65.90    3.42
 -12   2   3   69.00    3.31
  10  -2  -3   19.34    1.54
  10  -2  -3   17.79    1.14
 -10  -2   3   16.84    1.39
  10  -2  -3   14.79    1.51
  10  -2  -3   18.93    1.52
  10  -2  -3   15.79    1.27
 -10  -2   3   15.59    1.36
  10  -2  -3   18.30    2.63
  10  -2  -3   16.17    1.47
 -10  -2   3   14.79    1.24
 -10  -2   3   15.89    1.23
 -10  -2   3   17.41    1.40
 -10   2   3   18.05    1.57
  10   2  -3   16.99    1.41
 -10   2   3   18.07    1.51
 -10   2   3   19.08    1.36
 -10   2   3   18.18    2.50
  10   2  -3   16.24    1.15
  10   2  -3   18.30    1.19
  10   2  -3   16.25    1.24
  10   2  -3   15.07    1.25
 -10   2   3   14.31    1.35
  10   2  -3   16.22    1.99
  10   2  -3   16.80    2.07
 -10   2   3   16.31    1.52
  10   2  -3   18.39    1.24
   8  -2  -3   45.77    2.56
  -8  -2   3   48.60    2.32
   8  -2  -3   46.11    2.57
  -8  -2   3   45.00    2.00
  -8  -2   3   48.58    3.34
   8  -2  -3   47.94    2.58
  -8  -2   3   48.87    2.42
  -8  -2   3   45.89    2.46
   8  -2  -3   51.84    3.90
  -8  -2   3   45.97    2.40
   8  -2  -3   48.60    2.25
   8  -2  -3   45.89    2.49
   8  -2  -3   46.11    2.22
   8  -2  -3   48.25    2.45
   8   2  -3   45.10    2.29
  -8   2   3   46.46    2.59
  -8   2   3   45.03    2.44
   8   2  -3   47.09    2.33
   8   2  -3   48.82    2.43
   8   2  -3   46.33    3.13
   8   2  -3   49.85    2.53
  -8   2   3   47.76    2.52
  -8   2   3   46.08    2.47
   8   2  -3   47.23    2.23
   8   2  -3   47.73    2.25
  -8   2   3   46.75    2.58
   8   2  -3   50.36    3.18
  -6  -2   3   37.09    1.89
   6  -2  -3   38.84    3.30
   6  -2  -3   38.94    2.08
   6  -2  -3   38.35    2.08
   6  -2  -3   38.69    1.83
  -6  -2   3   39.74    1.88
  -6  -2   3   36.58    1.72
   6  -2  -3   40.25    2.18
  -6  -2   3   38.39    2.03
   6  -2  -3   37.42    2.04
   6  -2  -3   36.66    2.13
  -6  -2   3   37.95    1.92
  -6  -2   3   36.94    2.65
  -6  -2   3   39.90    2.03
  -6   2   3   38.79    2.14
  -6   2   3   39.05    2.10
  -6   2   3   35.81    2.04
   6   2  -3   35.61    2.00
  -6   2   3   40.67    3.19
   6   2  -3   38.54    2.57
  -6   2   3   38.35    2.17
   6   2  -3   37.05    1.75
  -6   2   3   39.72    2.05
   6   2  -3   36.73    1.76
   6   2  -3   38.93    2.48
   6   2  -3   36.49    1.85
  -4  -2   3    2.04    0.38
  -4  -2   3    2.72    0.54
   4  -2  -3    1.49    0.51
  -4  -2   3    2.03    0.36
   4  -2  -3    2.00    0.39
   4  -2  -3    2.47    0.61
  -4  -2   3    2.60    0.40
  -4  -2   3    2.50    0.77
   4  -2  -3    1.62    1.14
   4  -2  -3    2.75    0.62
   4  -2  -3    1.78    0.56
  -4  -2   3    2.53    0.57
   4  -2  -3    1.69    0.57
  -4  -2   3    1.36    0.35
  -4   2   3    1.83    1.06
   4   2  -3    2.38    0.23
  -4   2   3    2.92    0.56
  -4   2   3    2.52    0.55
  -4   2   3    1.49    0.52
   4   2  -3    1.95    0.37
  -4   2   3    1.86    0.38
   4   2  -3    2.77    0.41
  -4   2   3    1.11    0.43
  -4   2   3    2.14    0.58
   4   2  -3    1.99    0.51
   4   2  -3    2.10    0.67
   2  -2  -3  146.79    6.44
   2  -2  -3  157.30    6.36
   2  -2  -3  155.05    6.48
  -2  -2   3  138.75    6.19
  -2  -2   3  130.96    6.16
[truncated: 6,060,638 more chars]
