# Supplementary material for: Geometric isomers of di­chlorido­iron(III) com­plexes of CTMC (5,7,12,14-tetra­methyl-1,4,8,11-tetra­aza­cyclo­tetra­deca­ne)
Source: Acta Crystallogr C Struct Chem. 2022 Aug 30;78(Pt 9):507–14. doi: 10.1107/S205322962200849X (PMC9444021; doi:10.1107/S205322962200849X)
Supplement: Supplementary file 2 [file c-78-00507-1asup2.hkl]

data_1a                                                           
_shelx_title ' FeCTMC_2_RA_2_0m in C2/c'                                        
_shelx_refln_list_code          4                                               
_shelx_F_calc_maximum      355.52                                               
_exptl_crystal_F_000      1192.00                                               
_reflns_d_resolution_high  0.6489                                               
                                                                                
loop_                                                                           
 _space_group_symop_operation_xyz                                               
 'x, y, z'                                                                      
 '-x, y, -z+1/2'                                                                
 'x+1/2, y+1/2, z'                                                              
 '-x+1/2, y+1/2, -z+1/2'                                                        
 '-x, -y, -z'                                                                   
 'x, -y, z-1/2'                                                                 
 '-x+1/2, -y+1/2, -z'                                                           
 'x+1/2, -y+1/2, z-1/2'                                                         
                                                                                
_cell_length_a    20.3512                                                       
_cell_length_b     6.4815                                                       
_cell_length_c    18.0490                                                       
_cell_angle_alpha  90.000                                                       
_cell_angle_beta  100.452                                                       
_cell_angle_gamma  90.000                                                       
                                                                                
_shelx_F_squared_multiplier     1.000                                           
                                                                                
loop_                                                                           
 _refln_index_h                                                                 
 _refln_index_k                                                                 
 _refln_index_l                                                                 
 _refln_F_squared_calc                                                          
 _refln_F_squared_meas                                                          
 _refln_F_squared_sigma                                                         
 _refln_observed_status                                                         
   4   0   0      49840.22      51808.83       617.07 o                         
   6   0   0      34793.69      35262.25       370.63 o                         
   8   0   0      12059.66      12704.75       146.55 o                         
  10   0   0      27963.34      27850.43       304.10 o                         
  12   0   0      29421.37      28842.91       337.45 o                         
  14   0   0        491.53        561.00        30.68 o                         
  16   0   0      65694.80      66090.27       730.96 o                         
  18   0   0       2351.28       2358.45        64.34 o                         
  20   0   0      10924.96      10985.47       175.17 o                         
  22   0   0       4695.41       4933.30       120.00 o                         
  24   0   0        265.10        154.52        45.43 o                         
  26   0   0        690.94        716.83        61.52 o                         
  28   0   0       3766.52       3891.56       195.79 o                         
  30   0   0          1.44         11.56        73.32 o                         
   1   1   0        858.56        920.20        16.18 o                         
   3   1   0       2439.07       2627.50        30.78 o                         
   5   1   0        114.74        113.25         9.50 o                         
   7   1   0        879.67       1034.79        19.96 o                         
   9   1   0         95.46        132.14        13.49 o                         
  11   1   0          0.27        -12.31        12.31 o                         
  13   1   0       1251.29       1275.48        33.68 o                         
  15   1   0        157.05        174.09        17.42 o                         
  17   1   0        116.15        100.49        19.08 o                         
  19   1   0         66.32         31.76        19.21 o                         
  21   1   0         82.01         56.14        29.69 o                         
  23   1   0         29.68          8.19        24.61 o                         
  25   1   0        118.97         68.74        46.45 o                         
  27   1   0          4.56         -5.89        53.09 o                         
  29   1   0        217.99        246.44        53.40 o                         
   0   2   0      11469.62      12110.40       162.62 o                         
   2   2   0       7638.18       7932.30        79.06 o                         
   4   2   0       2229.92       2144.78        31.96 o                         
   6   2   0      28962.84      28422.41       256.62 o                         
   8   2   0      26137.16      25709.30       231.71 o                         
  10   2   0      10143.29      10117.37       102.35 o                         
  12   2   0       2129.21       2032.29        43.16 o                         
  14   2   0         14.90         15.56        16.75 o                         
  16   2   0       5317.27       5213.64        69.87 o                         
  18   2   0        308.47        258.82        24.67 o                         
  20   2   0       1544.12       1565.67        45.97 o                         
  22   2   0        919.34        951.91        42.42 o                         
  24   2   0       1358.59       1345.81        58.93 o                         
  26   2   0       1044.75       1038.00        55.81 o                         
  28   2   0        755.21        695.44        77.17 o                         
  30   2   0          0.50         33.02        53.72 o                         
   1   3   0        714.73        722.06        20.16 o                         
   3   3   0        176.69        162.11        14.98 o                         
   5   3   0       4178.18       4347.43        51.98 o                         
   7   3   0      10572.35      10373.50       103.99 o                         
   9   3   0       7914.86       7797.40        86.45 o                         
  11   3   0       2032.66       2082.47        44.41 o                         
  13   3   0          5.32        -17.49        17.49 o                         
  15   3   0        382.07        324.08        25.02 o                         
  17   3   0        157.93        168.82        25.06 o                         
  19   3   0        438.59        445.35        33.08 o                         
  21   3   0        652.38        644.41        40.45 o                         
  23   3   0       1017.05       1119.37        68.87 o                         
  25   3   0        601.24        624.80        46.95 o                         
  27   3   0        149.89        105.67        50.71 o                         
  29   3   0          0.66         -4.49        45.65 o                         
   0   4   0      32999.20      32536.58       429.63 o                         
   2   4   0       2255.35       2339.39        40.74 o                         
   4   4   0      15969.61      15658.16       148.97 o                         
   6   4   0       4450.71       4406.63        59.76 o                         
   8   4   0      13902.46      13700.19       132.54 o                         
  10   4   0       6649.46       6694.32        77.53 o                         
  12   4   0       8683.82       8777.05        99.70 o                         
  14   4   0       2116.61       2289.83        48.91 o                         
  16   4   0       3047.47       3165.81        63.28 o                         
  18   4   0        638.49        672.65        39.78 o                         
  20   4   0       5392.44       5599.10       107.76 o                         
  22   4   0       1318.61       1285.79        68.60 o                         
  24   4   0        885.94        820.06        53.32 o                         
  26   4   0        418.19        304.07       138.48 o                         
  28   4   0       1534.10       1359.38        84.56 o                         
   1   5   0      14659.14      14425.57       142.41 o                         
   3   5   0       2376.35       2498.55        44.88 o                         
   5   5   0        133.38         94.10        18.16 o                         
   7   5   0       1019.19        986.39        30.41 o                         
   9   5   0        359.71        365.73        23.45 o                         
  11   5   0        170.27        186.46        19.72 o                         
  13   5   0       1831.61       1884.24        49.16 o                         
  15   5   0       4034.85       4371.74        87.59 o                         
  17   5   0       3584.95       3795.17        95.64 o                         
  19   5   0        577.21        623.30        54.84 o                         
  21   5   0         44.46          2.87        36.72 o                         
  23   5   0        357.41        375.82        46.46 o                         
  25   5   0         13.83        -35.35       107.82 o                         
   0   6   0      14817.79      14850.16       215.99 o                         
   2   6   0       1654.13       1778.03        45.18 o                         
   4   6   0        281.35        286.09        24.18 o                         
   6   6   0        254.27        273.76        22.73 o                         
   8   6   0       1460.52       1410.08        43.11 o                         
  10   6   0        481.86        516.33        34.70 o                         
  12   6   0        351.78        412.75        29.62 o                         
  14   6   0       1092.38        990.21        42.85 o                         
  16   6   0       1550.25       1444.88        58.23 o                         
  18   6   0       1225.34       1178.04        59.26 o                         
  20   6   0        567.98        521.03        54.95 o                         
  22   6   0        212.97        123.86        60.74 o                         
  24   6   0         55.04        -32.61        55.64 o                         
   1   7   0          2.54         36.72        25.49 o                         
   3   7   0         77.82        113.55        29.39 o                         
   5   7   0        767.72        730.92        39.57 o                         
   7   7   0       3147.86       3113.21        73.60 o                         
   9   7   0       1552.03       1543.32        54.75 o                         
  11   7   0        755.97        791.26        44.84 o                         
  13   7   0        376.41        339.55        32.05 o                         
  15   7   0          7.19         33.85        43.23 o                         
  17   7   0         97.88         35.99        36.19 o                         
  19   7   0         80.57        112.85        84.28 o                         
  21   7   0        323.15        109.98        71.86 o                         
   0   8   0        180.24        183.57        54.17 o                         
   2   8   0          7.12         -0.76        31.39 o                         
   4   8   0         86.59         41.18        31.43 o                         
   6   8   0        906.33        880.30        49.44 o                         
   8   8   0         26.53          6.84        29.13 o                         
  10   8   0        817.77        817.92        44.46 o                         
  12   8   0        206.28        160.96        43.83 o                         
  14   8   0        139.36         59.45        38.01 o                         
  16   8   0         64.18        127.34        46.83 o                         
  18   8   0         21.02         60.14        49.58 o                         
   1   9   0        210.69        152.13        39.85 o                         
   3   9   0        159.47         98.63        38.70 o                         
   5   9   0         72.36        -31.48        47.34 o                         
   7   9   0        197.90        158.00        47.19 o                         
   9   9   0        130.39        143.70        44.79 o                         
  11   9   0         14.84        -32.80        46.23 o                         
  13   9   0         80.54         -1.16        49.90 o                         
 -29   1   1          4.81         17.15        44.77 o                         
 -27   1   1       1186.38       1093.23        58.49 o                         
 -25   1   1        106.12        136.52        29.08 o                         
 -23   1   1       1226.07       1234.30        49.27 o                         
 -21   1   1        170.95        139.32        25.36 o                         
 -19   1   1       8095.82       8071.22        95.34 o                         
 -17   1   1       1040.87        931.88        28.60 o                         
 -15   1   1      10699.86      10724.45       108.90 o                         
 -13   1   1         53.79         59.80        13.01 o                         
 -11   1   1       4831.55       4418.20        52.17 o                         
  -9   1   1       5410.17       5629.24        60.64 o                         
  -7   1   1       6386.15       6244.24        65.21 o                         
  -5   1   1        374.74        349.77        16.54 o                         
  -3   1   1      20749.60      21415.42       177.27 o                         
  -1   1   1       3878.21       4062.36        38.20 o                         
   1   1   1     117076.61     121614.57      2889.46 o                         
   3   1   1      11964.15      12010.47       104.18 o                         
   5   1   1       2467.15       2434.75        31.32 o                         
   7   1   1       2037.35       2142.90        30.13 o                         
   9   1   1      23906.79      24442.80       204.55 o                         
  11   1   1       1279.98       1343.53        29.13 o                         
  13   1   1      17114.24      17012.43       156.55 o                         
  15   1   1        775.73        750.06        26.76 o                         
  17   1   1       7415.84       7731.54        89.53 o                         
  19   1   1        303.87        203.78        21.56 o                         
  21   1   1       1423.23       1377.12        37.79 o                         
  23   1   1        152.33        110.44        27.94 o                         
  25   1   1        348.59        332.83        43.42 o                         
  27   1   1         20.50        -56.05        56.05 o                         
  29   1   1       1376.85       1299.34        76.38 o                         
 -30   2   1         67.16         70.79        57.54 o                         
 -28   2   1         65.61         85.97        83.86 o                         
 -26   2   1       1082.00       1138.09        52.65 o                         
 -24   2   1         80.97         53.48        42.36 o                         
 -22   2   1        238.10        251.64        31.10 o                         
 -20   2   1         12.91         -2.07        21.60 o                         
 -18   2   1        311.18        314.58        27.51 o                         
 -16   2   1       1854.09       2034.41        46.89 o                         
 -14   2   1       1103.02       1102.43        41.49 o                         
 -12   2   1       1334.50       1360.22        34.22 o                         
 -10   2   1      10155.24       9812.81        98.98 o                         
  -8   2   1       1941.70       1794.03        34.97 o                         
  -6   2   1       3859.94       3808.89        44.78 o                         
  -4   2   1        315.66        307.57        13.83 o                         
  -2   2   1         61.37         73.99        11.19 o                         
   0   2   1       9169.35       9805.06        88.79 o                         
   2   2   1       6513.08       6926.39        72.04 o                         
   4   2   1       5238.41       5291.13        59.89 o                         
   6   2   1      11521.65      11311.93       107.55 o                         
   8   2   1       3147.33       3268.71        44.31 o                         
  10   2   1        979.88        965.75        27.22 o                         
  12   2   1        197.52        241.05        15.98 o                         
  14   2   1         37.10         49.93        18.35 o                         
  16   2   1        238.91        195.66        22.10 o                         
  18   2   1        623.32        696.10        32.30 o                         
  20   2   1        525.09        509.42        34.88 o                         
  22   2   1        705.27        701.21        38.95 o                         
  24   2   1        420.08        433.17        39.31 o                         
  26   2   1          1.17         32.73        38.29 o                         
  28   2   1          2.86         -7.07        44.22 o                         
 -29   3   1        341.11        309.19        53.88 o                         
 -27   3   1       2173.73       2116.51        78.08 o                         
 -25   3   1        106.65         77.94        36.25 o                         
 -23   3   1       4876.88       5041.19       106.67 o                         
 -21   3   1        429.77        402.28        34.51 o                         
 -19   3   1       3519.09       3631.69        78.38 o                         
 -17   3   1        651.51        696.41        32.97 o                         
 -15   3   1       1102.50       1188.97        42.36 o                         
 -13   3   1       4511.75       4551.45        64.42 o                         
 -11   3   1      23535.04      23841.29       230.98 o                         
  -9   3   1          4.44         -2.74        11.50 o                         
  -7   3   1      28955.33      28464.93       262.46 o                         
  -5   3   1       1251.78       1335.71        28.05 o                         
  -3   3   1       3890.56       3686.56        45.16 o                         
  -1   3   1      15906.10      15801.88       140.74 o                         
   1   3   1       6834.77       6637.27        68.81 o                         
   3   3   1       1968.13       1897.50        34.60 o                         
   5   3   1      50301.71      50537.61       437.64 o                         
   7   3   1       1189.76       1159.65        28.09 o                         
   9   3   1      33267.17      33397.64       300.65 o                         
  11   3   1       1512.74       1462.39        36.16 o                         
  13   3   1       4443.00       4531.76        64.65 o                         
  15   3   1       2038.97       2099.89        47.71 o                         
  17   3   1        228.57        206.31        23.74 o                         
  19   3   1       1091.00        987.13        40.77 o                         
  21   3   1      10258.33      10486.47       149.18 o                         
  23   3   1          0.39         27.80        32.29 o                         
  25   3   1        833.12        692.43        53.41 o                         
  27   3   1        522.52        389.39        61.18 o                         
  29   3   1        680.98        692.64       106.61 o                         
 -28   4   1        114.77        116.45        81.81 o                         
 -26   4   1        210.07        172.00        47.76 o                         
 -24   4   1        930.77        859.47        53.12 o                         
 -22   4   1        134.20        141.16        37.87 o                         
 -20   4   1       1553.18       1612.69        58.83 o                         
 -18   4   1        194.59        256.83        34.83 o                         
 -16   4   1       5790.84       5898.75        84.60 o                         
 -14   4   1        164.59        139.66        21.60 o                         
 -12   4   1        853.28        951.98        32.38 o                         
 -10   4   1        782.58        783.71        24.87 o                         
  -8   4   1       4429.78       4258.93        57.01 o                         
  -6   4   1        686.26        696.92        24.36 o                         
  -4   4   1       7412.95       7237.31        81.15 o                         
  -2   4   1       1268.62       1071.95        30.24 o                         
   0   4   1      12414.44      12528.56       135.74 o                         
   2   4   1        106.84         78.67        15.97 o                         
   4   4   1       1651.44       1543.92        36.43 o                         
   6   4   1        210.20        178.62        17.24 o                         
   8   4   1       2599.52       2731.93        45.27 o                         
  10   4   1        708.73        719.19        24.65 o                         
  12   4   1       2971.43       3034.38        51.72 o                         
  14   4   1        812.10        818.97        32.85 o                         
  16   4   1       1790.41       1697.02        46.96 o                         
  18   4   1         29.24         49.13        29.34 o                         
  20   4   1        479.38        479.15        41.40 o                         
  22   4   1        131.26        138.02        37.94 o                         
  24   4   1         39.36        -32.43        62.71 o                         
  26   4   1        140.08        129.61        47.50 o                         
  28   4   1        229.94         85.60        66.65 o                         
 -25   5   1         33.61        -41.87        41.87 o                         
 -23   5   1        111.69        117.68        41.99 o                         
 -21   5   1        248.34        156.94        43.43 o                         
 -19   5   1       1173.42       1214.86        67.80 o                         
 -17   5   1        165.73         97.62        27.96 o                         
 -15   5   1        748.68        740.03        36.92 o                         
 -13   5   1        168.29        174.02        23.86 o                         
 -11   5   1         81.21         86.33        17.99 o                         
  -9   5   1        930.59        973.00        30.25 o                         
  -7   5   1         88.68         84.72        17.20 o                         
  -5   5   1        115.78         92.37        17.28 o                         
  -3   5   1        860.28        849.49        26.94 o                         
  -1   5   1        286.99        292.43        20.86 o                         
   1   5   1       7747.90       7839.06        88.54 o                         
   3   5   1       3355.21       3352.25        52.05 o                         
   5   5   1        145.92        132.55        17.80 o                         
   7   5   1        501.94        500.83        23.63 o                         
   9   5   1        793.66        846.86        29.87 o                         
  11   5   1         10.76         -0.19        16.69 o                         
  13   5   1       1319.25       1367.38        42.20 o                         
  15   5   1        146.66        127.65        31.19 o                         
  17   5   1       1404.68       1397.90        59.93 o                         
  19   5   1          3.25         -5.20        33.30 o                         
  21   5   1          4.16        -39.93        43.12 o                         
  23   5   1         66.26         24.22        49.77 o                         
  25   5   1         19.30        -48.98        48.98 o                         
 -24   6   1         57.80        164.16       102.79 o                         
 -22   6   1         52.09         54.93        58.84 o                         
 -20   6   1          5.29         51.99        45.17 o                         
 -18   6   1       1670.34       1789.00        75.28 o                         
 -16   6   1        175.37        154.00        33.23 o                         
 -14   6   1       4026.08       3999.79       101.05 o                         
 -12   6   1         44.40         29.03        21.49 o                         
 -10   6   1       2572.96       2681.60        72.32 o                         
  -8   6   1        994.41       1037.41        39.57 o                         
  -6   6   1       1337.31       1315.90        36.17 o                         
  -4   6   1        250.54        225.63        22.78 o                         
  -2   6   1       3005.43       2971.43        56.00 o                         
   0   6   1       1274.18       1172.80        37.28 o                         
   2   6   1       7533.13       7567.86        94.86 o                         
   4   6   1          2.85         -3.93        19.11 o                         
   6   6   1        937.52        979.38        32.50 o                         
   8   6   1        184.79        170.47        23.53 o                         
  10   6   1       1542.18       1639.52        59.13 o                         
  12   6   1        442.39        413.67        31.47 o                         
  14   6   1       1957.39       2037.05        63.05 o                         
  16   6   1        776.50        798.01        50.94 o                         
  18   6   1        605.54        518.04        45.60 o                         
  20   6   1          1.38        -37.42        37.42 o                         
  22   6   1        188.01        141.50        49.61 o                         
  24   6   1          0.92        -20.85        59.36 o                         
 -21   7   1        803.81        726.90        75.24 o                         
 -19   7   1       2049.89       2095.66       124.37 o                         
 -17   7   1        816.17        796.13        50.81 o                         
 -15   7   1       2491.93       2395.89        82.64 o                         
 -13   7   1       5438.53       5640.56       108.02 o                         
 -11   7   1       1604.47       1592.41       114.86 o                         
  -9   7   1       5469.21       5698.03       100.67 o                         
  -7   7   1       3002.30       3034.62        72.25 o                         
  -5   7   1       1855.44       1977.64        62.79 o                         
  -3   7   1       3639.25       3828.02        82.34 o                         
  -1   7   1       6034.30       6098.60        97.10 o                         
   1   7   1       7437.29       7456.19       113.33 o                         
   3   7   1       6643.57       6654.75       108.54 o                         
   5   7   1       2943.59       2999.57        71.60 o                         
   7   7   1       5174.34       5269.52        96.14 o                         
   9   7   1       5302.02       5238.18       111.31 o                         
  11   7   1        976.75        932.98        46.71 o                         
  13   7   1       3110.76       3231.39       121.82 o                         
  15   7   1       1867.33       1865.36        76.49 o                         
  17   7   1       1185.40       1095.59        83.19 o                         
  19   7   1       3042.64       3277.07       199.98 o                         
  21   7   1       1334.81       1161.43       103.44 o                         
 -18   8   1          9.22         98.99        49.58 o                         
 -16   8   1         17.22         35.63        67.71 o                         
 -14   8   1        366.15        406.38        55.57 o                         
 -12   8   1       1263.61       1086.94        60.44 o                         
 -10   8   1        103.64         86.78        31.84 o                         
  -8   8   1       2906.11       2990.22        83.61 o                         
  -6   8   1        273.47        246.80        34.51 o                         
  -4   8   1        973.21        927.87        48.92 o                         
  -2   8   1        213.06        202.28        36.95 o                         
   0   8   1         11.42         18.14        33.14 o                         
   2   8   1         15.11         68.95        32.67 o                         
   4   8   1       1804.18       1803.35        71.25 o                         
   6   8   1        261.00        193.66        34.69 o                         
   8   8   1       3140.80       3268.32       103.44 o                         
  10   8   1        165.44        152.23        32.53 o                         
  12   8   1        186.21        108.56        30.15 o                         
  14   8   1          3.64         52.98        42.61 o                         
  16   8   1          7.68        -43.01        44.74 o                         
  18   8   1          3.98         -3.25        48.63 o                         
 -13   9   1         18.32         11.74        47.05 o                         
 -11   9   1         31.07          2.47        45.59 o                         
  -9   9   1         57.70         66.20        44.27 o                         
  -7   9   1        154.97         82.42        42.87 o                         
  -5   9   1        258.49        301.36        50.77 o                         
  -3   9   1        416.44        272.36        46.91 o                         
  -1   9   1         54.40        -17.42        37.14 o                         
   1   9   1         97.31          8.64        35.34 o                         
   3   9   1         87.87         60.44        36.17 o                         
   5   9   1          1.74        -22.71        41.57 o                         
   7   9   1          4.59        -28.80        41.76 o                         
   9   9   1         34.59        -24.61        41.55 o                         
  11   9   1         90.31         89.13        53.04 o                         
  13   9   1         21.20        136.57        64.95 o                         
 -30   0   2       2079.87       2113.48       162.19 o                         
 -28   0   2        371.91        273.12       101.11 o                         
 -26   0   2        609.34        522.09        86.71 o                         
 -24   0   2        568.62        607.20        49.06 o                         
 -22   0   2       2495.04       2608.44        84.67 o                         
 -20   0   2        808.26        816.19        39.07 o                         
 -18   0   2      14432.79      14324.26       187.67 o                         
 -16   0   2       5082.44       4902.97        88.93 o                         
 -14   0   2      40516.11      40203.51       451.60 o                         
 -12   0   2       2718.08       2858.11        54.25 o                         
 -10   0   2      22532.55      22137.83       252.94 o                         
  -8   0   2      45003.77      45573.39       510.71 o                         
  -6   0   2      18332.99      18022.64       267.47 o                         
  -4   0   2        695.48        552.95        27.64 o                         
   2   0   2      86294.14      92337.52      3830.41 o                         
   4   0   2       2240.26       2660.51        44.67 o                         
   6   0   2      25851.37      25528.15       274.38 o                         
   8   0   2     103453.41     107613.05      1147.37 o                         
  10   0   2      33477.40      33993.04       377.58 o                         
  12   0   2        120.27         88.83        21.77 o                         
  14   0   2      34779.43      34270.69       409.99 o                         
  16   0   2        331.98        228.61        30.40 o                         
  18   0   2      19315.86      19149.81       277.37 o                         
  20   0   2       1279.03       1150.08        55.01 o                         
  22   0   2       4119.31       4218.13       110.94 o                         
  24   0   2       3016.42       2920.19       101.43 o                         
  26   0   2       3162.73       3140.59       171.12 o                         
  28   0   2        425.02        362.94        58.54 o                         
  30   0   2       1894.22       1658.08       138.83 o                         
 -31   1   2         82.59        361.32       167.28 o                         
 -29   1   2         21.05         -5.42        68.76 o                         
 -27   1   2       1353.72       1351.41        63.96 o                         
 -25   1   2         34.18         45.86        25.60 o                         
 -23   1   2        445.83        460.90        33.09 o                         
 -21   1   2       4940.03       5032.83        79.80 o                         
 -19   1   2        341.32        286.24        24.70 o                         
 -17   1   2        312.19        299.58        20.39 o                         
 -15   1   2       1454.46       1331.31        35.03 o                         
 -13   1   2       2228.72       2078.43        36.01 o                         
 -11   1   2      22391.54      21876.88       191.86 o                         
  -9   1   2        401.76        442.05        17.85 o                         
  -7   1   2        773.84        768.59        19.91 o                         
  -5   1   2      69145.23      71083.34       573.79 o                         
  -3   1   2        812.47        758.83        14.47 o                         
  -1   1   2       7483.25       7149.65        65.15 o                         
   1   1   2         49.70        114.89         9.35 o                         
   3   1   2      21463.13      21748.65       178.67 o                         
   5   1   2      44159.86      45557.31       366.44 o                         
   7   1   2       1102.60       1193.03        23.70 o                         
   9   1   2        156.72        239.47        15.77 o                         
  11   1   2      17455.71      17067.26       154.11 o                         
  13   1   2         91.09        102.54        16.85 o                         
  15   1   2         29.82         25.04        17.49 o                         
  17   1   2       1310.38       1402.25        39.40 o                         
  19   1   2       1973.64       2008.65        47.10 o                         
  21   1   2       2346.97       2323.80        51.33 o                         
  23   1   2        197.20        159.93        34.36 o                         
  25   1   2         23.35         17.66        32.81 o                         
  27   1   2        860.67        863.47        52.60 o                         
  29   1   2          0.32          7.78        46.20 o                         
 -30   2   2         92.07        143.78        58.93 o                         
 -28   2   2        115.86        139.73        55.57 o                         
 -26   2   2        704.87        666.22        42.89 o                         
 -24   2   2        629.63        711.38        42.21 o                         
 -22   2   2       4593.14       4824.81        84.79 o                         
 -20   2   2         20.79         29.76        22.92 o                         
 -18   2   2       1895.05       1978.98        47.60 o                         
 -16   2   2         24.48         14.88        18.61 o                         
 -14   2   2       1965.64       1910.06        45.61 o                         
 -12   2   2         21.60         10.97        15.85 o                         
 -10   2   2      12331.41      12088.65       124.39 o                         
  -8   2   2      12703.00      12952.64       120.57 o                         
  -6   2   2      18522.29      17711.96       153.60 o                         
  -4   2   2       5929.00       5667.37        56.93 o                         
  -2   2   2       1720.86       1602.39        25.00 o                         
   0   2   2      18061.69      19277.38       163.14 o                         
   2   2   2        302.39        376.90        15.04 o                         
   4   2   2       1485.81       1470.37        28.39 o                         
   6   2   2       7428.48       6981.96        71.56 o                         
   8   2   2      12190.08      12243.16       113.98 o                         
  10   2   2      12724.24      12346.50       115.01 o                         
  12   2   2       2748.46       2680.67        44.39 o                         
  14   2   2       1336.84       1463.27        32.41 o                         
  16   2   2        122.30         85.39        14.77 o                         
  18   2   2        250.61        208.98        26.02 o                         
  20   2   2          9.35        -23.23        23.23 o                         
  22   2   2       2188.41       2187.66        62.86 o                         
  24   2   2       3210.08       3461.96        89.15 o                         
  26   2   2        300.73        214.79        43.73 o                         
  28   2   2          2.04         80.86        87.26 o                         
 -29   3   2         40.91         31.74        43.32 o                         
 -27   3   2         32.89         17.76        40.54 o                         
 -25   3   2        940.72        864.64        49.25 o                         
 -23   3   2        319.26        295.16        39.81 o                         
 -21   3   2       3276.61       3431.10        81.98 o                         
 -19   3   2         12.36         10.73        23.49 o                         
 -17   3   2        389.45        424.00        26.90 o                         
 -15   3   2       1012.88        981.19        32.73 o                         
 -13   3   2        406.03        356.44        20.92 o                         
 -11   3   2        212.70        187.34        18.31 o                         
  -9   3   2       8805.38       9050.16        91.24 o                         
  -7   3   2       3356.47       2928.88        43.42 o                         
  -5   3   2      21972.01      21447.53       187.14 o                         
  -3   3   2          8.46         -7.81        11.65 o                         
  -1   3   2        740.48        813.00        20.43 o                         
   1   3   2       2994.74       2950.90        40.38 o                         
   3   3   2       1198.62       1274.84        27.83 o                         
   5   3   2         10.70         30.85        13.36 o                         
   7   3   2       8893.21       9048.61       103.17 o                         
   9   3   2       2103.60       2051.94        38.61 o                         
  11   3   2       8031.07       8292.77        92.55 o                         
  13   3   2          3.22         -1.89        12.75 o                         
  15   3   2        758.66        790.13        31.12 o                         
  17   3   2        273.01        209.30        24.41 o                         
  19   3   2        154.82        152.94        27.96 o                         
  21   3   2          1.08         -6.64        36.43 o                         
  23   3   2       1226.20       1199.75        57.54 o                         
  25   3   2        159.72        103.68        37.50 o                         
  27   3   2        394.83        303.30        48.32 o                         
 -28   4   2         47.56         98.19        89.52 o                         
 -26   4   2        969.40        852.95        85.10 o                         
 -24   4   2        174.83        145.23        46.57 o                         
 -22   4   2       1213.62       1179.70        58.76 o                         
 -20   4   2       3316.43       3468.30        91.25 o                         
 -18   4   2       2023.34       2019.50        75.52 o                         
 -16   4   2          1.78         -5.16        19.57 o                         
 -14   4   2      11668.50      12046.65       129.36 o                         
 -12   4   2         33.21         29.56        18.49 o                         
 -10   4   2      15035.92      15270.76       149.22 o                         
  -8   4   2       3132.32       3182.37        47.57 o                         
  -6   4   2       2683.63       2818.28        44.68 o                         
  -4   4   2      12877.41      12410.48       116.72 o                         
  -2   4   2       7291.27       7271.65        80.41 o                         
   0   4   2       5300.25       5366.16        63.21 o                         
   2   4   2      24733.64      23116.78       229.16 o                         
   4   4   2       1141.85       1082.26        30.77 o                         
   6   4   2      15437.50      15676.24       154.13 o                         
   8   4   2       7019.24       7013.69        83.98 o                         
  10   4   2       2770.22       2883.18        47.71 o                         
  12   4   2       7008.41       7076.64        91.75 o                         
  14   4   2       5433.29       5584.44        80.05 o                         
  16   4   2          1.46        -17.32        24.08 o                         
  18   4   2       8610.64       9014.76       139.26 o                         
  20   4   2         38.13         62.07        46.25 o                         
  22   4   2       2888.41       2876.62       121.70 o                         
  24   4   2        226.57        157.53        42.26 o                         
  26   4   2        172.77         74.04        65.64 o                         
 -27   5   2         66.81         81.97       188.95 o                         
 -25   5   2         76.03         57.84        48.25 o                         
 -23   5   2         50.10         26.38        60.83 o                         
 -21   5   2         16.24        -15.97        39.37 o                         
 -19   5   2       1735.26       1810.88        86.18 o                         
 -17   5   2        204.87        199.86        31.99 o                         
 -15   5   2       7972.84       7993.44       113.96 o                         
 -13   5   2        293.28        255.37        26.99 o                         
 -11   5   2        406.34        413.25        23.00 o                         
  -9   5   2        733.67        724.86        26.32 o                         
  -7   5   2        122.83        130.10        17.74 o                         
  -5   5   2        416.16        393.33        21.10 o                         
  -3   5   2       9272.61       9332.62        96.57 o                         
  -1   5   2        650.64        640.60        25.10 o                         
   1   5   2      14674.02      14544.90       147.67 o                         
   3   5   2        571.23        559.76        24.28 o                         
   5   5   2        670.32        659.10        27.15 o                         
   7   5   2        863.96        858.00        28.62 o                         
   9   5   2        160.01        247.59        21.97 o                         
  11   5   2        681.37        694.17        28.06 o                         
  13   5   2       3466.74       3491.24        68.17 o                         
  15   5   2        492.61        502.58        37.17 o                         
  17   5   2       3983.75       3968.94        89.21 o                         
  19   5   2          6.92         29.05        34.88 o                         
  21   5   2         85.85         93.29        43.87 o                         
  23   5   2          3.21         38.63        63.70 o                         
  25   5   2         44.78         61.13        49.21 o                         
 -24   6   2         18.20         64.82        80.95 o                         
 -22   6   2       1158.28       1127.43        72.30 o                         
 -20   6   2         22.96         -5.06        51.00 o                         
 -18   6   2        943.97        956.71        48.34 o                         
 -16   6   2         36.14         53.08        29.79 o                         
 -14   6   2        472.62        434.99        36.41 o                         
 -12   6   2       3400.75       3491.10        72.03 o                         
 -10   6   2        612.57        599.83        36.30 o                         
  -8   6   2       1143.85       1131.73        45.32 o                         
  -6   6   2       4097.97       4058.04        61.29 o                         
  -4   6   2        719.09        657.20        30.73 o                         
  -2   6   2       3153.11       3184.52        57.21 o                         
   0   6   2       4584.18       4692.68        71.36 o                         
   2   6   2         26.34         36.00        19.92 o                         
   4   6   2       3167.12       3226.00        62.02 o                         
   6   6   2        355.89        309.76        23.52 o                         
   8   6   2       3512.46       3410.78        65.25 o                         
  10   6   2       5187.97       5280.46        90.80 o                         
  12   6   2        596.92        553.19        37.81 o                         
  14   6   2       1933.33       1993.19        75.83 o                         
  16   6   2        388.58        298.63        40.09 o                         
  18   6   2        216.63        194.51        41.64 o                         
  20   6   2       1181.24       1192.60        62.82 o                         
  22   6   2        283.89        299.81        52.24 o                         
  24   6   2        236.05        198.10        78.07 o                         
 -21   7   2         43.65        -15.19        52.83 o                         
 -19   7   2         16.87         -3.07        42.12 o                         
 -17   7   2       1069.07        987.62        58.21 o                         
 -15   7   2        123.20        124.12        38.32 o                         
 -13   7   2        230.67        201.26        29.51 o                         
 -11   7   2        712.42        645.38        42.05 o                         
  -9   7   2       2072.66       2180.40        63.65 o                         
  -7   7   2       1174.40       1219.04        50.95 o                         
  -5   7   2        387.16        448.29        34.33 o                         
  -3   7   2        212.63        151.12        29.24 o                         
  -1   7   2       1234.09       1117.39        47.01 o                         
   1   7   2       1296.87       1200.25        47.89 o                         
   3   7   2       1034.76        948.83        43.70 o                         
   5   7   2       1217.95       1229.91        48.55 o                         
   7   7   2       1443.22       1471.52        53.17 o                         
   9   7   2       1097.51       1088.48        49.92 o                         
  11   7   2        620.02        682.08        46.92 o                         
  13   7   2        103.39        120.55        31.97 o                         
  15   7   2        396.60        387.87        39.95 o                         
  17   7   2        142.53        179.12        58.43 o                         
  19   7   2        222.79        277.46        55.07 o                         
  21   7   2        103.41        170.98        64.90 o                         
 -18   8   2        244.13        268.92        63.39 o                         
 -16   8   2         38.51          6.14        43.36 o                         
 -14   8   2       1090.59       1122.37        98.35 o                         
 -12   8   2        465.57        430.21        41.31 o                         
 -10   8   2        197.07         96.41        38.27 o                         
  -8   8   2        854.01        943.78        66.54 o                         
  -6   8   2          2.48          7.99        39.93 o                         
  -4   8   2        920.83        980.77        52.25 o                         
  -2   8   2        188.52        145.36        33.15 o                         
   0   8   2       1273.40       1150.70        55.32 o                         
   2   8   2        540.47        510.54        40.22 o                         
   4   8   2        403.52        333.65        38.58 o                         
   6   8   2         75.02         62.04        31.98 o                         
   8   8   2        485.97        494.05        50.64 o                         
  10   8   2          3.02        -31.09        31.09 o                         
  12   8   2        434.95        352.77        41.84 o                         
  14   8   2        122.36         98.49        45.00 o                         
  16   8   2         54.09        -46.48        46.48 o                         
 -13   9   2        232.78        261.05        57.77 o                         
 -11   9   2         99.14         29.59        48.86 o                         
  -9   9   2        215.16        262.62        48.80 o                         
  -7   9   2          1.77          7.31        39.00 o                         
  -5   9   2        194.37        156.39        45.40 o                         
  -3   9   2          2.04         10.80        38.66 o                         
  -1   9   2         25.09         42.68        42.77 o                         
   1   9   2        224.98        235.28        47.46 o                         
   3   9   2        782.16        728.28        55.31 o                         
   5   9   2        303.44        317.87        52.01 o                         
   7   9   2        115.73        111.67        47.54 o                         
   9   9   2          0.49          3.32        41.95 o                         
  11   9   2         51.36        103.80        73.04 o                         
 -31   1   3          2.17        -48.87        54.64 o                         
 -29   1   3        966.86        938.55        65.33 o                         
 -27   1   3        147.42        131.16        42.31 o                         
 -25   1   3        401.76        456.85        34.53 o                         
 -23   1   3         57.73         11.71        24.23 o                         
 -21   1   3       5845.52       5997.13        87.16 o                         
 -19   1   3          5.55         30.33        20.07 o                         
 -17   1   3       2141.27       2279.79        45.00 o                         
 -15   1   3         92.62         71.03        13.96 o                         
 -13   1   3      13711.93      13507.25       123.86 o                         
 -11   1   3       1518.02       1463.01        29.27 o                         
  -9   1   3      18459.61      18392.32       156.32 o                         
  -7   1   3       1657.36       1634.09        29.06 o                         
  -5   1   3      42051.21      41230.07       318.38 o                         
  -3   1   3      14921.01      14534.88       119.76 o                         
  -1   1   3      59686.00      59323.91       736.67 o                         
   1   1   3       2139.65       2470.66        28.65 o                         
   3   1   3       3047.95       3022.85        35.58 o                         
   5   1   3        764.20        819.09        20.60 o                         
   7   1   3      23228.87      23483.89       194.60 o                         
   9   1   3       3375.18       3882.39        47.32 o                         
  11   1   3      10576.85      10538.10       102.76 o                         
  13   1   3        962.81        942.02        27.60 o                         
  15   1   3       5782.87       5940.58        76.25 o                         
  17   1   3         40.71         55.47        21.47 o                         
  19   1   3       3064.09       2914.53        52.76 o                         
  21   1   3        286.12        222.34        25.28 o                         
  23   1   3       2408.18       2374.26        58.46 o                         
  25   1   3        110.67        135.99        32.29 o                         
  27   1   3       2240.65       2312.78       139.70 o                         
  29   1   3          0.63         -7.55        48.48 o                         
 -30   2   3         11.10        -18.07        43.51 o                         
 -28   2   3        492.00        469.81        50.54 o                         
 -26   2   3        180.50        209.20        33.63 o                         
 -24   2   3        639.38        610.40        39.26 o                         
 -22   2   3         96.00        104.86        26.83 o                         
 -20   2   3          6.90         -8.36        22.56 o                         
 -18   2   3       3213.60       3199.05        58.82 o                         
 -16   2   3       3534.01       3676.12        59.10 o                         
 -14   2   3        621.05        618.60        25.56 o                         
 -12   2   3       9181.93       8909.32        97.02 o                         
 -10   2   3       2571.60       2291.96        37.44 o                         
  -8   2   3       6157.20       6390.81        64.78 o                         
  -6   2   3       5037.44       5150.52        55.01 o                         
  -4   2   3        246.26        296.44        12.13 o                         
  -2   2   3      18937.40      20146.53       178.05 o                         
   0   2   3      37907.68      40229.82       330.23 o                         
   2   2   3        876.53        745.66        24.93 o                         
   4   2   3      18751.71      18760.30       170.78 o                         
   6   2   3       3013.73       3154.20        42.27 o                         
   8   2   3       3342.97       3729.46        47.84 o                         
  10   2   3       3583.47       3612.90        49.36 o                         
  12   2   3         37.17         19.32        14.32 o                         
  14   2   3       1484.86       1444.66        33.54 o                         
  16   2   3       6064.21       5979.56        72.58 o                         
  18   2   3        184.61        183.05        19.16 o                         
  20   2   3       2122.71       2175.34        58.83 o                         
  22   2   3        104.34         59.01        30.95 o                         
  24   2   3        192.63        202.79        40.76 o                         
  26   2   3        167.74        171.17        53.05 o                         
  28   2   3          1.89         56.70        62.48 o                         
 -29   3   3        609.56        542.03        59.67 o                         
 -27   3   3         33.79         12.38        36.30 o                         
 -25   3   3       1148.49       1059.37        51.02 o                         
 -23   3   3        254.65        243.55        36.18 o                         
 -21   3   3       1460.82       1435.39        51.70 o                         
 -19   3   3       2100.33       2111.87        58.74 o                         
 -17   3   3       2484.24       2609.43        54.76 o                         
 -15   3   3        208.29        209.92        20.82 o                         
 -13   3   3      13393.59      13784.17       133.75 o                         
 -11   3   3        126.37        140.14        16.37 o                         
  -9   3   3      17929.09      18055.35       167.94 o                         
  -7   3   3        504.59        424.46        20.23 o                         
  -5   3   3       7299.38       7342.88        74.22 o                         
  -3   3   3       5514.33       5384.32        57.67 o                         
  -1   3   3      27064.69      27965.44       232.79 o                         
   1   3   3       3457.92       3985.79        48.47 o                         
   3   3   3      14501.62      13620.11       125.34 o                         
   5   3   3       1520.18       1583.12        33.63 o                         
   7   3   3      15980.83      15646.79       149.38 o                         
   9   3   3       2660.70       2645.38        49.04 o                         
  11   3   3       2525.45       2480.88        45.76 o                         
  13   3   3       5097.86       5114.41        63.24 o                         
  15   3   3       3568.97       3757.63        53.94 o                         
  17   3   3         86.91         44.25        21.98 o                         
  19   3   3       7162.04       7238.86       104.00 o                         
  21   3   3          3.49          3.88        29.98 o                         
  23   3   3       1348.53       1353.43        62.83 o                         
  25   3   3        269.44        200.45        41.33 o                         
  27   3   3        941.49        864.83        68.77 o                         
 -28   4   3         53.68         61.03        67.69 o                         
 -26   4   3        213.62         54.73        65.23 o                         
 -24   4   3         96.84         62.70        37.68 o                         
 -22   4   3       2607.38       2747.81        76.86 o                         
 -20   4   3        211.23        207.83        30.73 o                         
 -18   4   3       7940.15       8132.05       148.66 o                         
 -16   4   3       1174.28       1115.72        37.89 o                         
 -14   4   3       1780.94       1786.87        48.04 o                         
 -12   4   3       1250.36       1205.98        34.14 o                         
 -10   4   3       1851.01       1853.03        36.27 o                         
  -8   4   3        435.47        422.85        19.43 o                         
  -6   4   3      18914.82      18697.99       173.13 o                         
  -4   4   3       1822.91       1693.69        33.16 o                         
  -2   4   3      35304.54      34928.13       298.29 o                         
   0   4   3       7522.54       7977.82        85.55 o                         
   2   4   3       3868.14       4031.65        53.48 o                         
   4   4   3       1792.30       1765.92        39.16 o                         
   6   4   3       3328.18       3285.87        48.82 o                         
   8   4   3        186.39        225.32        18.63 o                         
  10   4   3      12130.52      12579.76       125.26 o                         
  12   4   3        933.61        959.30        31.73 o                         
  14   4   3       8285.10       8303.49       100.42 o                         
  16   4   3       1883.77       1880.79        66.44 o                         
  18   4   3       1694.95       1666.15        60.62 o                         
  20   4   3        240.14        216.19        37.75 o                         
  22   4   3        267.98        274.44        47.67 o                         
  24   4   3         12.25         -4.73        49.08 o                         
  26   4   3       1459.04       1187.62       104.56 o                         
 -27   5   3         32.68          3.10        50.68 o                         
 -25   5   3        109.95         70.32        54.03 o                         
 -23   5   3        187.21        124.58        42.05 o                         
 -21   5   3       1237.59       1259.20        56.91 o                         
 -19   5   3       1066.68       1147.81        60.97 o                         
 -17   5   3         55.14         58.44        26.29 o                         
 -15   5   3         65.45         57.73        24.74 o                         
 -13   5   3       4113.89       4137.26        72.97 o                         
 -11   5   3        220.28        266.26        24.61 o                         
  -9   5   3       2558.00       2625.87        46.35 o                         
  -7   5   3        222.95        242.53        19.02 o                         
  -5   5   3       1843.79       1892.27        38.19 o                         
  -3   5   3        228.90        218.27        18.21 o                         
  -1   5   3       6172.17       6172.28        73.39 o                         
   1   5   3        467.49        472.92        22.24 o                         
   3   5   3       1821.91       1807.07        40.37 o                         
   5   5   3        194.17        236.29        20.21 o                         
   7   5   3       1988.18       2037.60        42.92 o                         
   9   5   3       3467.81       3568.30        60.01 o                         
  11   5   3        195.94        222.28        21.69 o                         
  13   5   3         18.06        -14.72        23.53 o                         
  15   5   3       1684.47       1774.01        54.59 o                         
  17   5   3          8.18         13.19        36.16 o                         
  19   5   3       1188.82       1184.49        57.54 o                         
  21   5   3        218.10        188.90        40.73 o                         
  23   5   3        265.59        197.09        66.87 o                         
  25   5   3        106.77        -11.09        62.28 o                         
 -24   6   3        724.84        699.27        71.95 o                         
 -22   6   3        144.90         72.62        52.72 o                         
 -20   6   3       1808.11       1833.06        74.41 o                         
 -18   6   3        722.61        770.05        60.60 o                         
 -16   6   3       3351.45       3367.09        80.71 o                         
 -14   6   3         76.30        121.09        37.41 o                         
 -12   6   3       3499.89       3567.60        69.52 o                         
 -10   6   3        218.60        154.91        27.37 o                         
  -8   6   3       5675.50       5594.49        79.27 o                         
  -6   6   3       1282.03       1236.85        33.82 o                         
  -4   6   3       7035.23       7121.06        89.97 o                         
  -2   6   3        883.36        941.11        33.37 o                         
   0   6   3      11419.19      11401.41       126.67 o                         
   2   6   3        315.91        314.30        26.73 o                         
   4   6   3       4559.44       4406.27        68.35 o                         
   6   6   3          1.68        -19.38        20.58 o                         
   8   6   3       4696.09       4647.99        78.33 o                         
  10   6   3       1049.92        981.82        39.44 o                         
  12   6   3       4453.92       4504.07        90.72 o                         
  14   6   3        322.67        311.37        37.62 o                         
  16   6   3       3389.25       3403.88        98.97 o                         
  18   6   3         51.24        102.62        46.85 o                         
  20   6   3       1095.59        997.60        59.45 o                         
  22   6   3          4.79         -9.49        48.71 o                         
 -21   7   3       1057.86        957.63       107.54 o                         
 -19   7   3         48.89         23.98        38.86 o                         
 -17   7   3        228.35        193.41        41.47 o                         
 -15   7   3        870.63        838.75        64.59 o                         
 -13   7   3        402.76        401.63        46.13 o                         
 -11   7   3       3859.97       3928.02        99.50 o                         
  -9   7   3       1055.26       1064.16        49.14 o                         
  -7   7   3        669.43        754.27        37.54 o                         
  -5   7   3       5053.85       5100.06       111.43 o                         
  -3   7   3         12.54          7.71        25.32 o                         
  -1   7   3       2465.88       2371.09        70.38 o                         
   1   7   3       4822.81       4883.42        89.41 o                         
   3   7   3          7.72          1.92        26.12 o                         
   5   7   3       3941.70       3996.20        91.74 o                         
   7   7   3       2256.96       2304.56        65.40 o                         
   9   7   3       1560.43       1586.09        69.24 o                         
  11   7   3       2972.65       3059.37        92.08 o                         
  13   7   3        310.51        308.01        55.68 o                         
  15   7   3        357.56        360.97        35.23 o                         
  17   7   3       1722.04       1777.27       100.97 o                         
  19   7   3        205.51        148.53        53.15 o                         
  21   7   3       1097.01       1335.45       106.09 o                         
 -18   8   3        462.39        486.88        91.38 o                         
 -16   8   3         35.50        118.69        56.28 o                         
 -14   8   3       1281.78       1291.28       102.25 o                         
 -12   8   3        117.32         73.45        39.65 o                         
 -10   8   3       2164.43       2115.15        91.91 o                         
  -8   8   3         62.29         32.73        32.12 o                         
  -6   8   3       3105.90       3032.80        88.94 o                         
  -4   8   3       1034.41        927.13        64.20 o                         
  -2   8   3       2339.28       2452.35        88.81 o                         
   0   8   3         94.58         38.23        40.71 o                         
   2   8   3       1505.48       1457.07        58.92 o                         
   4   8   3         95.99        112.07        31.84 o                         
   6   8   3       3472.50       3608.24        87.92 o                         
   8   8   3         44.58         -5.48        30.38 o                         
  10   8   3       1651.26       1679.45        62.97 o                         
  12   8   3        526.43        548.86        43.81 o                         
  14   8   3        802.70        733.42        62.03 o                         
  16   8   3         34.92         56.29        64.60 o                         
 -13   9   3        776.97        648.35        63.90 o                         
 -11   9   3        106.44         50.92        50.83 o                         
  -9   9   3        327.93        234.49        48.04 o                         
  -7   9   3        716.59        717.31        65.65 o                         
  -5   9   3         22.03        -19.41        41.38 o                         
  -3   9   3       1665.52       1516.76        80.42 o                         
  -1   9   3        560.73        484.83        74.68 o                         
   1   9   3        508.95        506.21        49.93 o                         
   3   9   3        370.81        373.32        51.58 o                         
   5   9   3         28.92         72.50        51.58 o                         
   7   9   3         90.44         41.43        47.10 o                         
   9   9   3       1013.16       1108.54        75.15 o                         
  11   9   3        111.31        191.08        51.65 o                         
 -30   0   4        218.65        163.95        70.60 o                         
 -28   0   4       1300.70       1218.13       100.69 o                         
 -26   0   4        790.13        915.17       104.78 o                         
 -24   0   4       1298.37       1239.82        57.90 o                         
 -22   0   4        154.75        158.09        27.95 o                         
 -20   0   4       4125.19       3930.88        77.13 o                         
 -18   0   4       2049.25       2060.60        54.84 o                         
 -16   0   4       1685.54       1635.76        47.29 o                         
 -14   0   4        435.83        385.56        24.74 o                         
 -12   0   4      12765.08      12110.62       172.94 o                         
 -10   0   4       1247.21       1093.70        34.48 o                         
  -8   0   4      13416.43      12492.45       178.48 o                         
  -6   0   4        192.07         96.68        12.44 o                         
  -4   0   4      31562.18      29808.27       408.66 o                         
  -2   0   4       6122.41       5855.61        86.86 o                         
   0   0   4       6736.30       6663.19       110.87 o                         
   2   0   4      23133.53      22898.05       323.46 o                         
   4   0   4      10163.81       9678.37       123.46 o                         
   6   0   4       5965.61       5942.94        86.54 o                         
   8   0   4      56799.25      57936.41       652.55 o                         
  10   0   4         36.94         90.96        22.06 o                         
  12   0   4       4495.76       4184.12        76.72 o                         
  14   0   4         28.96         32.98        23.45 o                         
  16   0   4       1929.52       2178.93        66.07 o                         
  18   0   4          5.39         -3.06        27.33 o                         
  20   0   4       3072.15       2900.91        79.39 o                         
  22   0   4          0.99        -24.95        52.58 o                         
  24   0   4       2236.22       2341.02       109.57 o                         
  26   0   4         23.87         -8.22        86.58 o                         
  28   0   4       1516.34       1488.22       253.08 o                         
 -31   1   4          0.51         13.49        49.66 o                         
 -29   1   4       1074.87       1233.19        72.05 o                         
 -27   1   4        225.34        259.36        56.15 o                         
 -25   1   4        529.26        520.92        35.81 o                         
 -23   1   4        969.53        942.77        39.13 o                         
 -21   1   4        131.78        119.40        24.67 o                         
 -19   1   4       5396.93       5449.63        78.92 o                         
 -17   1   4        775.15        801.27        34.99 o                         
 -15   1   4         60.38         40.41        13.19 o                         
 -13   1   4      28013.44      27363.32       240.09 o                         
 -11   1   4       3925.71       3889.42        49.76 o                         
  -9   1   4       1094.31        847.70        20.38 o                         
  -7   1   4       7013.77       6519.46        60.58 o                         
  -5   1   4       5897.13       5583.78        54.03 o                         
  -3   1   4      54309.26      54318.46       714.58 o                         
  -1   1   4       5495.13       5654.31        65.57 o                         
   1   1   4       3043.53       2973.26        32.04 o                         
   3   1   4     112530.91     116282.61      2428.58 o                         
   5   1   4       2488.75       2401.42        33.82 o                         
   7   1   4        219.29        176.98        14.70 o                         
   9   1   4       3361.03       2809.94        39.19 o                         
  11   1   4       2323.04       2382.24        40.29 o                         
  13   1   4      11534.12      11614.97       115.94 o                         
  15   1   4       1878.53       2037.78        41.52 o                         
  17   1   4        801.99        788.87        30.95 o                         
  19   1   4       9506.97       9726.10       115.23 o                         
  21   1   4          3.47        -24.01        24.01 o                         
  23   1   4        100.86        124.51        25.63 o                         
  25   1   4        213.61        192.81        46.38 o                         
  27   1   4        113.99         87.10        77.60 o                         
  29   1   4        426.58        484.45       100.42 o                         
 -30   2   4        132.87        167.81        48.18 o                         
 -28   2   4       1251.52       1228.42        57.53 o                         
 -26   2   4        436.04        466.70        36.84 o                         
 -24   2   4       2311.39       2279.41        70.95 o                         
 -22   2   4         40.56         40.98        24.96 o                         
 -20   2   4       9891.18      10159.14       136.14 o                         
 -18   2   4        359.24        313.61        24.39 o                         
 -16   2   4       9298.87       9411.32       106.82 o                         
 -14   2   4       6147.27       6312.69        73.32 o                         
 -12   2   4      10444.10      10273.13       118.20 o                         
 -10   2   4       6171.12       6089.23        68.31 o                         
  -8   2   4      19083.90      18409.06       156.13 o                         
  -6   2   4        133.54        118.74        12.57 o                         
  -4   2   4      41068.65      39632.23       339.43 o                         
  -2   2   4         24.44         66.26        10.36 o                         
   0   2   4      88766.43      90675.17       796.05 o                         
   2   2   4       2986.12       3144.90        39.35 o                         
   4   2   4       8022.79       7724.98        75.06 o                         
   6   2   4       1971.62       2127.47        34.53 o                         
   8   2   4      29301.88      29336.94       255.15 o                         
  10   2   4         54.85         45.73        15.40 o                         
  12   2   4      11559.71      11496.28       115.18 o                         
  14   2   4         51.80         77.64        17.10 o                         
  16   2   4       4929.92       4942.47        67.17 o                         
  18   2   4       1493.21       1482.56        38.07 o                         
  20   2   4       2257.42       2097.96        48.66 o                         
  22   2   4        293.75        295.11        35.94 o                         
  24   2   4        632.46        530.23        51.98 o                         
  26   2   4         92.81        135.68        44.59 o                         
  28   2   4       2263.03       2177.13       121.26 o                         
 -29   3   4        109.95        246.03        50.08 o                         
 -27   3   4        125.28         75.52        56.75 o                         
 -25   3   4         10.16        -41.58        45.51 o                         
 -23   3   4       1059.53       1100.90        51.21 o                         
 -21   3   4        277.11        291.83        31.94 o                         
 -19   3   4       3451.86       3586.26        72.23 o                         
 -17   3   4          1.52          9.56        18.83 o                         
 -15   3   4       1559.77       1553.79        37.67 o                         
 -13   3   4       2297.50       2231.74        41.14 o                         
 -11   3   4       1451.18       1482.85        31.76 o                         
  -9   3   4        211.45        219.38        14.77 o                         
  -7   3   4       8336.63       8087.61        85.35 o                         
  -5   3   4       1993.57       1898.79        32.27 o                         
  -3   3   4      17091.29      16707.51       154.79 o                         
  -1   3   4        517.27        406.28        17.19 o                         
   1   3   4       6351.61       6860.39        71.80 o                         
   3   3   4       8366.80       8434.73        84.42 o                         
   5   3   4       2308.28       2388.51        39.99 o                         
   7   3   4        212.23        178.82        17.29 o                         
   9   3   4       5930.43       5826.11        78.74 o                         
  11   3   4        806.33        865.80        28.96 o                         
  13   3   4       7233.74       7327.16        86.45 o                         
  15   3   4         83.73         74.32        17.35 o                         
  17   3   4       1071.63       1082.33        33.24 o                         
  19   3   4        891.08        902.92        41.14 o                         
  21   3   4        501.08        506.31        41.99 o                         
  23   3   4        163.84         87.73        39.60 o                         
  25   3   4        508.80        439.74        52.49 o                         
  27   3   4        188.38        124.59        62.21 o                         
 -28   4   4       1215.83       1281.16       117.38 o                         
 -26   4   4        233.36        214.38        44.09 o                         
 -24   4   4        355.11        290.09        44.39 o                         
 -22   4   4        772.81        803.38        43.02 o                         
 -20   4   4         80.09         63.56        27.45 o                         
 -18   4   4       1159.14       1071.14        47.87 o                         
 -16   4   4       1415.97       1482.41        42.95 o                         
 -14   4   4        317.39        286.11        22.85 o                         
 -12   4   4      13242.57      13227.16       130.95 o                         
 -10   4   4        460.70        366.84        19.20 o                         
  -8   4   4       1280.17       1260.57        28.22 o                         
  -6   4   4       4177.49       4114.22        57.14 o                         
  -4   4   4         29.38         33.43        13.53 o                         
  -2   4   4       3862.00       3975.23        50.15 o                         
   0   4   4      26688.26      26605.60       237.75 o                         
   2   4   4       4833.91       4800.58        64.40 o                         
   4   4   4      15261.62      14422.84       137.40 o                         
   6   4   4        328.65        307.19        19.79 o                         
   8   4   4       3582.94       3497.48        51.73 o                         
  10   4   4       4467.38       4577.23        63.37 o                         
  12   4   4         65.18         33.97        20.01 o                         
  14   4   4       1432.76       1432.19        48.44 o                         
  16   4   4       4257.85       4451.08        74.59 o                         
  18   4   4         94.69         87.31        40.94 o                         
  20   4   4       4008.58       4070.98       100.35 o                         
  22   4   4         72.54         47.66        39.50 o                         
  24   4   4         20.09         83.64        48.89 o                         
  26   4   4        264.04        207.99        82.36 o                         
 -27   5   4         22.75         15.85        48.42 o                         
 -25   5   4        539.97        501.06        55.38 o                         
 -23   5   4          3.69         25.13        61.02 o                         
 -21   5   4        502.81        546.64        40.06 o                         
 -19   5   4        195.54        173.51        40.69 o                         
 -17   5   4        897.83        919.26        41.45 o                         
 -15   5   4         39.91         51.44        22.98 o                         
 -13   5   4       2050.22       2043.52        42.58 o                         
 -11   5   4        110.00        113.10        16.83 o                         
  -9   5   4       5186.54       5137.55        67.91 o                         
  -7   5   4         78.91         90.45        14.83 o                         
  -5   5   4       3074.44       3198.86        47.85 o                         
  -3   5   4        219.05        215.20        18.31 o                         
  -1   5   4       3449.44       3496.70        51.74 o                         
   1   5   4         26.03         42.77        16.27 o                         
   3   5   4       2397.52       2525.59        45.91 o                         
   5   5   4         73.05         75.96        17.38 o                         
   7   5   4       8917.78       8985.72       101.03 o                         
   9   5   4         91.26        114.67        20.85 o                         
  11   5   4       1731.94       1792.03        48.60 o                         
  13   5   4         90.27         68.36        24.53 o                         
  15   5   4        818.09        789.12        41.24 o                         
  17   5   4        105.47        106.15        33.34 o                         
  19   5   4        693.41        735.76        52.31 o                         
  21   5   4        148.04        136.79        45.10 o                         
  23   5   4       1205.59       1126.98        68.63 o                         
  25   5   4          3.38         -0.21        58.29 o                         
 -24   6   4        470.51        415.56        72.90 o                         
 -22   6   4        189.06        192.61        51.96 o                         
 -20   6   4       3335.67       3678.40       118.47 o                         
 -18   6   4         65.25         21.01        33.31 o                         
 -16   6   4        346.09        353.26        38.14 o                         
 -14   6   4       3612.69       3852.31        84.29 o                         
 -12   6   4         77.77         73.28        26.78 o                         
 -10   6   4       2734.22       2966.66        70.78 o                         
  -8   6   4       2690.01       2709.31        61.28 o                         
  -6   6   4         12.29        -19.02        19.02 o                         
  -4   6   4      10452.07      10392.09       113.15 o                         
  -2   6   4         15.11         27.62        16.92 o                         
   0   6   4        606.39        606.01        29.35 o                         
   2   6   4       3417.54       3519.41        59.36 o                         
   4   6   4        164.18        129.24        20.24 o                         
   6   6   4       2541.66       2566.16        55.85 o                         
   8   6   4       6631.01       6714.01       104.25 o                         
  10   6   4         33.61         34.94        25.81 o                         
  12   6   4       3810.05       4019.73        90.04 o                         
  14   6   4         93.16         49.70        33.43 o                         
  16   6   4         46.69         46.84        33.85 o                         
  18   6   4       1777.68       1708.36        69.31 o                         
  20   6   4          5.12        110.08        42.89 o                         
  22   6   4        778.22        759.70        72.14 o                         
 -21   7   4        205.96        228.98        89.72 o                         
 -19   7   4        465.07        352.99        48.62 o                         
 -17   7   4        132.11        158.03        46.39 o                         
 -15   7   4        111.13         27.07        47.62 o                         
 -13   7   4        459.58        423.81        35.21 o                         
 -11   7   4        471.57        406.09        39.54 o                         
  -9   7   4         45.97         30.92        32.78 o                         
  -7   7   4       1618.08       1569.03        60.00 o                         
  -5   7   4        539.09        491.04        36.56 o                         
  -3   7   4        597.79        658.05        44.47 o                         
  -1   7   4        330.17        319.54        36.21 o                         
   1   7   4       1420.62       1318.61        50.24 o                         
   3   7   4        649.60        659.48        39.38 o                         
   5   7   4        203.65        181.86        30.34 o                         
   7   7   4          2.68         12.63        26.35 o                         
   9   7   4       2399.20       2570.32        73.48 o                         
  11   7   4         54.26        102.07        42.12 o                         
  13   7   4        275.92        229.89        38.89 o                         
  15   7   4         94.83         42.91        29.42 o                         
  17   7   4        470.18        452.60        49.85 o                         
  19   7   4        218.14        222.91        54.08 o                         
 -18   8   4       1091.76       1081.57        73.60 o                         
 -16   8   4        668.09        576.66        52.06 o                         
 -14   8   4       1138.72       1281.26        75.10 o                         
 -12   8   4       1147.17       1094.57        52.57 o                         
 -10   8   4       1355.77       1346.11        56.84 o                         
  -8   8   4        443.31        391.63        45.39 o                         
  -6   8   4       1654.87       1659.57        73.08 o                         
  -4   8   4         98.13         41.81        37.27 o                         
  -2   8   4       2158.67       2125.83        79.70 o                         
   0   8   4       2637.77       2576.03        85.09 o                         
   2   8   4        852.79        786.39        61.85 o                         
   4   8   4        903.50        921.89        53.07 o                         
   6   8   4        498.39        508.21        41.69 o                         
   8   8   4       1273.36       1265.40        56.10 o                         
  10   8   4       1263.17       1121.35        48.31 o                         
  12   8   4          3.37        -37.23        37.23 o                         
  14   8   4       1292.00       1323.10        87.94 o                         
  16   8   4        140.33        127.59        53.51 o                         
 -13   9   4         42.73        150.16        48.16 o                         
 -11   9   4        767.91        661.46        72.77 o                         
  -9   9   4         56.62         70.23        44.03 o                         
  -7   9   4          6.37         13.00        40.13 o                         
  -5   9   4          3.77        -22.67        39.80 o                         
  -3   9   4         15.11        -39.49        39.49 o                         
  -1   9   4        114.40         97.19        43.55 o                         
   1   9   4       1308.57       1232.65        79.52 o                         
   3   9   4          1.34         52.87        43.02 o                         
   5   9   4        747.14        802.10        64.37 o                         
   7   9   4        117.08        137.79        47.47 o                         
   9   9   4          4.67         11.09        44.24 o                         
  11   9   4          3.38         16.67        52.11 o                         
 -31   1   5        379.80        304.23        66.05 o                         
 -29   1   5         97.04         94.85        70.21 o                         
 -27   1   5       1590.55       1624.34        55.26 o                         
 -25   1   5         84.91        118.25        30.62 o                         
 -23   1   5       5232.77       5454.02        95.73 o                         
 -21   1   5         80.66         59.23        23.45 o                         
 -19   1   5       6476.32       6523.26        90.86 o                         
 -17   1   5        906.24        904.94        27.79 o                         
 -15   1   5       2772.48       2866.31        44.25 o                         
 -13   1   5       4600.00       4584.07        57.85 o                         
 -11   1   5      19453.45      18425.80       177.35 o                         
  -9   1   5        447.29        467.03        15.20 o                         
  -7   1   5      24326.21      23050.76       224.52 o                         
  -5   1   5       1200.98       1385.15        22.15 o                         
  -3   1   5      18008.80      16735.69       234.98 o                         
  -1   1   5       2694.52       2793.62        38.30 o                         
   1   1   5       7309.96       7148.76        69.85 o                         
   3   1   5         24.40         44.82        10.73 o                         
   5   1   5      20116.73      19472.87       166.52 o                         
   7   1   5         13.45         32.34        12.43 o                         
   9   1   5      42001.43      41167.39       328.05 o                         
  11   1   5       1081.92       1231.15        29.97 o                         
  13   1   5       7611.41       7410.98        83.26 o                         
  15   1   5        168.24        197.20        21.34 o                         
  17   1   5       2734.00       2992.36        55.13 o                         
  19   1   5        160.88         76.76        22.50 o                         
  21   1   5       3372.63       3256.06        67.37 o                         
  23   1   5         10.18        -23.40        35.65 o                         
  25   1   5       1071.05       1047.33        65.91 o                         
  27   1   5        158.77        137.45        54.79 o                         
  29   1   5        965.18        850.47        79.26 o                         
 -30   2   5        272.59        268.57        50.70 o                         
 -28   2   5         52.79         49.34        40.46 o                         
 -26   2   5        338.35        296.15        50.23 o                         
 -24   2   5         10.10        -16.62        30.95 o                         
 -22   2   5          1.06        -18.58        26.60 o                         
 -20   2   5         70.26         53.34        21.53 o                         
 -18   2   5         38.57         53.92        19.86 o                         
 -16   2   5       1288.78       1354.38        35.13 o                         
 -14   2   5       4862.08       4717.72        60.88 o                         
 -12   2   5        836.95        776.44        22.74 o                         
 -10   2   5       5771.22       5836.13        62.10 o                         
  -8   2   5       3553.16       3847.66        47.37 o                         
  -6   2   5        173.18        230.08        13.10 o                         
  -4   2   5        471.77        494.68        15.36 o                         
  -2   2   5        549.60        468.31        15.05 o                         
   0   2   5       8171.68       7835.03        77.15 o                         
   2   2   5      21556.09      21813.58       186.60 o                         
   4   2   5       1072.09       1066.01        23.99 o                         
   6   2   5       5752.43       6086.42        69.53 o                         
   8   2   5       8283.21       8672.23        96.17 o                         
  10   2   5        147.70        185.47        17.90 o                         
  12   2   5         47.29         39.11        15.98 o                         
  14   2   5        876.76        881.37        28.70 o                         
  16   2   5       1016.31        972.79        31.42 o                         
  18   2   5       3055.21       3109.15        57.30 o                         
  20   2   5        186.29        160.66        23.82 o                         
  22   2   5        591.92        605.24        37.57 o                         
  24   2   5       1331.93       1356.93        92.90 o                         
  26   2   5        128.91         33.16        67.94 o                         
  28   2   5          1.14        -71.36        87.66 o                         
 -29   3   5        143.87         96.40        60.50 o                         
 -27   3   5        414.26        353.94        62.62 o                         
 -25   3   5         47.18         35.55        27.86 o                         
 -23   3   5        167.26        136.10        35.44 o                         
 -21   3   5         91.86         72.71        26.99 o                         
 -19   3   5       4428.84       4497.65        94.35 o                         
 -17   3   5        126.13        143.97        19.96 o                         
 -15   3   5      11362.80      11405.40       117.66 o                         
 -13   3   5        264.39        258.16        17.88 o                         
 -11   3   5       3089.63       3258.55        42.05 o                         
  -9   3   5       1727.96       1638.09        35.17 o                         
  -7   3   5         28.03         45.37        14.55 o                         
  -5   3   5        370.85        299.18        15.74 o                         
  -3   3   5       9501.53       9622.80        97.73 o                         
  -1   3   5       3214.95       4039.67        49.89 o                         
   1   3   5      54843.67      56485.25       474.45 o                         
   3   3   5       5273.35       5529.48        65.05 o                         
   5   3   5       2839.16       2630.52        43.79 o                         
   7   3   5       3173.35       3218.19        49.42 o                         
   9   3   5       3976.12       4124.39        59.50 o                         
  11   3   5        136.46        172.23        20.17 o                         
  13   3   5       4622.54       4615.71        66.44 o                         
  15   3   5          2.04         -7.41        16.87 o                         
  17   3   5       8649.77       8876.83       105.16 o                         
  19   3   5         39.46         30.57        18.25 o                         
  21   3   5        898.94        872.13        50.89 o                         
  23   3   5        159.00        125.44        40.55 o                         
  25   3   5         27.66         90.06        49.79 o                         
  27   3   5        184.64        271.74        86.40 o                         
 -28   4   5        166.94        129.68        65.54 o                         
 -26   4   5          0.81        -43.85        43.85 o                         
 -24   4   5        635.16        680.68        43.60 o                         
 -22   4   5        164.17         93.30        34.18 o                         
 -20   4   5       1562.71       1591.81        51.30 o                         
 -18   4   5        779.15        745.33        34.71 o                         
 -16   4   5        913.00        906.03        34.36 o                         
 -14   4   5        511.84        507.93        23.75 o                         
 -12   4   5       1162.88       1199.40        30.57 o                         
 -10   4   5        339.86        364.87        21.38 o                         
  -8   4   5       9788.67       9722.55       102.08 o                         
  -6   4   5       1780.70       1699.91        38.77 o                         
  -4   4   5      10097.81      10072.65       106.80 o                         
  -2   4   5        779.16        795.89        26.84 o                         
   0   4   5       2109.71       1870.19        42.53 o                         
   2   4   5       1251.91       1193.49        30.48 o                         
   4   4   5       1787.60       1877.55        38.06 o                         
   6   4   5       1499.84       1568.69        34.84 o                         
   8   4   5      17427.49      17411.52       165.59 o                         
  10   4   5        976.63        925.94        34.67 o                         
  12   4   5       4846.42       4834.41        71.65 o                         
  14   4   5        117.83         92.20        22.13 o                         
  16   4   5        985.91       1023.42        37.62 o                         
  18   4   5        730.10        676.81        42.64 o                         
  20   4   5        245.95        187.59        40.00 o                         
  22   4   5         77.48         86.98        39.24 o                         
  24   4   5       3034.89       2982.22       136.31 o                         
  26   4   5          8.08        -42.42        57.92 o                         
 -27   5   5       1364.54       1412.21       101.69 o                         
 -25   5   5         24.94        -16.49        78.54 o                         
 -23   5   5       2433.28       2538.73        83.24 o                         
 -21   5   5       1358.67       1344.94        74.03 o                         
 -19   5   5       1148.82       1099.09        63.09 o                         
 -17   5   5        149.43        170.93        29.19 o                         
 -15   5   5       1511.66       1595.26        55.47 o                         
 -13   5   5       4600.29       4667.68        76.74 o                         
 -11   5   5      10664.99      11182.65       128.06 o                         
  -9   5   5        871.89        923.18        33.47 o                         
  -7   5   5       6286.79       6462.41        84.70 o                         
  -5   5   5       5729.52       5771.78        71.49 o                         
  -3   5   5       3015.09       2999.13        50.29 o                         
  -1   5   5       2983.69       2963.94        52.62 o                         
   1   5   5       3907.53       3911.44        55.81 o                         
   3   5   5       1047.29       1084.37        31.34 o                         
   5   5   5       9369.07       9715.23       103.32 o                         
   7   5   5       2541.20       2537.81        48.76 o                         
   9   5   5       8341.66       8448.93        98.37 o                         
  11   5   5        757.22        814.07        37.16 o                         
  13   5   5       2192.11       2296.58        62.55 o                         
  15   5   5        449.57        471.16        37.16 o                         
  17   5   5       1330.62       1484.96        62.37 o                         
  19   5   5        541.25        555.72        54.46 o                         
  21   5   5       1542.95       1488.56        74.89 o                         
  23   5   5        493.61        418.91        71.83 o                         
  25   5   5        223.59        193.49        63.25 o                         
 -24   6   5        173.44        128.21        77.52 o                         
 -22   6   5        608.52        610.30        54.46 o                         
 -20   6   5          6.49         72.54        36.70 o                         
 -18   6   5        939.05        941.71        50.17 o                         
 -16   6   5         36.19         66.03        34.36 o                         
 -14   6   5        954.05        925.70        43.05 o                         
 -12   6   5         16.46         -9.92        26.27 o                         
 -10   6   5       5699.83       5826.47        92.60 o                         
  -8   6   5        138.15        117.09        24.77 o                         
  -6   6   5       3270.77       3214.83        57.96 o                         
  -4   6   5        111.82        103.76        21.87 o                         
  -2   6   5       1891.87       1754.19        46.83 o                         
   0   6   5        636.16        604.99        27.34 o                         
   2   6   5       5444.04       5197.98        72.49 o                         
   4   6   5        129.32        133.96        21.00 o                         
   6   6   5       6830.69       7016.07       103.66 o                         
   8   6   5         15.13         19.73        22.63 o                         
  10   6   5       3693.01       3871.28        74.67 o                         
  12   6   5        331.93        285.30        36.02 o                         
  14   6   5        866.37        958.59        52.38 o                         
  16   6   5        189.62        205.36        44.62 o                         
  18   6   5       1928.25       1585.84        87.94 o                         
  20   6   5         31.64         -3.30        42.17 o                         
  22   6   5       1639.30       1549.61       183.98 o                         
 -21   7   5         20.32        -47.57        47.57 o                         
 -19   7   5        721.01        753.70        56.00 o                         
 -17   7   5        141.87        110.09        43.29 o                         
 -15   7   5         93.43         74.99        41.76 o                         
 -13   7   5        861.13        873.23        60.96 o                         
 -11   7   5        214.49        214.52        29.96 o                         
  -9   7   5         33.61         83.49        29.48 o                         
  -7   7   5        245.01        180.67        34.93 o                         
  -5   7   5          2.49         -9.57        26.58 o                         
  -3   7   5        570.49        595.69        38.48 o                         
  -1   7   5        603.87        596.79        39.11 o                         
   1   7   5         71.82         38.51        30.07 o                         
   3   7   5        440.30        403.19        34.43 o                         
   5   7   5        247.21        194.35        29.28 o                         
   7   7   5         19.11        -20.29        30.71 o                         
   9   7   5       2094.99       2269.53        79.95 o                         
  11   7   5        104.99        111.60        30.48 o                         
  13   7   5        308.31        255.05        40.09 o                         
  15   7   5        363.33        225.47        43.93 o                         
  17   7   5          6.00        -39.81        39.81 o                         
  19   7   5        519.77        572.88        66.48 o                         
 -18   8   5         13.66        -23.37        46.90 o                         
 -16   8   5       1843.27       1712.94        82.11 o                         
 -14   8   5          1.38        -21.75        47.72 o                         
 -12   8   5        738.29        585.96        46.21 o                         
 -10   8   5         67.31         62.78        39.47 o                         
  -8   8   5        172.59        155.77        38.36 o                         
  -6   8   5        218.35        220.69        40.70 o                         
  -4   8   5       2483.01       2448.96        86.26 o                         
  -2   8   5         23.39          1.85        37.88 o                         
   0   8   5       3646.71       3663.44       107.72 o                         
   2   8   5         32.29        -34.79        44.72 o                         
   4   8   5       1543.83       1615.07        66.51 o                         
   6   8   5        506.58        565.52        61.83 o                         
   8   8   5        264.53        234.68        35.61 o                         
  10   8   5         13.19         -1.30        31.02 o                         
  12   8   5       1703.76       1825.45        76.82 o                         
  14   8   5         17.06        -38.67        38.67 o                         
  16   8   5       1421.06       1311.84        89.94 o                         
 -13   9   5       1189.05       1235.00        92.75 o                         
 -11   9   5       1593.62       1079.18       154.91 o                         
  -9   9   5       2105.95       2056.17       151.30 o                         
  -7   9   5        449.23        418.21        55.52 o                         
  -5   9   5       3316.52       3254.53       134.60 o                         
  -3   9   5        496.18        395.63        50.49 o                         
  -1   9   5       4450.37       4394.48       122.04 o                         
   1   9   5       3100.46       3100.99       100.48 o                         
   3   9   5        544.10        524.82        55.47 o                         
   5   9   5       1423.56       1296.60        76.79 o                         
   7   9   5       2603.27       2700.39       117.52 o                         
   9   9   5        738.44        779.08        85.04 o                         
  11   9   5       1506.92       1511.74       106.33 o                         
 -30   0   6         29.78        -59.03        59.03 o                         
 -28   0   6        333.12        280.78        51.10 o                         
 -26   0   6        599.65        601.47        60.69 o                         
 -24   0   6       4773.36       4900.01       121.55 o                         
 -22   0   6       1626.22       1706.71        72.26 o                         
 -20   0   6          0.05         10.91        22.59 o                         
 -18   0   6       1470.14       1396.07        46.29 o                         
 -16   0   6        571.49        550.46        28.45 o                         
 -14   0   6       4222.97       4274.14        73.85 o                         
 -12   0   6       4628.21       4341.94        75.23 o                         
 -10   0   6      12687.70      10939.06       133.45 o                         
  -8   0   6     126397.82     125266.48      1423.07 o                         
  -6   0   6       3918.25       3642.98        56.15 o                         
  -4   0   6          1.00          6.90        11.97 o                         
  -2   0   6      20825.57      21222.93       303.80 o                         
   0   0   6       2361.35       2528.72        44.11 o                         
   2   0   6        106.58         84.82        15.11 o                         
   4   0   6      17933.14      17203.07       253.62 o                         
   6   0   6      17781.31      16059.50       201.59 o                         
   8   0   6      37543.10      37872.43       454.56 o                         
  10   0   6        988.65        857.69        40.85 o                         
  12   0   6        870.93        923.24        39.32 o                         
  14   0   6        793.26        812.61        39.39 o                         
  16   0   6         33.58         86.07        28.19 o                         
  18   0   6       1350.62       1501.08        78.41 o                         
  20   0   6       2206.34       2451.87        78.54 o                         
  22   0   6       4211.37       4243.42       129.31 o                         
  24   0   6       4148.73       4435.95       145.51 o                         
  26   0   6         93.19         56.11        66.49 o                         
  28   0   6        101.45        145.02        76.94 o                         
 -31   1   6        148.29        144.98        63.26 o                         
 -29   1   6        111.29         58.42        90.84 o                         
 -27   1   6        513.04        561.76        40.22 o                         
 -25   1   6          2.34        -15.08        27.48 o                         
 -23   1   6          4.05         -7.10        23.94 o                         
 -21   1   6        203.28        211.38        25.52 o                         
 -19   1   6          6.56          0.42        17.12 o                         
 -17   1   6       1432.01       1375.83        36.21 o                         
 -15   1   6       4655.68       4664.47        57.66 o                         
 -13   1   6        875.58        739.03        22.16 o                         
 -11   1   6       5817.71       5694.82        66.68 o                         
  -9   1   6         77.14         72.90        11.57 o                         
  -7   1   6          4.88          4.96        11.55 o                         
  -5   1   6       8463.35       8495.34        84.53 o                         
  -3   1   6         35.07         27.60        10.21 o                         
  -1   1   6       2498.01       2695.18        34.63 o                         
   1   1   6      15598.84      15862.67       147.50 o                         
   3   1   6       3109.52       3055.79        39.12 o                         
   5   1   6      10696.32      10772.53       103.13 o                         
   7   1   6          0.79          8.58        13.16 o                         
   9   1   6        497.27        534.74        19.55 o                         
  11   1   6       3871.32       3809.52        51.72 o                         
  13   1   6        276.80        261.93        20.44 o                         
  15   1   6         73.89         58.74        18.12 o                         
  17   1   6       1887.20       1716.30        42.38 o                         
  19   1   6        113.43         83.71        24.61 o                         
  21   1   6       1184.63       1144.35        43.92 o                         
  23   1   6          6.39        -13.39        28.92 o                         
  25   1   6         58.83         55.94        41.66 o                         
  27   1   6        250.00        283.18        72.78 o                         
 -30   2   6        831.96        864.75        91.06 o                         
 -28   2   6        869.78        861.34        76.18 o                         
 -26   2   6       1273.87       1180.15        56.09 o                         
 -24   2   6       3261.25       3347.30        83.65 o                         
 -22   2   6       6198.65       6493.35        95.73 o                         
 -20   2   6        787.14        772.95        33.66 o                         
 -18   2   6      21120.50      21110.18       199.00 o                         
 -16   2   6        130.96        101.79        18.18 o                         
 -14   2   6      21663.71      21527.57       193.67 o                         
 -12   2   6      10369.15      10068.69        95.01 o                         
 -10   2   6      14688.19      14761.16       136.89 o                         
  -8   2   6      21654.09      21297.06       216.45 o                         
  -6   2   6      47041.19      46257.00       395.61 o                         
  -4   2   6       2589.84       2774.09        44.09 o                         
  -2   2   6     117916.65     117911.78      1296.31 o                         
   0   2   6      10312.38      11892.78       116.69 o                         
   2   2   6      28576.95      28236.34       247.81 o                         
   4   2   6       6893.84       6621.92        69.02 o                         
   6   2   6      11496.96      11645.32       127.17 o                         
   8   2   6      37568.69      37741.64       342.74 o                         
  10   2   6      26726.00      27074.67       251.29 o                         
  12   2   6         34.78         39.36        16.52 o                         
  14   2   6      28654.08      28755.44       259.00 o                         
  16   2   6        405.27        358.76        24.64 o                         
  18   2   6       9338.36       9188.91       105.61 o                         
  20   2   6       1213.80       1179.23        42.54 o                         
  22   2   6       1882.72       1876.44        72.35 o                         
  24   2   6        917.07        862.89        42.58 o                         
  26   2   6       2604.90       2775.51       157.50 o                         
  28   2   6        337.40        325.79        60.75 o                         
 -29   3   6         47.90         59.50       108.33 o                         
 -27   3   6         34.59        -47.00        47.00 o                         
 -25   3   6          6.44        -24.24        27.77 o                         
 -23   3   6          0.76         30.60        26.95 o                         
 -21   3   6        669.28        723.03        34.32 o                         
 -19   3   6       1105.74       1107.45        38.15 o                         
 -17   3   6       3364.61       3409.79        54.60 o                         
 -15   3   6        829.39        859.71        28.78 o                         
 -13   3   6        397.66        410.63        20.53 o                         
 -11   3   6       1177.12       1138.65        26.48 o                         
  -9   3   6         27.93         40.02        13.50 o                         
  -7   3   6         47.37         49.30        13.18 o                         
  -5   3   6       8286.38       8052.44        87.87 o                         
  -3   3   6       6832.47       6332.41        72.27 o                         
  -1   3   6      11564.93      11539.51       117.80 o                         
   1   3   6       1132.13       1055.65        27.60 o                         
   3   3   6        705.03        825.35        24.47 o                         
   5   3   6       1981.72       1972.53        34.75 o                         
   7   3   6         21.72         29.89        14.54 o                         
   9   3   6         11.49          5.13        15.82 o                         
  11   3   6       6785.17       6836.91        83.43 o                         
  13   3   6       2294.91       2342.70        51.11 o                         
  15   3   6       3450.71       3554.53        59.40 o                         
  17   3   6        150.00        158.48        22.72 o                         
  19   3   6         72.47         66.42        28.82 o                         
  21   3   6        409.00        410.08        41.60 o                         
  23   3   6         30.80        -46.86        46.86 o                         
  25   3   6         15.78          5.69        67.69 o                         
  27   3   6        521.49        473.43        91.38 o                         
 -28   4   6         47.29         73.47        68.73 o                         
 -26   4   6        496.66        557.79        57.02 o                         
 -24   4   6          0.47        -34.21        34.21 o                         
 -22   4   6         64.56         37.02        29.71 o                         
 -20   4   6        293.27        257.47        39.39 o                         
 -18   4   6         13.43          3.08        20.07 o                         
 -16   4   6        590.89        540.16        31.11 o                         
 -14   4   6       5541.38       5603.47        79.85 o                         
 -12   4   6        727.36        702.78        25.69 o                         
 -10   4   6       4382.19       4580.53        61.08 o                         
  -8   4   6        160.75        179.17        17.61 o                         
  -6   4   6         42.42         41.48        13.99 o                         
  -4   4   6        252.18        252.35        17.04 o                         
  -2   4   6        370.18        428.16        20.43 o                         
   0   4   6        135.46        216.31        18.28 o                         
   2   4   6       3841.37       3703.27        50.05 o                         
   4   4   6       2414.74       2412.33        40.14 o                         
   6   4   6       3872.62       3967.67        53.15 o                         
   8   4   6       1503.40       1583.17        38.16 o                         
  10   4   6        204.99        205.14        22.53 o                         
  12   4   6        312.32        279.30        24.15 o                         
  14   4   6        654.35        703.33        32.99 o                         
  16   4   6         81.15         59.16        23.36 o                         
  18   4   6       1911.13       2019.96        60.07 o                         
  20   4   6        141.34        128.06        40.61 o                         
  22   4   6        969.89        923.10        75.91 o                         
  24   4   6          0.58         40.52        67.86 o                         
  26   4   6        125.28        162.34        70.21 o                         
 -27   5   6        403.40        383.19        73.28 o                         
 -25   5   6        601.49        646.67        97.61 o                         
 -23   5   6       1134.33       1089.52        53.93 o                         
 -21   5   6         43.26         22.65        30.25 o                         
 -19   5   6         74.01         86.95        30.89 o                         
 -17   5   6         11.26        -33.14        33.14 o                         
 -15   5   6          4.08          0.17        27.66 o                         
 -13   5   6        478.42        475.15        28.86 o                         
 -11   5   6       3897.25       3980.26        62.76 o                         
  -9   5   6       5253.05       5272.34        76.62 o                         
  -7   5   6       7421.51       7471.33        91.04 o                         
  -5   5   6        140.14        136.78        19.24 o                         
  -3   5   6         56.99         56.14        17.76 o                         
  -1   5   6        299.69        202.54        20.52 o                         
   1   5   6        199.31        212.56        21.14 o                         
   3   5   6       1599.28       1568.64        38.98 o                         
   5   5   6       8231.06       8416.98        95.72 o                         
   7   5   6       3819.71       4033.14        60.49 o                         
   9   5   6       5503.29       5475.51        71.98 o                         
  11   5   6        144.70        120.90        25.71 o                         
  13   5   6         42.33         15.52        25.44 o                         
  15   5   6        358.40        392.07        34.77 o                         
  17   5   6         24.61         11.68        21.93 o                         
  19   5   6        532.44        422.16        62.06 o                         
  21   5   6       1199.01       1238.47        69.79 o                         
  23   5   6        512.13        505.16        68.76 o                         
 -24   6   6         57.48        -25.33        65.06 o                         
 -22   6   6       1370.53       1324.77        65.74 o                         
 -20   6   6        453.61        463.09        44.00 o                         
 -18   6   6        858.76        864.15        50.43 o                         
 -16   6   6        212.04        182.91        32.79 o                         
 -14   6   6       1411.19       1344.48        48.88 o                         
 -12   6   6       4193.37       4292.28        78.82 o                         
 -10   6   6        681.41        656.95        35.66 o                         
  -8   6   6        178.50        121.91        23.92 o                         
  -6   6   6       4874.07       5010.25        78.74 o                         
  -4   6   6       1082.38        992.28        34.94 o                         
  -2   6   6       2334.69       2358.40        52.18 o                         
   0   6   6       3659.20       3545.11        64.41 o                         
   2   6   6        401.31        426.06        28.52 o                         
   4   6   6       3903.23       3899.46        68.69 o                         
   6   6   6        907.78       1045.03        41.32 o                         
   8   6   6        246.69        292.29        29.47 o                         
  10   6   6       2557.03       2791.12        66.70 o                         
  12   6   6         90.17        131.42        39.19 o                         
  14   6   6       1416.73       1419.77        56.54 o                         
  16   6   6        814.02        868.65        62.90 o                         
  18   6   6        514.63        385.32        53.50 o                         
  20   6   6        867.80        882.75       103.48 o                         
  22   6   6        448.44        416.54        66.74 o                         
 -21   7   6        343.38        309.34        58.79 o                         
 -19   7   6        648.06        548.97        49.81 o                         
 -17   7   6        231.42        156.07        45.94 o                         
 -15   7   6       1466.07       1461.24        64.98 o                         
 -13   7   6         53.16         82.45        32.52 o                         
 -11   7   6          1.51         20.60        31.65 o                         
  -9   7   6          3.59         36.53        28.67 o                         
  -7   7   6        136.03        158.37        28.42 o                         
  -5   7   6        573.65        565.89        37.02 o                         
  -3   7   6       2059.99       2112.46        68.03 o                         
  -1   7   6       1304.21       1265.65        51.25 o                         
   1   7   6       1478.80       1507.38        56.90 o                         
   3   7   6        325.97        356.04        36.00 o                         
   5   7   6        162.69        141.75        29.25 o                         
   7   7   6          2.56         39.92        31.14 o                         
   9   7   6         31.54        -14.78        24.13 o                         
  11   7   6        349.70        294.01        33.67 o                         
  13   7   6       1221.30       1392.45        66.52 o                         
  15   7   6        712.47        742.34        52.90 o                         
  17   7   6        440.62        351.08        78.81 o                         
  19   7   6        157.57        125.57        54.35 o                         
 -18   8   6        421.19        341.88        58.10 o                         
 -16   8   6        549.22        480.76        58.71 o                         
 -14   8   6        658.56        692.04        54.36 o                         
 -12   8   6        534.46        501.25        65.38 o                         
 -10   8   6       1766.98       1705.47        82.71 o                         
  -8   8   6       1901.63       1844.31        72.51 o                         
  -6   8   6       1388.06       1473.49        65.04 o                         
  -4   8   6       3334.57       3379.64        93.52 o                         
  -2   8   6        883.61        893.97        55.06 o                         
   0   8   6       3990.55       3930.78       153.72 o                         
   2   8   6        493.25        481.78        49.09 o                         
   4   8   6        118.48        158.73        39.77 o                         
   6   8   6       1464.11       1474.15        77.96 o                         
   8   8   6       3599.98       3492.60       102.05 o                         
  10   8   6       1004.69        950.05        65.36 o                         
  12   8   6       1391.53       1490.60        77.07 o                         
  14   8   6        387.66        363.60        51.98 o                         
  16   8   6       1285.85       1589.13       194.21 o                         
 -11   9   6         20.97        -66.49        66.49 o                         
  -9   9   6        415.40        439.50        57.68 o                         
  -7   9   6          7.00        -43.84        43.84 o                         
  -5   9   6        129.27         89.33        54.64 o                         
  -3   9   6         18.65         43.21        40.04 o                         
  -1   9   6        224.05        186.37        43.67 o                         
   1   9   6         49.24         -9.79        36.79 o                         
   3   9   6        474.32        450.58        54.30 o                         
   5   9   6         90.26         78.61        46.30 o                         
   7   9   6        101.19         51.10        48.17 o                         
   9   9   6         21.28        103.69        58.67 o                         
 -31   1   7         80.22         67.22        81.27 o                         
 -29   1   7        579.58        543.47        71.80 o                         
 -27   1   7          0.23         -6.11        28.61 o                         
 -25   1   7       1979.37       2048.99        66.14 o                         
 -23   1   7          4.42         38.73        29.26 o                         
 -21   1   7       4726.63       4984.28        85.88 o                         
 -19   1   7       1948.63       1970.52        44.70 o                         
 -17   1   7       1479.69       1536.57        38.82 o                         
 -15   1   7       1566.10       1621.39        34.07 o                         
 -13   1   7      18268.48      18061.30       176.37 o                         
 -11   1   7        134.50        138.04        13.48 o                         
  -9   1   7      13090.40      11642.80       116.86 o                         
  -7   1   7       4870.90       4840.41        55.78 o                         
  -5   1   7      43294.98      41979.97       380.48 o                         
  -3   1   7       7023.41       6818.69        81.98 o                         
  -1   1   7      24786.66      24625.81       232.75 o                         
   1   1   7       3487.77       3763.07        49.10 o                         
   3   1   7      21097.60      19685.99       173.46 o                         
   5   1   7       2118.87       2203.24        34.16 o                         
   7   1   7      23295.21      22270.46       198.26 o                         
   9   1   7         52.85         31.76        13.53 o                         
  11   1   7       4216.55       4366.59        55.64 o                         
  13   1   7       2052.79       2057.37        42.87 o                         
  15   1   7       4487.93       4551.27        65.54 o                         
  17   1   7        846.59        855.41        31.00 o                         
  19   1   7       5238.68       5281.73        83.51 o                         
  21   1   7         78.78         38.85        32.82 o                         
  23   1   7       2082.12       2045.53        79.04 o                         
  25   1   7        257.57        244.43        41.38 o                         
  27   1   7       1306.45       1297.84        82.06 o                         
 -30   2   7         89.35        131.76        53.76 o                         
 -28   2   7          5.16         48.72        51.06 o                         
 -26   2   7         86.92         75.93        27.82 o                         
 -24   2   7         17.50         -0.48        25.91 o                         
 -22   2   7          0.86        -25.06        26.20 o                         
 -20   2   7        310.29        300.21        26.37 o                         
 -18   2   7       3377.86       3315.25        56.33 o                         
 -16   2   7          3.78         11.25        14.68 o                         
 -14   2   7       2242.73       2205.81        36.82 o                         
 -12   2   7         18.62         17.01        10.43 o                         
 -10   2   7          1.34         -5.72         9.92 o                         
  -8   2   7        410.30        420.52        16.73 o                         
  -6   2   7         36.36         -2.27         9.30 o                         
  -4   2   7       5313.10       5401.74        72.00 o                         
  -2   2   7      13218.14      13116.56       147.56 o                         
   0   2   7        156.19         40.68        12.36 o                         
   2   2   7       4559.28       4926.05        59.91 o                         
   4   2   7          9.99         14.56        11.91 o                         
   6   2   7          0.47        -13.82        13.82 o                         
   8   2   7        130.63         98.08        17.02 o                         
  10   2   7          1.14        -14.26        15.83 o                         
  12   2   7       1900.39       1867.52        39.87 o                         
  14   2   7       2290.38       2264.25        52.04 o                         
  16   2   7        730.10        846.80        32.80 o                         
  18   2   7        485.13        411.72        34.30 o                         
  20   2   7          8.35         -7.11        29.30 o                         
  22   2   7         11.36         11.13        28.83 o                         
  24   2   7         20.25        -18.64        42.13 o                         
  26   2   7          8.35        -59.14        59.14 o                         
 -29   3   7        344.33        362.90        72.84 o                         
 -27   3   7        169.12        164.63        53.37 o                         
 -25   3   7        180.14        151.40        32.32 o                         
 -23   3   7        674.17        754.66        40.20 o                         
 -21   3   7        358.67        356.10        29.99 o                         
 -19   3   7        945.41       1002.87        35.21 o                         
 -17   3   7       1662.31       1840.00        39.95 o                         
 -15   3   7       2431.84       2379.99        47.89 o                         
 -13   3   7       4735.44       4680.45        60.77 o                         
 -11   3   7       2678.06       2733.08        40.13 o                         
  -9   3   7       1074.44       1107.04        30.95 o                         
  -7   3   7       1769.03       1720.00        31.49 o                         
  -5   3   7       5820.68       5734.20        73.03 o                         
  -3   3   7      12159.49      11845.43       125.31 o                         
  -1   3   7      22375.22      22462.28       203.58 o                         
   1   3   7       5060.83       4964.99        66.70 o                         
   3   3   7        109.38         77.77        13.24 o                         
   5   3   7       2499.25       2472.91        37.88 o                         
   7   3   7       4680.46       4916.87        62.63 o                         
   9   3   7       8561.73       8697.23        97.15 o                         
  11   3   7        946.50        975.73        31.76 o                         
  13   3   7       5318.80       5404.07        75.92 o                         
  15   3   7       5215.54       5481.29        79.63 o                         
  17   3   7        146.99        131.74        30.64 o                         
  19   3   7        156.65        127.72        34.90 o                         
  21   3   7        260.81        235.96        29.10 o                         
  23   3   7        760.81        705.99        95.54 o                         
  25   3   7        224.81        212.45        56.72 o                         
 -28   4   7        205.56        164.02        88.11 o                         
 -26   4   7         20.64        -58.61        63.00 o                         
 -24   4   7        411.35        383.70        40.91 o                         
 -22   4   7        244.62        184.42        29.26 o                         
 -20   4   7        389.84        346.04        31.82 o                         
 -18   4   7        433.70        387.98        29.39 o                         
 -16   4   7       2957.10       2948.85        59.94 o                         
 -14   4   7        217.65        264.43        21.92 o                         
 -12   4   7       1762.36       1704.32        38.37 o                         
 -10   4   7        573.19        566.24        22.34 o                         
  -8   4   7       3301.23       3322.88        51.28 o                         
  -6   4   7       2314.84       2369.95        40.62 o                         
  -4   4   7        712.94        666.60        22.97 o                         
  -2   4   7         15.08          9.04        14.56 o                         
   0   4   7       5337.53       5916.37        74.40 o                         
   2   4   7          6.09          7.25        15.26 o                         
   4   4   7       1785.83       1718.61        33.98 o                         
   6   4   7       2405.86       2412.44        42.47 o                         
   8   4   7       2296.73       2489.21        48.45 o                         
  10   4   7       1436.33       1497.31        41.94 o                         
  12   4   7        644.78        572.51        28.88 o                         
  14   4   7        212.91        193.71        26.20 o                         
  16   4   7        164.04        139.07        29.62 o                         
  18   4   7         15.00         24.11        23.48 o                         
  20   4   7        358.81        296.48        44.37 o                         
  22   4   7        376.50        400.38        50.95 o                         
  24   4   7        171.68         79.45        57.59 o                         
 -25   5   7       1292.92       1237.21       119.76 o                         
 -23   5   7        584.04        543.22        45.44 o                         
 -21   5   7       2953.82       3092.78        86.25 o                         
 -19   5   7       3667.26       3828.96        91.10 o                         
 -17   5   7       1042.60       1132.60        49.09 o                         
 -15   5   7       4726.77       5035.84       101.11 o                         
 -13   5   7       8827.02       8904.38       120.44 o                         
 -11   5   7       1410.49       1380.98        38.14 o                         
  -9   5   7       6380.86       6656.89        87.96 o                         
  -7   5   7        413.36        439.78        27.70 o                         
  -5   5   7      14457.16      14649.96       155.19 o                         
  -3   5   7       9707.04       9880.78       110.67 o                         
  -1   5   7       8157.39       8599.71       104.97 o                         
   1   5   7       9863.73      10270.49       121.14 o                         
   3   5   7       8833.35       8936.03       107.02 o                         
   5   5   7       1560.49       1638.68        39.75 o                         
   7   5   7       8152.31       8129.69        96.21 o                         
   9   5   7       1463.19       1494.54        40.49 o                         
  11   5   7       3040.74       3156.90        71.63 o                         
  13   5   7       4591.23       4750.50       106.71 o                         
  15   5   7       2491.35       2713.35        74.10 o                         
  17   5   7       2747.65       2795.20        74.35 o                         
  19   5   7       2685.16       2781.05        90.69 o                         
  21   5   7        437.41        317.19        80.55 o                         
  23   5   7       1087.46        969.22        80.13 o                         
 -24   6   7        160.57        137.02        94.33 o                         
 -22   6   7        859.05       1031.25        60.31 o                         
 -20   6   7         25.27         64.46        41.13 o                         
 -18   6   7        369.63        332.23        46.98 o                         
 -16   6   7        334.61        318.27        34.38 o                         
 -14   6   7        607.83        570.07        36.65 o                         
 -12   6   7        736.21        676.69        36.05 o                         
 -10   6   7       2053.52       2152.81        61.02 o                         
  -8   6   7       1368.50       1359.09        45.35 o                         
  -6   6   7       2579.96       2530.51        58.69 o                         
  -4   6   7         34.52         13.74        21.26 o                         
  -2   6   7        246.58        275.97        25.89 o                         
   0   6   7         12.31         30.44        22.77 o                         
   2   6   7       1140.92       1189.64        41.45 o                         
   4   6   7       2011.09       2064.38        53.74 o                         
   6   6   7       2917.86       3098.75        64.68 o                         
   8   6   7       1461.97       1505.15        52.13 o                         
  10   6   7        203.84        207.62        27.55 o                         
  12   6   7          2.10         52.17        31.06 o                         
  14   6   7         39.92         22.61        35.93 o                         
  16   6   7        153.26        134.23        40.93 o                         
  18   6   7        407.77        318.83        54.60 o                         
  20   6   7        888.30       1049.56       176.27 o                         
 -21   7   7          2.03        -52.48        52.48 o                         
 -19   7   7         88.70         90.26        38.59 o                         
 -17   7   7        110.35         -3.34        42.98 o                         
 -15   7   7         12.84         43.04        34.75 o                         
 -13   7   7         49.79          5.34        43.90 o                         
 -11   7   7          2.80         -4.53        30.56 o                         
  -9   7   7        171.01        128.82        30.01 o                         
  -7   7   7        252.69        152.73        43.63 o                         
  -5   7   7         16.15          2.50        25.92 o                         
  -3   7   7          3.76        -29.71        29.71 o                         
  -1   7   7          2.33        -15.48        27.25 o                         
   1   7   7         11.64         24.40        38.88 o                         
   3   7   7        156.73        173.52        33.80 o                         
   5   7   7        165.07        168.36        34.79 o                         
   7   7   7          6.63          5.81        28.50 o                         
   9   7   7         80.55        112.69        32.75 o                         
  11   7   7        246.21        188.13        46.09 o                         
  13   7   7         11.32        -28.70        31.74 o                         
  15   7   7          4.58        -34.25        44.37 o                         
  17   7   7         63.47         -2.80        42.08 o                         
  19   7   7         11.66          6.18        54.16 o                         
 -18   8   7        336.97        427.55        60.74 o                         
 -16   8   7        487.57        391.32        65.51 o                         
 -14   8   7        505.33        573.27        50.81 o                         
 -12   8   7        153.64         91.40        50.21 o                         
 -10   8   7        125.83        140.39        42.94 o                         
  -8   8   7          7.99        -36.07        36.07 o                         
  -6   8   7          1.83        -32.48        35.02 o                         
  -4   8   7       1365.07       1277.83        61.57 o                         
  -2   8   7       1770.73       1797.45        73.67 o                         
   0   8   7       1330.82       1165.18        61.67 o                         
   2   8   7        322.44        353.20        75.86 o                         
   4   8   7          2.41         56.93        35.48 o                         
   6   8   7          1.23        -32.88        32.88 o                         
   8   8   7          7.38          9.51        37.54 o                         
  10   8   7          2.06         23.34        36.17 o                         
  12   8   7        829.35        802.42        59.87 o                         
  14   8   7       1171.63       1204.84        80.21 o                         
 -11   9   7       2550.68       2432.32       115.60 o                         
  -9   9   7       1973.95       1892.43       117.19 o                         
  -7   9   7       2837.68       2782.35       123.91 o                         
  -5   9   7       1743.08       1683.29        82.85 o                         
  -3   9   7       2043.39       1910.19       116.22 o                         
  -1   9   7       2092.46       1856.44        83.25 o                         
   1   9   7       2706.18       2970.01       103.91 o                         
   3   9   7       1222.75       1110.34        70.97 o                         
   5   9   7       2684.18       2537.00       101.97 o                         
   7   9   7       2761.05       2653.31       132.66 o                         
   9   9   7       4429.89       4730.85       142.51 o                         
 -30   0   8         60.20        -15.30        69.01 o                         
 -28   0   8        846.94        795.75        88.67 o                         
 -26   0   8       1543.67       1475.93        94.62 o                         
 -24   0   8       4265.18       4459.09       101.67 o                         
 -22   0   8       1251.81       1297.82        49.00 o                         
 -20   0   8        685.46        732.99        47.47 o                         
 -18   0   8       1441.09       1347.18        44.85 o                         
 -16   0   8       1015.54       1090.22        35.77 o                         
 -14   0   8        393.58        464.80        23.56 o                         
 -12   0   8      16601.97      16125.31       199.02 o                         
 -10   0   8      32333.05      30861.61       393.92 o                         
  -8   0   8       8256.82       6511.35        86.75 o                         
  -6   0   8       3059.25       2794.74        45.16 o                         
  -4   0   8       2096.95       2097.98        42.67 o                         
  -2   0   8       6852.28       6721.36       119.72 o                         
   0   0   8       2699.47       2611.34        44.39 o                         
   2   0   8       8873.46       8491.18       130.87 o                         
   4   0   8      22696.13      21211.17       329.93 o                         
   6   0   8      47115.88      45711.62       560.69 o                         
   8   0   8      18257.25      17664.19       236.58 o                         
  10   0   8       4804.70       4851.99        86.80 o                         
  12   0   8        204.56        222.20        27.47 o                         
  14   0   8       1663.26       1573.41        53.62 o                         
  16   0   8        244.05        270.62        33.11 o                         
  18   0   8        689.64        672.18        47.95 o                         
  20   0   8       2504.28       2351.29        87.50 o                         
  22   0   8       3738.76       3958.13       182.21 o                         
  24   0   8        163.05        230.68        75.13 o                         
  26   0   8        407.73        390.01        63.29 o                         
 -31   1   8         40.56         82.47       107.55 o                         
 -29   1   8        341.19        282.77        50.61 o                         
 -27   1   8         68.31         31.27        23.90 o                         
 -25   1   8        250.76        272.63        28.97 o                         
 -23   1   8        631.17        649.11        34.68 o                         
 -21   1   8          7.26         -2.24        18.09 o                         
 -19   1   8        367.30        389.75        20.64 o                         
 -17   1   8         51.73         67.52        14.31 o                         
 -15   1   8         37.60         17.42        14.68 o                         
 -13   1   8       4118.25       4020.06        52.85 o                         
 -11   1   8        826.70        686.87        20.76 o                         
  -9   1   8       2726.54       2859.28        47.41 o                         
  -7   1   8       1580.12       1286.43        25.63 o                         
  -5   1   8        974.91        877.91        19.97 o                         
  -3   1   8       2439.43       2281.02        34.65 o                         
  -1   1   8         61.42        117.07        11.06 o                         
   1   1   8        539.04        541.47        20.30 o                         
   3   1   8       5885.34       5927.97        68.11 o                         
   5   1   8        907.25        884.61        23.64 o                         
   7   1   8       2018.08       2005.61        37.19 o                         
   9   1   8       1157.97       1003.00        26.55 o                         
  11   1   8        814.15        920.35        29.59 o                         
  13   1   8        598.64        635.10        27.22 o                         
  15   1   8         61.70         87.68        19.93 o                         
  17   1   8         56.31         20.00        20.50 o                         
  19   1   8        287.18        261.38        27.35 o                         
  21   1   8         92.39         90.15        34.08 o                         
  23   1   8        124.36        131.89        33.87 o                         
  25   1   8         88.24         73.63        52.61 o                         
  27   1   8        114.58         61.23        41.86 o                         
 -30   2   8          7.00        -65.34        74.19 o                         
 -28   2   8       1272.75       1194.15        99.77 o                         
 -26   2   8        858.32        852.44        46.35 o                         
 -24   2   8       1430.46       1409.87        72.56 o                         
 -22   2   8       1205.32       1219.74        36.53 o                         
 -20   2   8       8256.57       8441.29       114.30 o                         
 -18   2   8        239.15        212.24        15.67 o                         
 -16   2   8      14100.60      14356.07       148.02 o                         
 -14   2   8       1884.84       1828.00        37.79 o                         
 -12   2   8      14440.82      14313.77       140.01 o                         
 -10   2   8      16761.90      16130.46       159.97 o                         
  -8   2   8       3667.70       3462.53        45.31 o                         
  -6   2   8       7907.95       8035.95        99.67 o                         
  -4   2   8      46909.04      45054.86       462.56 o                         
  -2   2   8        917.73        850.20        26.12 o                         
   0   2   8      85668.20      85049.99       806.18 o                         
   2   2   8        511.86        479.90        18.77 o                         
   4   2   8      17180.50      16625.06       170.78 o                         
   6   2   8      22383.63      22514.90       204.88 o                         
   8   2   8      22064.58      21915.68       201.79 o                         
  10   2   8       3829.67       3946.13        60.20 o                         
  12   2   8      10932.33      11341.84       120.87 o                         
  14   2   8         15.28         46.57        19.77 o                         
  16   2   8      20263.96      20957.08       215.18 o                         
  18   2   8       1365.33       1356.22        42.89 o                         
  20   2   8       2088.04       1982.76        62.15 o                         
  22   2   8       3279.64       3446.02        88.30 o                         
  24   2   8       1645.19       1681.58        82.11 o                         
  26   2   8        656.09        708.53       145.06 o                         
 -29   3   8        414.43        381.89        70.17 o                         
 -27   3   8         73.25        -38.51        38.51 o                         
 -25   3   8          2.17        -13.32        33.90 o                         
 -23   3   8        178.65        178.13        22.95 o                         
 -21   3   8        359.71        343.74        26.86 o                         
 -19   3   8        815.37        900.84        32.42 o                         
 -17   3   8       3563.51       3581.01        59.37 o                         
 -15   3   8        626.92        619.86        25.16 o                         
 -13   3   8       3385.88       3430.80        59.70 o                         
 -11   3   8        798.25        803.58        32.94 o                         
  -9   3   8         32.23         27.89        14.28 o                         
  -7   3   8        688.88        623.61        20.24 o                         
  -5   3   8       2590.60       2655.56        44.84 o                         
  -3   3   8       4735.14       4493.64        60.40 o                         
  -1   3   8       9631.37       9154.92       100.94 o                         
   1   3   8       3505.37       3558.07        50.03 o                         
   3   3   8       2571.41       2703.20        43.13 o                         
   5   3   8       1773.68       1775.04        33.18 o                         
   7   3   8         69.16         74.00        16.59 o                         
   9   3   8          2.35        -16.29        16.29 o                         
  11   3   8       1042.47       1040.90        35.41 o                         
  13   3   8       1705.29       1699.27        47.17 o                         
  15   3   8       2694.70       2721.29        58.51 o                         
  17   3   8        495.34        522.12        32.14 o                         
  19   3   8        166.56        158.44        32.06 o                         
  21   3   8         92.55        129.05        40.74 o                         
  23   3   8         25.75        -11.32        47.31 o                         
  25   3   8          5.40        -48.34        50.82 o                         
 -28   4   8        271.85        247.16        59.95 o                         
 -26   4   8          8.05         21.79        51.95 o                         
 -24   4   8       1350.75       1345.32        56.40 o                         
 -22   4   8          2.09         -3.31        29.11 o                         
 -20   4   8       1063.31       1076.92        52.32 o                         
 -18   4   8         32.06          3.97        21.57 o                         
 -16   4   8         42.07         51.33        20.07 o                         
 -14   4   8        799.10        771.13        24.21 o                         
 -12   4   8       1541.40       1543.64        36.26 o                         
 -10   4   8         74.36         57.00        16.17 o                         
  -8   4   8       2873.83       2842.87        46.00 o                         
  -6   4   8        235.20        212.77        17.09 o                         
  -4   4   8       5457.83       5546.63        68.15 o                         
  -2   4   8         97.62         99.38        16.15 o                         
   0   4   8        814.21        925.20        28.07 o                         
   2   4   8          4.43         15.42        15.98 o                         
   4   4   8        310.78        342.50        21.05 o                         
   6   4   8        208.19        186.99        18.19 o                         
   8   4   8       9954.05      10000.08       105.46 o                         
  10   4   8        787.14        804.82        30.48 o                         
  12   4   8        527.39        589.53        32.87 o                         
  14   4   8         11.87         -3.25        23.01 o                         
  16   4   8        146.66        129.69        28.25 o                         
  18   4   8        272.23        189.46        38.47 o                         
  20   4   8          7.53        -27.29        29.94 o                         
  22   4   8          2.21        -63.52       102.40 o                         
  24   4   8        603.78        579.04        77.80 o                         
 -25   5   8        239.94        193.25        56.25 o                         
 -23   5   8       1185.96       1247.56        70.99 o                         
 -21   5   8         98.59        116.65        38.07 o                         
 -19   5   8          7.50         34.37        28.21 o                         
 -17   5   8       1012.69        975.59        46.24 o                         
 -15   5   8         66.06         96.47        24.44 o                         
 -13   5   8        761.89        741.81        37.31 o                         
 -11   5   8       8188.12       8263.76       106.06 o                         
  -9   5   8       1748.21       1730.32        40.58 o                         
  -7   5   8       5761.12       5723.10        79.91 o                         
  -5   5   8        158.29        173.82        19.81 o                         
  -3   5   8        108.83        122.01        19.28 o                         
  -1   5   8       2407.10       2471.42        48.87 o                         
   1   5   8        816.94        957.84        32.38 o                         
   3   5   8       1928.82       1938.26        47.59 o                         
   5   5   8       8707.08       8727.71       110.37 o                         
   7   5   8       2440.09       2392.75        45.75 o                         
   9   5   8       4759.28       4949.58        77.49 o                         
  11   5   8         17.13         25.26        23.55 o                         
  13   5   8        193.41        173.95        29.31 o                         
  15   5   8        238.71        173.57        33.09 o                         
  17   5   8        273.56        194.44        35.35 o                         
  19   5   8        438.60        500.05        55.76 o                         
  21   5   8       1575.43       1420.39        98.36 o                         
  23   5   8        248.37        104.53        66.89 o                         
 -24   6   8        364.62        186.79        95.35 o                         
 -22   6   8        441.98        476.34        75.60 o                         
 -20   6   8        913.44        926.86        51.83 o                         
 -18   6   8        899.48        932.06        52.71 o                         
 -16   6   8       1055.04       1113.79        59.07 o                         
 -14   6   8       1383.07       1273.98        55.68 o                         
 -12   6   8       3071.97       3229.73        74.76 o                         
 -10   6   8        653.02        652.62        34.76 o                         
  -8   6   8        131.62        143.29        25.39 o                         
  -6   6   8       2830.79       2907.39        68.56 o                         
  -4   6   8       2655.55       2707.70        61.33 o                         
  -2   6   8       2360.33       2445.69        56.63 o                         
   0   6   8       3925.04       4071.94        73.31 o                         
   2   6   8        358.20        323.32        26.52 o                         
   4   6   8       3872.04       3847.83        73.11 o                         
   6   6   8        317.19        426.34        31.46 o                         
   8   6   8       1361.60       1418.96        44.95 o                         
  10   6   8       1297.67       1342.34        56.95 o                         
  12   6   8        426.08        490.45        38.35 o                         
  14   6   8       1474.35       1476.47        72.67 o                         
  16   6   8       1026.23       1009.11        55.74 o                         
  18   6   8        350.53        268.28        38.77 o                         
  20   6   8        834.72        735.71        76.30 o                         
 -21   7   8        257.64        216.26        52.06 o                         
 -19   7   8        317.47        313.03        45.38 o                         
 -17   7   8       1744.30       1732.11        79.67 o                         
 -15   7   8        207.05        189.26        29.45 o                         
 -13   7   8         26.80         -5.53        33.11 o                         
 -11   7   8          2.58         12.94        27.52 o                         
  -9   7   8        276.18        305.93        34.50 o                         
  -7   7   8        292.32        206.96        38.87 o                         
  -5   7   8       1209.27       1217.17        58.78 o                         
  -3   7   8       1125.45       1076.52        54.77 o                         
  -1   7   8       4230.82       4599.94        94.09 o                         
   1   7   8        838.73        831.42        46.00 o                         
   3   7   8        140.42        102.03        34.36 o                         
   5   7   8         25.12         25.30        34.05 o                         
   7   7   8        255.83        223.37        35.17 o                         
   9   7   8         64.65         68.20        36.89 o                         
  11   7   8        512.01        448.53        47.38 o                         
  13   7   8        399.42        401.71        40.58 o                         
  15   7   8       1670.05       1910.91        76.45 o                         
  17   7   8        317.10        329.90        60.43 o                         
 -16   8   8         21.31        -49.70        95.81 o                         
 -14   8   8       1542.23       1673.50        74.82 o                         
 -12   8   8       1030.28        975.32        92.75 o                         
 -10   8   8        785.26        807.61        53.74 o                         
  -8   8   8        498.79        449.87        70.86 o                         
  -6   8   8       1044.22       1011.90        59.28 o                         
  -4   8   8        396.72        364.48        41.07 o                         
  -2   8   8       1898.08       1838.26        80.02 o                         
   0   8   8       1081.84        944.39        95.54 o                         
   2   8   8       1263.62       1216.11        67.06 o                         
   4   8   8        987.50        985.27        55.72 o                         
   6   8   8       1350.70       1244.97        75.94 o                         
   8   8   8       2227.07       2399.30       100.54 o                         
  10   8   8        868.01        909.22        62.59 o                         
  12   8   8          6.40        -38.17        41.27 o                         
  14   8   8        913.95        906.59        70.56 o                         
 -11   9   8         52.89         34.61        45.48 o                         
  -9   9   8         50.47         98.66        73.47 o                         
  -7   9   8        190.82        127.01        50.29 o                         
  -5   9   8         93.95        126.49        41.67 o                         
  -3   9   8        424.92        311.90        48.89 o                         
  -1   9   8          1.40        -28.00        36.99 o                         
   1   9   8         92.87         -1.27        42.08 o                         
   3   9   8        126.18        -20.88        43.63 o                         
   5   9   8         13.08        -48.76        48.76 o                         
   7   9   8        249.41        297.83        56.59 o                         
 -29   1   9         10.02         64.51        39.69 o                         
 -27   1   9       1801.22       1664.43        53.65 o                         
 -25   1   9         41.28         40.87        26.05 o                         
 -23   1   9       2748.60       2785.67        82.33 o                         
 -21   1   9          3.66         -7.00        15.05 o                         
 -19   1   9       4133.51       4122.89        63.24 o                         
 -17   1   9         53.26         16.66        15.67 o                         
 -15   1   9      10028.04       9825.77       101.78 o                         
 -13   1   9        698.54        674.04        21.85 o                         
 -11   1   9      22453.96      22489.64       217.55 o                         
  -9   1   9        725.57        807.88        22.48 o                         
  -7   1   9       9042.88       8544.92        94.45 o                         
  -5   1   9       5572.46       5481.51        70.36 o                         
  -3   1   9       8916.18       8281.58        95.47 o                         
  -1   1   9       2429.50       2546.31        37.44 o                         
   1   1   9      20162.53      19426.72       209.75 o                         
   3   1   9        184.54        195.36        15.79 o                         
   5   1   9      27946.27      27275.61       246.12 o                         
   7   1   9        381.41        397.22        17.94 o                         
   9   1   9      13279.80      13415.92       129.98 o                         
  11   1   9          3.96         11.73        14.87 o                         
  13   1   9       3375.31       3465.40        56.63 o                         
  15   1   9        283.24        219.12        21.54 o                         
  17   1   9       6889.15       7002.01        93.37 o                         
  19   1   9         42.11         12.09        23.74 o                         
  21   1   9       3358.82       3371.47        84.17 o                         
  23   1   9         34.42         53.91        47.93 o                         
  25   1   9        570.96        440.41        55.58 o                         
  27   1   9        335.83        182.41        85.75 o                         
 -30   2   9          4.58        -41.35        48.54 o                         
 -28   2   9         59.10         25.75        46.20 o                         
 -26   2   9        667.23        663.51        56.09 o                         
 -24   2   9       1214.44       1326.74        62.89 o                         
 -22   2   9        122.85         92.28        24.57 o                         
 -20   2   9       1446.65       1371.96        46.35 o                         
 -18   2   9        670.21        658.77        27.92 o                         
 -16   2   9        630.66        679.31        27.17 o                         
 -14   2   9        383.83        346.89        20.62 o                         
 -12   2   9          5.03         21.20        12.67 o                         
 -10   2   9       5413.84       5624.62        71.81 o                         
  -8   2   9      13708.44      13543.18       141.51 o                         
  -6   2   9        485.15        392.89        19.68 o                         
  -4   2   9       8736.49       8416.74       106.90 o                         
  -2   2   9       2065.06       2101.98        38.76 o                         
   0   2   9       1310.02       1316.86        29.99 o                         
   2   2   9        720.55        652.48        21.50 o                         
   4   2   9        118.91        106.42        13.06 o                         
   6   2   9       4343.18       4362.94        57.44 o                         
   8   2   9      12879.05      12961.72       136.78 o                         
  10   2   9        358.73        321.26        23.14 o                         
  12   2   9       3220.72       3166.70        53.99 o                         
  14   2   9        364.32        404.12        27.60 o                         
  16   2   9        220.40        209.11        25.30 o                         
  18   2   9        132.93        119.73        25.88 o                         
  20   2   9          9.68        -26.92        31.78 o                         
  22   2   9        139.71        109.21        36.33 o                         
  24   2   9       1313.08       1229.81        72.58 o                         
  26   2   9          0.73        -12.05       115.64 o                         
 -29   3   9          1.78        -20.20        48.71 o                         
 -27   3   9        160.49         88.52        62.79 o                         
 -25   3   9         43.30         24.46        50.17 o                         
 -23   3   9       1453.15       1629.49        58.85 o                         
 -21   3   9         12.66         12.85        28.29 o                         
 -19   3   9       3260.44       3531.15        73.83 o                         
 -17   3   9       3317.08       3083.85        74.00 o                         
 -15   3   9       1682.62       1801.39        38.92 o                         
 -13   3   9        855.97        830.51        29.18 o                         
 -11   3   9        476.28        513.83        19.42 o                         
  -9   3   9          2.87         -7.10        13.11 o                         
  -7   3   9       2545.87       2528.72        48.25 o                         
  -5   3   9         55.02         75.79        17.54 o                         
  -3   3   9      14748.63      14982.60       158.41 o                         
  -1   3   9       2306.82       2431.08        41.91 o                         
   1   3   9       2205.31       2079.66        38.34 o                         
   3   3   9         45.32         20.86        13.99 o                         
   5   3   9         14.67         15.52        12.68 o                         
   7   3   9       1111.89       1156.18        32.96 o                         
   9   3   9       8245.95       8388.99        95.52 o                         
  11   3   9       4198.39       4184.83        66.80 o                         
  13   3   9       5278.62       5535.02        84.40 o                         
  15   3   9         55.29         25.32        25.44 o                         
  17   3   9       2025.87       2136.12        74.72 o                         
  19   3   9         28.41        -29.20        33.33 o                         
  21   3   9         18.04        -12.15        35.71 o                         
  23   3   9        130.64         66.47        52.61 o                         
  25   3   9        600.96        629.47        74.08 o                         
 -28   4   9         25.94         89.91        58.66 o                         
 -26   4   9       1763.34       1806.27       128.01 o                         
 -24   4   9        509.96        440.01        70.08 o                         
 -22   4   9        404.69        289.76        48.92 o                         
 -20   4   9        209.04        168.50        35.90 o                         
 -18   4   9        984.41        987.62        39.08 o                         
 -16   4   9        117.48        119.45        20.97 o                         
 -14   4   9       3561.64       3664.96        57.57 o                         
 -12   4   9        467.26        502.70        23.18 o                         
 -10   4   9      14895.54      15197.32       162.79 o                         
  -8   4   9       4483.09       4402.71        67.75 o                         
  -6   4   9       2503.80       2488.91        47.35 o                         
  -4   4   9        919.18        937.89        29.09 o                         
  -2   4   9       3369.89       3430.37        52.69 o                         
   0   4   9         39.97         37.56        15.33 o                         
   2   4   9       7592.97       7718.55        90.01 o                         
   4   4   9       1775.97       1868.32        39.67 o                         
   6   4   9      10713.81      10993.61       114.23 o                         
   8   4   9       4041.84       3955.82        64.02 o                         
  10   4   9       3925.39       3796.65        61.46 o                         
  12   4   9        210.14        210.19        27.04 o                         
  14   4   9        694.61        677.87        35.45 o                         
  16   4   9         40.24         55.04        26.80 o                         
  18   4   9       1804.42       1785.92        65.70 o                         
  20   4   9        207.33        143.63        54.83 o                         
  22   4   9       1184.19       1162.83        92.09 o                         
  24   4   9        296.03        344.33        90.96 o                         
 -25   5   9        468.16        392.55        72.92 o                         
 -23   5   9       1698.35       1678.65       118.42 o                         
 -21   5   9        177.34        165.31        39.26 o                         
 -19   5   9       2715.61       2728.16        83.98 o                         
 -17   5   9       1351.38       1356.24        53.43 o                         
 -15   5   9       2819.16       2834.47        54.81 o                         
 -13   5   9       3948.88       3887.92        70.63 o                         
 -11   5   9       5804.94       5901.43        83.94 o                         
  -9   5   9        581.60        616.26        27.68 o                         
  -7   5   9       6642.53       6759.46        89.93 o                         
  -5   5   9       4297.02       4316.68        64.36 o                         
  -3   5   9       4417.68       4554.82        67.68 o                         
  -1   5   9       7229.80       7652.83        93.83 o                         
   1   5   9       4081.24       4359.93        69.69 o                         
   3   5   9       2910.63       2790.13        55.50 o                         
   5   5   9       8701.76       8811.90       102.52 o                         
   7   5   9       1178.75       1264.58        35.52 o                         
   9   5   9       9877.40      10050.80       146.12 o                         
  11   5   9        875.41        877.68        39.29 o                         
  13   5   9       1877.35       2019.30        62.75 o                         
  15   5   9       2614.10       2631.83        81.60 o                         
  17   5   9       1658.29       1611.33        65.76 o                         
  19   5   9        576.09        569.08        49.55 o                         
  21   5   9       1928.14       1944.15       164.06 o                         
 -24   6   9       1375.42       1439.51        91.40 o                         
 -22   6   9          5.45         18.13        72.15 o                         
 -20   6   9       1370.99       1542.78        66.70 o                         
 -18   6   9        184.51        249.04        46.87 o                         
 -16   6   9       1234.37       1244.44        54.57 o                         
 -14   6   9        268.46        229.99        41.52 o                         
 -12   6   9       2413.72       2442.91        60.65 o                         
 -10   6   9         33.36         17.84        34.81 o                         
  -8   6   9       7970.48       8215.35       119.45 o                         
  -6   6   9        299.30        261.59        26.66 o                         
  -4   6   9       3580.45       3649.67        70.90 o                         
  -2   6   9        493.40        554.13        33.09 o                         
   0   6   9       2946.18       3063.45        67.07 o                         
   2   6   9         26.36         25.22        23.18 o                         
   4   6   9       4114.70       4074.14        74.37 o                         
   6   6   9         43.23         17.30        23.90 o                         
   8   6   9       4992.40       5072.72       103.36 o                         
  10   6   9        147.10        125.31        30.09 o                         
  12   6   9       1540.51       1576.59        81.25 o                         
  14   6   9        185.91        152.19        49.11 o                         
  16   6   9       1283.65       1359.08        67.10 o                         
  18   6   9         26.43        -51.98        67.59 o                         
  20   6   9        827.13        855.14        84.24 o                         
 -21   7   9        224.92        326.99        62.92 o                         
 -19   7   9         17.58         13.44        36.50 o                         
 -17   7   9          5.62        -32.06        32.06 o                         
 -15   7   9        566.16        478.47        60.04 o                         
 -13   7   9         34.54          3.98        28.18 o                         
 -11   7   9        753.46        834.38        45.51 o                         
  -9   7   9         44.21         40.85        28.21 o                         
  -7   7   9        560.50        587.02        41.61 o                         
  -5   7   9       1521.34       1592.60        60.25 o                         
  -3   7   9         35.96         38.31        31.34 o                         
  -1   7   9         80.00         40.01        33.24 o                         
   1   7   9        723.76        710.60        46.28 o                         
   3   7   9        162.52        170.47        34.54 o                         
   5   7   9        306.63        363.06        39.92 o                         
   7   7   9        563.65        588.34        44.18 o                         
   9   7   9         65.40        106.32        33.39 o                         
  11   7   9         20.10        -49.03        49.03 o                         
  13   7   9         15.35        -21.63        36.44 o                         
  15   7   9          8.00         34.87        38.15 o                         
  17   7   9        655.67        719.18        64.86 o                         
 -16   8   9         10.95         37.65        37.75 o                         
 -14   8   9       1040.00       1050.58        74.57 o                         
 -12   8   9        303.17        199.34        54.19 o                         
 -10   8   9        470.07        527.03        51.62 o                         
  -8   8   9         78.60         33.38        40.08 o                         
  -6   8   9       1187.69       1145.76        62.23 o                         
  -4   8   9         83.55         81.79        34.56 o                         
  -2   8   9       4034.41       3955.05       130.29 o                         
   0   8   9          8.29          3.22        47.92 o                         
   2   8   9       1760.30       1562.90        78.32 o                         
   4   8   9        428.00        442.22        47.57 o                         
   6   8   9         83.66         69.53        36.41 o                         
   8   8   9         20.54        -41.06        48.09 o                         
  10   8   9       1743.85       1771.77        80.64 o                         
  12   8   9          3.00          8.90        48.57 o                         
  -9   9   9        637.76        612.90        58.04 o                         
  -7   9   9       1084.63       1079.23        93.70 o                         
  -5   9   9       1537.37       1534.39        78.77 o                         
  -3   9   9       1000.83        983.98        93.19 o                         
  -1   9   9       1575.09       1504.63        76.90 o                         
   1   9   9        220.33        113.16        45.99 o                         
   3   9   9       1985.55       1849.93       102.43 o                         
   5   9   9        286.71        199.13        52.51 o                         
   7   9   9       1546.95       1498.82       106.92 o                         
 -30   0  10         97.97        245.01       122.21 o                         
 -28   0  10         10.07        -12.57        44.19 o                         
 -26   0  10       4030.64       4117.21       178.51 o                         
 -24   0  10        336.04        398.84        40.27 o                         
 -22   0  10       2968.61       3109.65        92.80 o                         
 -20   0  10        283.96        287.04        35.80 o                         
 -18   0  10       4459.68       4343.02        89.37 o                         
 -16   0  10        908.93        865.11        41.72 o                         
 -14   0  10       9542.99       9303.97       135.69 o                         
 -12   0  10         14.57        -13.94        17.70 o                         
 -10   0  10      27667.66      26655.22       453.09 o                         
  -8   0  10       1508.44       1533.94        34.45 o                         
  -6   0  10      27252.76      25115.92       425.10 o                         
  -4   0  10       2349.68       2230.74        45.01 o                         
  -2   0  10       7823.14       7473.91       105.27 o                         
   0   0  10       1701.29       1777.78        36.67 o                         
   2   0  10      12101.85      11424.53       166.83 o                         
   4   0  10        492.79        509.14        27.66 o                         
   6   0  10      23073.01      23124.53       325.89 o                         
   8   0  10        234.43        279.80        25.24 o                         
  10   0  10       6002.66       6261.35       105.44 o                         
  12   0  10         23.79        -23.10        23.10 o                         
  14   0  10       2058.82       1960.69        67.48 o                         
  16   0  10         91.22         46.70        31.40 o                         
  18   0  10       3471.04       3419.91       103.96 o                         
  20   0  10        520.08        542.27        53.07 o                         
  22   0  10       2964.97       3098.20       119.51 o                         
  24   0  10         81.85         74.88        60.06 o                         
  26   0  10        865.60        515.98       323.16 o                         
 -29   1  10          4.17         -8.66        65.23 o                         
 -27   1  10        237.87        222.28        48.74 o                         
 -25   1  10        608.18        653.65        39.25 o                         
 -23   1  10        156.61        119.96        32.27 o                         
 -21   1  10       6217.33       6248.63        90.97 o                         
 -19   1  10        274.45        214.89        20.50 o                         
 -17   1  10        571.77        477.73        22.76 o                         
 -15   1  10       7903.10       7396.43        86.17 o                         
 -13   1  10        165.75        127.61        16.44 o                         
 -11   1  10       2292.20       2304.37        39.38 o                         
  -9   1  10       3831.17       3395.80        47.81 o                         
  -7   1  10       3979.50       3880.12        53.28 o                         
  -5   1  10      39924.54      38816.79       341.37 o                         
  -3   1  10       1547.15       1618.66        28.03 o                         
  -1   1  10        595.74        637.17        18.24 o                         
   1   1  10      20222.52      19403.08       204.33 o                         
   3   1  10        448.55        332.31        18.31 o                         
   5   1  10       2552.25       2528.04        43.69 o                         
   7   1  10       2982.12       2859.54        43.49 o                         
   9   1  10       4849.78       4734.82        61.38 o                         
  11   1  10      15946.42      16190.14       151.01 o                         
  13   1  10        943.54        938.04        31.31 o                         
  15   1  10         41.03        -18.88        18.88 o                         
  17   1  10       3308.25       3258.11        62.97 o                         
  19   1  10          3.07          6.02        29.01 o                         
  21   1  10        284.88        295.12        35.32 o                         
  23   1  10        319.93        295.07        76.41 o                         
  25   1  10        646.23        551.81        69.61 o                         
 -30   2  10        546.49        454.56        61.57 o                         
 -28   2  10          1.72         52.55        57.72 o                         
 -26   2  10        355.53        296.81        43.44 o                         
 -24   2  10        330.47        267.09        31.79 o                         
 -22   2  10        484.86        424.07        38.44 o                         
 -20   2  10         48.32         71.77        24.71 o                         
 -18   2  10       2310.78       2388.06        50.42 o                         
 -16   2  10       2329.20       2193.43        46.02 o                         
 -14   2  10      14970.58      14806.56       148.42 o                         
 -12   2  10        292.59        289.12        19.60 o                         
 -10   2  10       3274.24       3336.59        61.84 o                         
  -8   2  10         13.44         -1.12        11.76 o                         
  -6   2  10       7530.16       7495.64        97.41 o                         
  -4   2  10       1309.39       1292.86        35.57 o                         
  -2   2  10      15937.48      15069.20       154.85 o                         
   0   2  10       2397.04       2319.36        37.65 o                         
   2   2  10      13921.37      13587.02       138.32 o                         
   4   2  10        394.49        405.43        16.48 o                         
   6   2  10       4500.50       4659.80        57.72 o                         
   8   2  10       5398.98       5363.01        70.93 o                         
  10   2  10       2899.46       2989.04        54.92 o                         
  12   2  10        199.57        190.77        21.83 o                         
  14   2  10       9311.96       9367.71       114.38 o                         
  16   2  10          8.16         48.67        24.60 o                         
  18   2  10       5138.85       5347.45        93.23 o                         
  20   2  10         11.71          5.12        27.14 o                         
  22   2  10       1217.96       1116.15        74.50 o                         
  24   2  10        257.34        266.63        85.37 o                         
  26   2  10        829.08        745.11        78.55 o                         
 -29   3  10         26.37         43.95        49.95 o                         
 -27   3  10        405.61        428.94       135.43 o                         
 -25   3  10        235.08        220.67        47.31 o                         
 -23   3  10        225.10        198.92        38.16 o                         
 -21   3  10        662.46        631.46        43.16 o                         
 -19   3  10       1586.89       1698.43        55.64 o                         
 -17   3  10        145.91        170.82        24.54 o                         
 -15   3  10       6213.03       6205.89        81.48 o                         
 -13   3  10        144.82        185.01        20.69 o                         
 -11   3  10       2230.46       2300.90        46.41 o                         
  -9   3  10        759.85        735.83        30.16 o                         
  -7   3  10       1605.02       1642.54        40.85 o                         
  -5   3  10       3086.91       3083.75        57.80 o                         
  -3   3  10       6613.47       6568.21        84.48 o                         
  -1   3  10        267.01        281.22        17.13 o                         
   1   3  10      10838.07      10985.64       124.11 o                         
   3   3  10        242.95        212.32        17.72 o                         
   5   3  10       3707.39       3911.51        61.58 o                         
   7   3  10        447.75        424.44        21.81 o                         
   9   3  10        581.32        572.03        27.87 o                         
  11   3  10        800.39        772.88        38.41 o                         
  13   3  10       2988.44       3076.71        70.55 o                         
  15   3  10          2.33         23.71        24.15 o                         
  17   3  10       1987.27       2070.25        62.11 o                         
  19   3  10        113.63         88.00        31.99 o                         
  21   3  10        618.50        531.17        46.64 o                         
  23   3  10         13.86         34.92        77.86 o                         
  25   3  10         90.09        105.94        87.38 o                         
 -28   4  10        231.61        200.22        68.66 o                         
 -26   4  10        466.94        486.76        52.39 o                         
 -24   4  10         13.58         78.44        39.83 o                         
 -22   4  10       3198.13       3449.75        91.39 o                         
 -20   4  10         23.45        -24.02        28.19 o                         
 -18   4  10       1567.36       1712.04        77.44 o                         
 -16   4  10        914.12       1002.12        32.42 o                         
 -14   4  10        789.80        813.39        26.78 o                         
 -12   4  10       2663.79       2777.47        46.65 o                         
 -10   4  10       2703.69       2758.57        62.25 o                         
  -8   4  10       3049.44       2903.83        52.61 o                         
  -6   4  10      20101.81      19716.63       206.90 o                         
  -4   4  10        115.37        118.67        17.86 o                         
  -2   4  10       2968.00       2990.65        55.12 o                         
   0   4  10       5641.59       5748.63        76.16 o                         
   2   4  10         26.81         23.80        16.29 o                         
   4   4  10       2196.74       2190.91        43.15 o                         
   6   4  10       3301.43       3402.65        59.44 o                         
   8   4  10        239.44        212.48        20.39 o                         
  10   4  10       8204.53       8433.01       117.07 o                         
  12   4  10        442.80        423.74        32.26 o                         
  14   4  10       1352.27       1443.31        49.98 o                         
  16   4  10       2458.97       2605.36        68.48 o                         
  18   4  10        143.61        154.62        39.14 o                         
  20   4  10         13.37        -57.95        57.95 o                         
  22   4  10        962.18        814.17        60.16 o                         
 -25   5  10        901.87        789.51        88.42 o                         
 -23   5  10         10.64        -37.89        37.89 o                         
 -21   5  10        493.68        349.16        48.72 o                         
 -19   5  10          1.05         20.64        44.69 o                         
 -17   5  10        184.48        211.97        31.15 o                         
 -15   5  10         34.57         58.36        17.65 o                         
 -13   5  10       1496.55       1593.61        41.41 o                         
 -11   5  10        148.37        176.48        21.48 o                         
  -9   5  10       6859.11       6951.96       105.83 o                         
  -7   5  10         34.40         10.52        18.93 o                         
  -5   5  10       1090.39       1111.18        38.51 o                         
  -3   5  10         59.59         48.83        15.92 o                         
  -1   5  10       1462.42       1369.85        39.01 o                         
   1   5  10         50.84         77.95        19.94 o                         
   3   5  10       2821.79       3055.82        55.71 o                         
   5   5  10        527.02        559.83        30.41 o                         
   7   5  10       5222.52       5383.70        84.48 o                         
   9   5  10        261.05        180.43        25.23 o                         
  11   5  10        819.76        861.43        40.78 o                         
  13   5  10         32.96         26.16        25.68 o                         
  15   5  10        710.36        796.94        45.57 o                         
  17   5  10         14.33         20.27        33.06 o                         
  19   5  10        777.67        781.50        97.97 o                         
  21   5  10         94.18         83.65        62.40 o                         
 -24   6  10       1377.19       1384.33       129.57 o                         
 -22   6  10          2.75        -38.37        38.78 o                         
 -20   6  10        878.10        797.08        40.42 o                         
 -18   6  10       1104.83       1071.82        47.57 o                         
 -16   6  10         13.30        -15.37        34.71 o                         
 -14   6  10       4142.99       4154.78        81.29 o                         
 -12   6  10        101.72        142.63        43.28 o                         
 -10   6  10       2136.55       2114.95        54.80 o                         
  -8   6  10       2645.51       2706.81        62.55 o                         
  -6   6  10        115.94         46.24        29.90 o                         
  -4   6  10       4135.77       4071.27        71.06 o                         
  -2   6  10       1807.35       1827.52        50.69 o                         
   0   6  10        106.29        111.77        25.88 o                         
   2   6  10       4812.51       4930.00        84.01 o                         
   4   6  10         40.72         27.08        22.42 o                         
   6   6  10       1939.92       1939.07        56.65 o                         
   8   6  10       5641.91       5977.35       106.67 o                         
  10   6  10          4.13        -24.77        29.41 o                         
  12   6  10        987.62        890.43        43.90 o                         
  14   6  10        836.42        789.10        49.82 o                         
  16   6  10         64.62        127.50        39.74 o                         
  18   6  10       2014.63       2190.58       119.68 o                         
 -21   7  10        209.56        114.76       100.48 o                         
 -19   7  10        135.90        115.91        47.62 o                         
 -17   7  10        327.83        318.75        90.36 o                         
 -15   7  10        699.00        734.99        48.13 o                         
 -13   7  10        166.16        113.47        36.22 o                         
 -11   7  10        213.17        172.66        28.04 o                         
  -9   7  10         89.87         70.51        41.82 o                         
  -7   7  10        683.90        646.62        46.58 o                         
  -5   7  10        749.77        772.53        43.86 o                         
  -3   7  10        377.54        371.06        39.94 o                         
  -1   7  10        674.29        730.74        55.62 o                         
   1   7  10       1178.98       1243.50        53.43 o                         
   3   7  10        168.28        199.92        37.28 o                         
   5   7  10        436.56        473.94        38.30 o                         
   7   7  10        333.51        279.33        37.80 o                         
   9   7  10        509.64        563.92        53.20 o                         
  11   7  10        694.16        717.02        48.38 o                         
  13   7  10        383.58        351.49        45.42 o                         
  15   7  10        160.23         99.14        44.46 o                         
 -16   8  10        236.97        257.99        45.69 o                         
 -14   8  10        393.36        343.32        50.64 o                         
 -12   8  10       1149.71       1148.43        83.17 o                         
 -10   8  10        276.26        239.29        50.41 o                         
  -8   8  10          7.14         54.14        52.60 o                         
  -6   8  10        727.07        644.04        56.69 o                         
  -4   8  10        752.41        805.25        77.47 o                         
  -2   8  10         66.66          0.29        40.05 o                         
   0   8  10        717.71        589.43        49.22 o                         
   2   8  10         76.02         72.04        34.84 o                         
   4   8  10       1499.71       1420.83        68.62 o                         
   6   8  10        295.27        265.03        47.39 o                         
   8   8  10        986.43        984.98        68.48 o                         
  10   8  10        247.10        143.92        47.48 o                         
  12   8  10         62.96         19.30        49.37 o                         
  -9   9  10        176.12        196.95        67.26 o                         
  -7   9  10       1195.60       1132.77        71.15 o                         
  -5   9  10          8.12         25.80        60.27 o                         
  -3   9  10        400.30        311.64        55.42 o                         
  -1   9  10          1.00        -24.51        45.03 o                         
   1   9  10          1.98        -48.20        48.20 o                         
   3   9  10          1.95         -8.28        46.48 o                         
   5   9  10        148.07        121.45        53.16 o                         
 -29   1  11        384.74        317.35        82.44 o                         
 -27   1  11         72.07         30.46        44.47 o                         
 -25   1  11       2717.23       2842.00        64.93 o                         
 -23   1  11        444.01        442.34        27.40 o                         
 -21   1  11        836.00        926.91        33.99 o                         
 -19   1  11         67.18         48.95        17.29 o                         
 -17   1  11       2845.87       2881.49        54.75 o                         
 -15   1  11         94.39         76.50        17.62 o                         
 -13   1  11       9240.10       9138.32        99.29 o                         
 -11   1  11        460.50        554.13        21.44 o                         
  -9   1  11       7944.26       7980.51        87.09 o                         
  -7   1  11       1257.36       1219.28        25.61 o                         
  -5   1  11      17580.64      17499.32       166.55 o                         
  -3   1  11          0.30         -0.45        10.61 o                         
  -1   1  11      16011.22      15050.11       220.41 o                         
   1   1  11       2253.81       2203.95        39.79 o                         
   3   1  11      13180.50      12679.27       135.91 o                         
   5   1  11        170.53        151.24        17.32 o                         
   7   1  11      12296.92      12411.56       122.40 o                         
   9   1  11       3517.56       3559.05        52.15 o                         
  11   1  11       2044.50       2098.48        42.70 o                         
  13   1  11          3.86        -17.68        17.68 o                         
  15   1  11       6019.13       6067.76        86.16 o                         
  17   1  11         11.39          3.44        21.87 o                         
  19   1  11       1690.21       1585.14        62.03 o                         
  21   1  11          0.15        -19.40        35.97 o                         
  23   1  11       1705.39       1559.79       104.89 o                         
  25   1  11        128.68         95.51        77.02 o                         
 -28   2  11         23.09        100.22        57.08 o                         
 -26   2  11         28.51         18.68        34.65 o                         
 -24   2  11         99.77         76.64        29.43 o                         
 -22   2  11       1778.78       1722.14        59.79 o                         
 -20   2  11        192.32        166.48        19.08 o                         
 -18   2  11        633.93        695.10        28.98 o                         
 -16   2  11        324.29        405.58        22.52 o                         
 -14   2  11         78.32         99.70        17.50 o                         
 -12   2  11        244.57        195.38        18.57 o                         
 -10   2  11        939.77        914.76        29.28 o                         
  -8   2  11       1473.63       1389.61        31.05 o                         
  -6   2  11      11108.38      10826.07       133.14 o                         
  -4   2  11        791.03        714.47        26.87 o                         
  -2   2  11       2282.64       2237.65        38.20 o                         
   0   2  11       3509.33       3255.62        49.54 o                         
   2   2  11         65.33         48.74        16.38 o                         
   4   2  11        212.86        175.23        19.32 o                         
   6   2  11       2904.37       2883.00        45.23 o                         
   8   2  11       1025.10        981.51        29.93 o                         
  10   2  11       5240.87       5224.64        75.98 o                         
  12   2  11        366.10        370.45        24.29 o                         
  14   2  11        741.10        738.77        37.24 o                         
  16   2  11       2076.37       2234.24        59.92 o                         
  18   2  11          8.80        -30.07        30.07 o                         
  20   2  11          2.01          1.26        30.85 o                         
  22   2  11        636.37        551.92        63.91 o                         
  24   2  11         49.82         14.82       118.70 o                         
 -29   3  11        490.13        343.28       125.93 o                         
 -27   3  11          5.37         -0.56        88.05 o                         
 -25   3  11        553.18        665.56        45.80 o                         
 -23   3  11          8.92          2.95        30.80 o                         
 -21   3  11       2308.27       2524.72        71.10 o                         
 -19   3  11        759.48        865.10        45.10 o                         
 -17   3  11        941.60        994.22        36.05 o                         
 -15   3  11       3360.94       3396.59        60.73 o                         
 -13   3  11       8384.29       8429.80       110.11 o                         
 -11   3  11         32.28         54.23        19.21 o                         
  -9   3  11        589.00        663.08        26.93 o                         
  -7   3  11       3535.04       3616.18        64.79 o                         
  -5   3  11      20924.02      20929.55       234.61 o                         
  -3   3  11        607.38        599.59        23.70 o                         
  -1   3  11       3589.32       3619.17        60.16 o                         
   1   3  11       2663.45       2673.57        46.76 o                         
   3   3  11       7089.08       7024.75        87.24 o                         
   5   3  11        127.37        161.42        19.16 o                         
   7   3  11       3248.48       3478.86        57.78 o                         
   9   3  11       1004.91       1057.17        35.68 o                         
  11   3  11       2146.53       2308.95        54.36 o                         
  13   3  11        154.35        101.26        26.25 o                         
  15   3  11       2175.19       2276.42        60.22 o                         
  17   3  11       1676.68       1797.17        75.48 o                         
  19   3  11        592.59        511.63        39.49 o                         
  21   3  11          1.83         18.40        58.97 o                         
  23   3  11        756.44        722.04       120.71 o                         
 -26   4  11        137.62        122.96        63.42 o                         
 -24   4  11        258.81        239.70        52.30 o                         
 -22   4  11        374.76        281.28        52.96 o                         
 -20   4  11        314.47        311.60        35.10 o                         
 -18   4  11         26.63         10.35        32.15 o                         
 -16   4  11       2738.94       2923.82        59.84 o                         
 -14   4  11       1061.55       1049.33        35.15 o                         
 -12   4  11       5324.52       5464.66       112.61 o                         
 -10   4  11          4.52          3.38        19.62 o                         
  -8   4  11       1085.70       1058.06        47.26 o                         
  -6   4  11       1049.29       1080.49        33.31 o                         
  -4   4  11       1208.79       1235.29        43.55 o                         
  -2   4  11        334.88        308.69        22.97 o                         
   0   4  11      13121.68      13034.93       145.91 o                         
   2   4  11       1176.90       1217.59        41.50 o                         
   4   4  11       6924.46       7240.59        94.22 o                         
   6   4  11         71.40         60.61        19.43 o                         
   8   4  11       1599.24       1524.69        39.14 o                         
  10   4  11       1480.75       1398.04        47.42 o                         
  12   4  11        378.00        440.00        36.56 o                         
  14   4  11         13.04         84.71        29.77 o                         
  16   4  11       5772.68       5962.85       111.36 o                         
  18   4  11         28.10         32.65        50.73 o                         
  20   4  11       1245.07       1140.82        75.49 o                         
  22   4  11         22.04         60.78        76.04 o                         
 -25   5  11        905.62        801.30        81.65 o                         
 -23   5  11        266.23        241.16        42.81 o                         
 -21   5  11        396.35        382.22        42.88 o                         
 -19   5  11         56.45         31.73        33.43 o                         
 -17   5  11        441.53        450.97        44.88 o                         
 -15   5  11         89.87        111.40        18.38 o                         
 -13   5  11        323.08        339.01        30.26 o                         
 -11   5  11        962.11        966.36        45.02 o                         
  -9   5  11       2486.97       2656.27        66.92 o                         
  -7   5  11        516.16        498.22        31.17 o                         
  -5   5  11       5870.01       5892.14        86.30 o                         
  -3   5  11        247.04        222.61        25.34 o                         
  -1   5  11       1966.86       2149.70        49.51 o                         
   1   5  11        229.23        282.02        22.08 o                         
   3   5  11        720.98        653.60        36.54 o                         
   5   5  11        257.67        277.00        27.20 o                         
   7   5  11       5297.49       5425.09        90.43 o                         
   9   5  11       2010.06       2018.90        66.23 o                         
  11   5  11        704.89        712.53        37.37 o                         
  13   5  11        482.35        462.33        45.02 o                         
  15   5  11        834.53        901.82        47.36 o                         
  17   5  11        763.59        692.61        45.50 o                         
  19   5  11        390.38        328.34        51.41 o                         
  21   5  11         11.44        -28.48        60.29 o                         
 -22   6  11        601.54        597.59        57.48 o                         
 -20   6  11         14.23         13.38        70.76 o                         
 -18   6  11       1650.67       1593.28        65.30 o                         
 -16   6  11        102.72         91.98        27.12 o                         
 -14   6  11       1757.80       1845.76       102.62 o                         
 -12   6  11        246.27        198.86        37.22 o                         
 -10   6  11       1697.91       1678.45        59.34 o                         
  -8   6  11         74.97         43.23        27.06 o                         
  -6   6  11       3834.62       3803.57        84.32 o                         
  -4   6  11         71.10         57.26        27.30 o                         
  -2   6  11       4950.03       5018.23        93.84 o                         
   0   6  11        375.92        387.88        30.43 o                         
   2   6  11       3708.72       3725.57        77.78 o                         
   4   6  11        729.91        768.61        38.31 o                         
   6   6  11       2865.85       3065.93        76.01 o                         
   8   6  11        120.73         99.98        36.53 o                         
  10   6  11       1893.25       1880.24        67.23 o                         
  12   6  11         44.52        104.37        37.05 o                         
  14   6  11       2618.04       2857.82        93.42 o                         
  16   6  11        170.28        154.21        44.20 o                         
  18   6  11       1000.96       1046.51        79.62 o                         
 -19   7  11       1134.86       1222.72       127.25 o                         
 -17   7  11        439.52        340.13        96.29 o                         
 -15   7  11        440.57        476.54        54.22 o                         
 -13   7  11       3456.05       3573.83       156.98 o                         
 -11   7  11       1053.32        872.78        51.19 o                         
  -9   7  11        501.19        485.78        43.54 o                         
  -7   7  11       2813.61       2840.15        87.61 o                         
  -5   7  11        571.60        483.04        51.64 o                         
  -3   7  11       1533.95       1489.49        87.18 o                         
  -1   7  11       1987.40       1966.79        65.21 o                         
   1   7  11         13.95         -8.45        38.53 o                         
   3   7  11       2930.08       2990.17       115.15 o                         
   5   7  11       1500.00       1443.83        55.49 o                         
   7   7  11        582.36        566.91        44.28 o                         
   9   7  11       3278.77       3339.74        91.85 o                         
  11   7  11         12.60         44.60        36.60 o                         
  13   7  11        319.91        249.97        45.56 o                         
  15   7  11       1272.61       1098.23       102.89 o                         
 -16   8  11        583.34        502.88       114.95 o                         
 -14   8  11         69.73        -58.59       157.29 o                         
 -12   8  11       1838.35       1817.66        91.11 o                         
 -10   8  11        169.90        138.48        57.51 o                         
  -8   8  11       1240.22       1272.61        78.73 o                         
  -6   8  11          8.73        -38.99        38.99 o                         
  -4   8  11       1437.66       1445.62        65.81 o                         
  -2   8  11        398.71        445.26        47.53 o                         
   0   8  11       1375.13       1386.50        76.33 o                         
   2   8  11        353.15        291.36        52.76 o                         
   4   8  11       2165.18       2189.71        79.72 o                         
   6   8  11         86.73         98.73        40.82 o                         
   8   8  11       1523.72       1370.66        97.47 o                         
  10   8  11         51.28        -33.26        48.90 o                         
  -7   9  11         49.46         42.59        51.85 o                         
  -5   9  11        989.77        957.53        80.45 o                         
  -3   9  11        186.04        128.47        59.70 o                         
  -1   9  11          2.04         27.48        42.04 o                         
   1   9  11        935.71        953.90       101.36 o                         
   3   9  11          2.90        -63.58        68.14 o                         
 -30   0  12         27.08         11.66       111.22 o                         
 -28   0  12       1452.45       1379.40       139.34 o                         
 -26   0  12       2780.23       3020.10       132.10 o                         
 -24   0  12       6444.31       6801.60       177.80 o                         
 -22   0  12         21.80         25.40        42.42 o                         
 -20   0  12       7504.01       7758.88       168.92 o                         
 -18   0  12          4.90         11.66        33.31 o                         
 -16   0  12      13419.50      14477.60       221.07 o                         
 -14   0  12       3790.78       3673.74        75.98 o                         
 -12   0  12      11418.93      11024.36       175.04 o                         
 -10   0  12      20279.95      19429.00       331.15 o                         
  -8   0  12      19374.72      18360.87       299.50 o                         
  -6   0  12       4243.61       4236.44        79.52 o                         
  -4   0  12      44036.24      40360.41       611.51 o                         
  -2   0  12        167.41        165.96        18.06 o                         
   0   0  12      34017.84      32859.35       432.76 o                         
   2   0  12       2649.35       2566.53        63.93 o                         
   4   0  12      13676.48      13714.49       211.87 o                         
   6   0  12      15750.29      15852.15       217.99 o                         
   8   0  12      29105.16      28563.15       367.58 o                         
  10   0  12        645.28        571.12        35.30 o                         
  12   0  12      10517.79      10605.77       175.52 o                         
  14   0  12         36.57         13.03        34.79 o                         
  16   0  12      11192.28      11548.39       200.36 o                         
  18   0  12        925.17        948.85        66.77 o                         
  20   0  12        618.15        494.04        80.78 o                         
  22   0  12       1874.01       1933.18        99.55 o                         
  24   0  12       2959.79       2646.16       180.40 o                         
 -29   1  12        311.59        426.23        67.68 o                         
 -27   1  12         88.51         42.45        37.80 o                         
 -25   1  12        164.86        127.42        46.32 o                         
 -23   1  12       1930.47       1948.44        54.57 o                         
 -21   1  12        711.55        701.25        33.30 o                         
 -19   1  12       2151.69       2057.02        48.89 o                         
 -17   1  12       1865.92       1751.59        43.66 o                         
 -15   1  12         77.25         67.08        17.46 o                         
 -13   1  12       6804.70       6751.73        78.73 o                         
 -11   1  12       1063.74       1048.68        27.55 o                         
  -9   1  12        152.59        130.78        14.63 o                         
  -7   1  12      17489.32      16460.16       155.76 o                         
  -5   1  12       2689.78       2534.71        38.92 o                         
  -3   1  12       4685.94       4685.83        87.88 o                         
  -1   1  12       4867.82       4829.91        80.39 o                         
   1   1  12        615.46        499.18        21.74 o                         
   3   1  12      12899.76      12937.72       138.57 o                         
   5   1  12       2823.81       2835.48        50.24 o                         
   7   1  12         15.15          1.33        16.03 o                         
   9   1  12      11639.21      11560.50       119.45 o                         
  11   1  12        330.28        312.92        20.53 o                         
  13   1  12       1445.47       1398.57        46.57 o                         
  15   1  12        821.74        866.75        35.45 o                         
  17   1  12        283.03        356.73        35.20 o                         
  19   1  12       2088.76       1988.07        65.58 o                         
  21   1  12        774.93        620.64        68.54 o                         
  23   1  12          2.17          5.29        53.51 o                         
  25   1  12        898.58        873.61        74.56 o                         
 -28   2  12        399.35        384.34        84.31 o                         
 -26   2  12        690.55        585.20        55.30 o                         
 -24   2  12        562.87        568.47        57.95 o                         
 -22   2  12         17.16         29.88        25.57 o                         
 -20   2  12        172.88        128.81        21.83 o                         
 -18   2  12          1.60         21.46        22.21 o                         
 -16   2  12        657.22        591.95        26.32 o                         
 -14   2  12        801.87        889.11        30.09 o                         
 -12   2  12       4741.49       4635.43        70.60 o                         
 -10   2  12       8288.19       8019.86       104.63 o                         
  -8   2  12        287.42        282.73        17.08 o                         
  -6   2  12        447.18        421.20        21.20 o                         
  -4   2  12       2728.71       2825.48        45.51 o                         
  -2   2  12        100.77        122.94        13.89 o                         
   0   2  12       2082.63       2026.50        41.18 o                         
   2   2  12       4277.51       4266.14        65.52 o                         
   4   2  12       9144.61       8976.29       107.01 o                         
   6   2  12       6110.69       6042.11        77.80 o                         
   8   2  12       1055.80       1098.57        28.55 o                         
  10   2  12        340.04        367.68        23.75 o                         
  12   2  12        197.20        171.41        23.50 o                         
  14   2  12         82.34         93.36        30.40 o                         
  16   2  12       2017.50       1989.63        55.69 o                         
  18   2  12        335.28        366.69        46.76 o                         
  20   2  12        507.84        502.83        40.73 o                         
  22   2  12        203.32        186.92        67.21 o                         
  24   2  12        152.98        116.15        54.95 o                         
 -27   3  12         63.57         63.23        41.92 o                         
 -25   3  12        397.01        325.57        54.44 o                         
 -23   3  12         57.80         15.43        31.38 o                         
 -21   3  12         64.94         88.94        30.62 o                         
 -19   3  12        421.42        465.71        37.00 o                         
 -17   3  12       1174.02       1187.92        44.81 o                         
 -15   3  12        110.78        121.54        20.72 o                         
 -13   3  12       5184.76       5310.84       117.02 o                         
 -11   3  12       1018.10       1042.86        37.90 o                         
  -9   3  12       2348.38       2417.77        46.60 o                         
  -7   3  12       1162.03       1223.66        38.82 o                         
  -5   3  12        414.13        428.94        25.13 o                         
  -3   3  12       1110.32       1121.96        28.54 o                         
  -1   3  12       2253.49       2371.30        45.11 o                         
   1   3  12        393.22        455.53        22.16 o                         
   3   3  12      10601.79      10606.24       118.76 o                         
   5   3  12        787.80        789.36        29.08 o                         
   7   3  12       2579.05       2578.01        46.52 o                         
   9   3  12        506.37        496.23        25.16 o                         
  11   3  12        127.54         98.78        24.40 o                         
  13   3  12        879.18        869.56        49.69 o                         
  15   3  12        929.08        902.37        53.66 o                         
  17   3  12        221.95        194.91        31.55 o                         
  19   3  12       1874.48       1920.07        67.14 o                         
  21   3  12         76.00         88.64        43.48 o                         
  23   3  12        400.95        404.11        99.07 o                         
 -26   4  12        371.44        311.24        52.66 o                         
 -24   4  12       2656.73       2829.74        93.86 o                         
 -22   4  12         46.57         41.95        32.58 o                         
 -20   4  12       4473.93       4600.72       100.24 o                         
 -18   4  12        845.55        862.80        44.66 o                         
 -16   4  12       1122.28       1148.45        42.73 o                         
 -14   4  12       7888.93       7968.67       130.07 o                         
 -12   4  12       3025.15       3060.97        57.35 o                         
 -10   4  12        808.97        808.81        39.12 o                         
  -8   4  12       6545.19       6546.85        88.88 o                         
  -6   4  12        138.05        149.41        17.95 o                         
  -4   4  12      17771.20      18048.94       197.52 o                         
  -2   4  12       2055.18       2239.46        49.80 o                         
   0   4  12       1853.85       2099.83        47.94 o                         
   2   4  12       7284.08       7285.64        93.57 o                         
   4   4  12       5703.15       5577.03        77.64 o                         
   6   4  12        255.18        306.43        26.42 o                         
   8   4  12      12160.73      12984.59       184.09 o                         
  10   4  12         76.01         36.86        21.77 o                         
  12   4  12       3472.78       3645.61       100.35 o                         
  14   4  12       1524.71       1544.26        65.02 o                         
  16   4  12       1256.40       1211.56        56.34 o                         
  18   4  12       1842.66       1790.97        68.26 o                         
  20   4  12        533.23        503.12       102.16 o                         
  22   4  12        109.68         62.47        55.04 o                         
 -25   5  12        124.68        112.32        62.22 o                         
 -23   5  12        353.04        252.75        76.74 o                         
 -21   5  12        100.89        125.55        37.05 o                         
 -19   5  12       1003.23       1116.58        71.11 o                         
 -17   5  12        590.77        580.51        48.78 o                         
 -15   5  12        602.22        664.61        55.89 o                         
 -13   5  12          9.01         51.41        23.18 o                         
 -11   5  12         23.20         71.92        33.26 o                         
  -9   5  12         50.87         59.09        24.07 o                         
  -7   5  12        511.07        540.73        33.45 o                         
  -5   5  12        615.86        580.62        29.04 o                         
  -3   5  12       5562.54       5625.25        89.84 o                         
  -1   5  12       1054.49       1168.31        42.24 o                         
   1   5  12       2104.88       2089.19        48.33 o                         
   3   5  12         26.28         -1.31        21.28 o                         
   5   5  12          5.75         13.37        22.97 o                         
   7   5  12          2.56          4.53        23.48 o                         
   9   5  12        811.49        825.63        42.04 o                         
  11   5  12        388.73        413.73        36.34 o                         
  13   5  12       2232.19       2558.48        76.17 o                         
  15   5  12        302.17        377.17        38.55 o                         
  17   5  12       1083.78        942.79        57.57 o                         
  19   5  12          0.92        -43.45        56.80 o                         
 -22   6  12        394.74        320.81        66.59 o                         
 -20   6  12          3.13         33.60        67.92 o                         
 -18   6  12        102.74          8.17        57.36 o                         
 -16   6  12       1245.45       1118.10        58.33 o                         
 -14   6  12         14.47         17.20        37.36 o                         
 -12   6  12       1934.14       1880.06        72.28 o                         
 -10   6  12       2031.89       2035.80        94.34 o                         
  -8   6  12         57.06          5.50        46.93 o                         
  -6   6  12       4066.59       4098.70       118.21 o                         
  -4   6  12        112.56        109.01        27.03 o                         
  -2   6  12         60.03         20.07        31.85 o                         
   0   6  12       3427.97       3532.73        84.39 o                         
   2   6  12        397.60        458.04        30.76 o                         
   4   6  12       2368.19       2442.18        65.66 o                         
   6   6  12       1974.96       2203.78        67.02 o                         
   8   6  12       1146.46       1109.84        47.61 o                         
  10   6  12       1773.73       1960.40        70.92 o                         
  12   6  12         22.11         -6.40        32.69 o                         
  14   6  12        110.69        105.93        53.65 o                         
  16   6  12       2144.16       2180.78       111.78 o                         
  18   6  12          1.45         -7.06        50.80 o                         
 -19   7  12        107.08         34.10        56.18 o                         
 -17   7  12         11.97         48.84        45.19 o                         
 -15   7  12        297.17        333.93        79.57 o                         
 -13   7  12        322.32        323.08        63.25 o                         
 -11   7  12       1158.05       1268.78        60.66 o                         
  -9   7  12         85.56         20.24        36.27 o                         
  -7   7  12        220.30        168.85        37.23 o                         
  -5   7  12        157.93        154.60        36.21 o                         
  -3   7  12        301.43        249.91        64.50 o                         
  -1   7  12         80.69         55.24        60.40 o                         
   1   7  12        301.72        300.85        40.73 o                         
   3   7  12        260.25        313.26        37.43 o                         
   5   7  12        959.25        901.79        55.22 o                         
   7   7  12        329.22        346.50        65.58 o                         
   9   7  12        609.39        606.54        54.09 o                         
  11   7  12         54.96         82.06        40.76 o                         
  13   7  12         37.76        -22.51        41.83 o                         
  15   7  12        241.51        361.82        67.94 o                         
 -14   8  12        924.26        818.93        69.36 o                         
 -12   8  12          5.91         17.13        92.97 o                         
 -10   8  12         23.38          0.76        66.11 o                         
  -8   8  12         24.03         47.79        59.80 o                         
  -6   8  12        562.07        462.59        66.15 o                         
  -4   8  12       1571.16       1540.25        80.26 o                         
  -2   8  12        298.09        171.65       104.66 o                         
   0   8  12          2.76        -31.50        35.42 o                         
   2   8  12        794.60        788.66        87.73 o                         
   4   8  12         12.10        -29.30        35.30 o                         
   6   8  12        133.73        135.27        52.76 o                         
   8   8  12         69.81         92.69        50.17 o                         
  10   8  12         26.82         64.04        44.43 o                         
  -3   9  12          0.74        132.56       209.26 o                         
 -29   1  13         50.56         15.34        67.12 o                         
 -27   1  13        439.16        426.30        52.33 o                         
 -25   1  13        309.72        349.82        30.06 o                         
 -23   1  13       1057.73       1150.76        46.42 o                         
 -21   1  13        219.58        226.28        23.57 o                         
 -19   1  13       4336.32       4706.19        77.52 o                         
 -17   1  13        357.52        365.41        23.65 o                         
 -15   1  13       6783.57       6831.76        83.00 o                         
 -13   1  13          1.53         29.10        14.32 o                         
 -11   1  13       2739.20       2747.35        43.38 o                         
  -9   1  13          0.63         -9.78        12.65 o                         
  -7   1  13       3316.37       3230.04        45.67 o                         
  -5   1  13        383.38        418.02        18.02 o                         
  -3   1  13      14241.93      13671.48       166.62 o                         
  -1   1  13        806.24        797.79        25.54 o                         
   1   1  13       8740.43       8557.20       102.59 o                         
   3   1  13        165.74        129.62        14.79 o                         
   5   1  13       2823.13       3028.11        49.99 o                         
   7   1  13        725.25        687.09        29.30 o                         
   9   1  13       5088.24       4988.57        80.51 o                         
  11   1  13       1342.23       1275.29        36.23 o                         
  13   1  13       5297.14       5614.95        83.28 o                         
  15   1  13          6.64         23.30        29.45 o                         
  17   1  13       4577.63       4731.16        91.43 o                         
  19   1  13         45.23        -25.27        56.30 o                         
  21   1  13        329.58        280.68        57.69 o                         
  23   1  13        216.20        240.50        52.03 o                         
 -28   2  13         13.08         39.55        55.13 o                         
 -26   2  13        629.31        552.24        79.26 o                         
 -24   2  13          6.26        -24.67        33.06 o                         
 -22   2  13        336.84        334.10        35.00 o                         
 -20   2  13        169.45        206.51        24.61 o                         
 -18   2  13         25.86         15.87        24.39 o                         
 -16   2  13          2.00         27.36        19.52 o                         
 -14   2  13        264.72        247.90        25.41 o                         
 -12   2  13        594.64        623.71        30.06 o                         
 -10   2  13       4667.06       4581.48        77.45 o                         
  -8   2  13        214.99        206.76        17.57 o                         
  -6   2  13       1594.50       1550.82        32.99 o                         
  -4   2  13        322.20        336.61        19.29 o                         
  -2   2  13         76.96         73.63        11.88 o                         
   0   2  13         56.20         59.88        16.49 o                         
   2   2  13        240.41        210.19        20.17 o                         
   4   2  13       1794.53       1781.46        44.90 o                         
   6   2  13       3710.99       3754.55        59.16 o                         
   8   2  13        756.44        743.35        30.97 o                         
  10   2  13       1112.84       1143.34        35.64 o                         
  12   2  13         37.11        -12.56        20.18 o                         
  14   2  13        426.17        433.05        31.46 o                         
  16   2  13         24.93         43.06        25.63 o                         
  18   2  13          0.70        -26.50        29.87 o                         
  20   2  13        294.03        190.68        42.39 o                         
  22   2  13        381.52        305.23       112.41 o                         
 -27   3  13       2079.02       2082.39       102.57 o                         
 -25   3  13        219.72        164.84        41.38 o                         
 -23   3  13       3494.86       3704.24       122.73 o                         
 -21   3  13        325.83        344.02        36.04 o                         
 -19   3  13       1872.86       1853.14        50.32 o                         
 -17   3  13       1444.98       1417.57        43.94 o                         
 -15   3  13       3509.07       3523.55        64.73 o                         
 -13   3  13       1863.25       1911.18        55.69 o                         
 -11   3  13      15093.35      15327.12       218.84 o                         
  -9   3  13        741.56        736.42        30.18 o                         
  -7   3  13      13356.52      13634.14       170.25 o                         
  -5   3  13      11029.04      11101.34       143.27 o                         
  -3   3  13       3277.11       3553.72        53.65 o                         
  -1   3  13       2768.27       3042.34        53.72 o                         
   1   3  13       2324.93       2516.64        43.38 o                         
   3   3  13       1690.83       1701.73        37.77 o                         
   5   3  13      17849.72      18271.04       190.05 o                         
   7   3  13        194.52        181.63        18.97 o                         
   9   3  13       9094.74       9419.21       124.99 o                         
  11   3  13       1453.16       1406.86        53.83 o                         
  13   3  13       1871.62       1793.21        53.66 o                         
  15   3  13        992.83        938.73        55.20 o                         
  17   3  13       1571.78       1519.62        57.36 o                         
  19   3  13          3.39         27.47        46.27 o                         
  21   3  13       2332.90       2045.32       117.70 o                         
 -26   4  13         51.49         74.69        59.98 o                         
 -24   4  13        551.18        467.44       112.57 o                         
 -22   4  13         52.84        -63.49        63.49 o                         
 -20   4  13        142.47        122.71        39.55 o                         
 -18   4  13         91.00        110.51        24.15 o                         
 -16   4  13        598.64        670.72        38.50 o                         
 -14   4  13       2289.54       2339.14        68.76 o                         
 -12   4  13        310.84        293.55        29.59 o                         
 -10   4  13         13.62         19.94        17.28 o                         
  -8   4  13       1481.29       1465.06        41.34 o                         
  -6   4  13          8.75          9.86        25.22 o                         
  -4   4  13        142.50        112.54        19.88 o                         
  -2   4  13       2160.99       2214.72        48.82 o                         
   0   4  13       1809.69       2105.73        53.80 o                         
   2   4  13       3776.63       3833.37        59.52 o                         
   4   4  13        347.56        290.48        22.60 o                         
   6   4  13         85.20         67.77        21.52 o                         
   8   4  13         85.30         24.89        23.11 o                         
  10   4  13         28.31         12.82        22.34 o                         
  12   4  13        166.36        195.41        28.35 o                         
  14   4  13       1402.57       1325.75        56.35 o                         
  16   4  13        308.34        233.09        51.10 o                         
  18   4  13       1340.36       1225.85        73.78 o                         
  20   4  13         94.27         -0.60        66.41 o                         
 -25   5  13        113.37         64.59        50.21 o                         
 -23   5  13          5.17         12.62        51.83 o                         
 -21   5  13        523.73        506.86        59.46 o                         
 -19   5  13        600.92        615.11        61.10 o                         
 -17   5  13        188.37        160.84        32.17 o                         
 -15   5  13        589.51        646.29        44.64 o                         
 -13   5  13         33.39         33.15        29.51 o                         
 -11   5  13          4.78         45.53        25.82 o                         
  -9   5  13         10.88          7.83        24.26 o                         
  -7   5  13         83.95        102.63        21.29 o                         
  -5   5  13        131.43        177.33        24.91 o                         
  -3   5  13        552.45        563.08        32.56 o                         
  -1   5  13        122.97        152.85        25.55 o                         
   1   5  13        598.18        595.09        34.35 o                         
   3   5  13        106.39         78.76        23.52 o                         
   5   5  13         74.07         79.58        25.52 o                         
   7   5  13        256.57        246.09        31.26 o                         
   9   5  13        251.12        277.29        41.65 o                         
  11   5  13       1069.71       1016.05        50.67 o                         
  13   5  13        147.10        136.51        37.58 o                         
  15   5  13         69.80         29.16        43.16 o                         
  17   5  13       1315.54       1273.91        98.69 o                         
  19   5  13          3.98         18.33        52.06 o                         
 -22   6  13        240.87        154.40        72.36 o                         
 -20   6  13        342.32        282.43        69.52 o                         
 -18   6  13        851.14       1043.22        83.25 o                         
 -16   6  13        595.97        550.74        52.78 o                         
 -14   6  13         39.08         34.68        25.46 o                         
 -12   6  13        122.13         91.77        41.82 o                         
 -10   6  13          4.54         42.10        40.93 o                         
  -8   6  13        292.80        279.07        31.69 o                         
  -6   6  13        523.33        538.76        35.68 o                         
  -4   6  13       1749.40       1723.54        67.32 o                         
  -2   6  13       1765.33       1794.95       109.52 o                         
   0   6  13        991.14        987.60        48.87 o                         
   2   6  13          4.03        -15.59        30.21 o                         
   4   6  13        200.58        198.06        31.17 o                         
   6   6  13         56.19        121.80        47.01 o                         
   8   6  13        746.85        732.18        43.48 o                         
  10   6  13        820.12        867.22        52.42 o                         
  12   6  13       1615.27       1568.69        71.15 o                         
  14   6  13        171.18        218.27        46.23 o                         
  16   6  13        343.73        344.48        54.79 o                         
 -19   7  13       1132.00       1098.06       112.02 o                         
 -17   7  13       1134.33       1340.50        90.06 o                         
 -15   7  13       2208.44       2367.20       104.58 o                         
 -13   7  13       1345.09       1376.54       103.44 o                         
 -11   7  13       2115.31       1877.14        78.77 o                         
  -9   7  13       2253.57       2300.39       136.44 o                         
  -7   7  13       2315.22       2280.10        73.36 o                         
  -5   7  13       7365.98       7640.98       154.24 o                         
  -3   7  13       3460.06       3368.61        93.78 o                         
  -1   7  13       1973.77       1867.29        73.06 o                         
   1   7  13       2537.38       2733.50       116.65 o                         
   3   7  13       2110.67       2136.88        91.75 o                         
   5   7  13       1533.75       1506.46        65.20 o                         
   7   7  13       3193.19       3263.95       118.96 o                         
   9   7  13       1790.84       1900.49       101.84 o                         
  11   7  13       1501.09       1426.78        77.03 o                         
  13   7  13       2210.25       2375.67       118.56 o                         
 -14   8  13         89.63        108.21        59.59 o                         
 -12   8  13        175.04        149.47       118.59 o                         
 -10   8  13       2110.49       2081.17        99.79 o                         
  -8   8  13        118.31        139.41       103.70 o                         
  -6   8  13        135.57         76.62        67.00 o                         
  -4   8  13         40.35         -0.32        38.79 o                         
  -2   8  13         33.96         38.36        89.71 o                         
   0   8  13          0.63         18.72        49.56 o                         
   2   8  13        246.47        183.69        42.62 o                         
   4   8  13        302.89        201.34        65.49 o                         
   6   8  13       2103.63       2146.19       103.99 o                         
   8   8  13          5.31        -60.63       116.63 o                         
 -28   0  14        486.80        472.49       150.23 o                         
 -26   0  14        317.31        283.33        51.14 o                         
 -24   0  14       1917.35       2047.78       100.61 o                         
 -22   0  14       4163.70       4467.51       131.10 o                         
 -20   0  14          1.39         38.13        39.56 o                         
 -18   0  14      20186.07      21450.71       332.27 o                         
 -16   0  14        215.82        227.72        36.32 o                         
 -14   0  14       7994.29       7957.38       143.39 o                         
 -12   0  14       7133.34       6773.76       131.73 o                         
 -10   0  14       1350.62       1315.73        41.63 o                         
  -8   0  14       2939.99       2933.42        62.54 o                         
  -6   0  14      38304.24      36541.52       498.22 o                         
  -4   0  14          6.09         11.55        21.30 o                         
  -2   0  14      67255.34      65197.79       865.40 o                         
   0   0  14        900.83        845.34        36.72 o                         
   2   0  14      11773.15      11167.82       176.71 o                         
   4   0  14      15420.06      15332.07       236.67 o                         
   6   0  14       1430.85       1540.86        62.11 o                         
   8   0  14       6362.99       6354.20       138.73 o                         
  10   0  14      15928.95      15883.35       217.98 o                         
  12   0  14        751.21        775.96        43.77 o                         
  14   0  14      25989.42      26925.63       437.26 o                         
  16   0  14       3033.58       3312.42       110.42 o                         
  18   0  14       3518.91       3411.86       105.02 o                         
  20   0  14        694.62        613.43        87.77 o                         
  22   0  14        869.04        708.73        75.73 o                         
 -29   1  14         52.59         43.34        54.71 o                         
 -27   1  14        155.36        325.10       108.40 o                         
 -25   1  14        239.11        196.60        40.61 o                         
 -23   1  14         18.95         29.67        29.27 o                         
 -21   1  14          0.91        -15.59        25.07 o                         
 -19   1  14        791.78        823.27        37.49 o                         
 -17   1  14         21.23         -4.96        16.60 o                         
 -15   1  14        213.28        172.64        18.29 o                         
 -13   1  14        508.23        473.74        22.67 o                         
 -11   1  14        639.61        635.75        23.29 o                         
  -9   1  14       2869.13       2769.91        43.00 o                         
  -7   1  14          1.13          3.44        13.14 o                         
  -5   1  14        337.00        317.87        17.76 o                         
  -3   1  14        859.01        862.20        25.56 o                         
  -1   1  14        112.31        103.89        15.75 o                         
   1   1  14          5.05         18.64        13.61 o                         
   3   1  14        277.99        277.02        17.78 o                         
   5   1  14        118.46        124.63        18.54 o                         
   7   1  14       2504.59       2448.58        55.39 o                         
   9   1  14        135.73         96.03        21.26 o                         
  11   1  14        537.48        579.48        28.98 o                         
  13   1  14        151.79        124.84        24.74 o                         
  15   1  14         10.49         -4.73        25.84 o                         
  17   1  14         12.38          0.95        25.58 o                         
  19   1  14          7.99          7.70        30.02 o                         
  21   1  14         10.36        -44.25        65.64 o                         
  23   1  14        225.39        188.75        47.66 o                         
 -28   2  14        246.30        380.96        72.56 o                         
 -26   2  14       1773.99       1893.94        78.13 o                         
 -24   2  14         16.57         23.18        37.12 o                         
 -22   2  14          8.26         32.46        45.77 o                         
 -20   2  14         11.17        -38.44        41.52 o                         
 -18   2  14         59.17         72.32        22.32 o                         
 -16   2  14         54.29         26.32        17.26 o                         
 -14   2  14       3636.79       3523.90        66.75 o                         
 -12   2  14       3526.18       3439.08        67.32 o                         
 -10   2  14       7486.41       7289.23       104.21 o                         
  -8   2  14       5706.17       5705.78        74.54 o                         
  -6   2  14       2026.93       2059.14        38.47 o                         
  -4   2  14        740.58        825.93        26.90 o                         
  -2   2  14       1991.26       1849.52        38.25 o                         
   0   2  14       2169.29       2026.49        43.86 o                         
   2   2  14       3430.15       3350.99        58.73 o                         
   4   2  14       2811.08       2906.19        57.92 o                         
   6   2  14       6153.44       6221.18        91.91 o                         
   8   2  14       1461.15       1470.77        41.05 o                         
  10   2  14         62.86         78.00        27.89 o                         
  12   2  14          3.33         24.08        19.37 o                         
  14   2  14        170.32        175.01        26.90 o                         
  16   2  14        246.62        248.16        34.28 o                         
  18   2  14        701.26        695.21        42.37 o                         
  20   2  14       1652.01       1707.17       108.88 o                         
  22   2  14       1500.45       1404.98       174.89 o                         
 -27   3  14        452.54        491.01        77.34 o                         
 -25   3  14        328.73        274.62        66.36 o                         
 -23   3  14         11.39        -23.46        30.41 o                         
 -21   3  14         27.55         11.09        28.29 o                         
 -19   3  14        245.88        236.34        26.14 o                         
 -17   3  14          3.97        -16.72        20.19 o                         
 -15   3  14        153.36        141.54        27.10 o                         
 -13   3  14       2279.72       2235.00        56.70 o                         
 -11   3  14       3061.37       2982.90        62.98 o                         
  -9   3  14       1648.25       1757.51        40.18 o                         
  -7   3  14        425.41        385.01        27.24 o                         
  -5   3  14         69.12         80.55        20.48 o                         
  -3   3  14       1002.04        935.97        30.96 o                         
  -1   3  14         61.29         30.96        16.69 o                         
   1   3  14       1237.22       1293.80        36.92 o                         
   3   3  14       3087.45       3235.74        66.53 o                         
   5   3  14       3601.85       3639.96        72.57 o                         
   7   3  14        960.25       1025.00        50.18 o                         
   9   3  14        124.20         39.39        29.84 o                         
  11   3  14        144.16        125.39        20.49 o                         
  13   3  14         85.81         77.46        26.84 o                         
  15   3  14         33.57         16.12        25.69 o                         
  17   3  14        439.44        511.35        42.31 o                         
  19   3  14        624.04        542.29       124.35 o                         
  21   3  14        683.55        620.22        68.77 o                         
 -26   4  14       1165.07       1158.98       100.98 o                         
 -24   4  14        894.25        930.69       102.06 o                         
 -22   4  14       1163.84       1302.92        62.31 o                         
 -20   4  14        135.49         77.13        55.37 o                         
 -18   4  14       3427.41       3336.04       111.95 o                         
 -16   4  14        866.13        988.77        62.35 o                         
 -14   4  14       4012.02       4129.43        84.73 o                         
 -12   4  14       3128.21       3173.54        76.28 o                         
 -10   4  14       5459.45       5500.82        85.15 o                         
  -8   4  14        563.84        573.95        32.71 o                         
  -6   4  14      10931.49      10836.62       142.75 o                         
  -4   4  14       2106.84       2050.40        47.69 o                         
  -2   4  14       5863.70       5957.58        83.59 o                         
   0   4  14        937.82        946.55        39.19 o                         
   2   4  14       6024.75       5830.56        78.04 o                         
   4   4  14       4969.78       5108.18        81.53 o                         
   6   4  14       5165.62       5416.08        88.85 o                         
   8   4  14       2462.88       2610.59        65.24 o                         
  10   4  14       3402.15       3512.95        76.17 o                         
  12   4  14        512.84        563.54        37.10 o                         
  14   4  14       2963.03       3135.94        85.59 o                         
  16   4  14        795.48        763.85        51.50 o                         
  18   4  14       2104.66       2070.95       101.62 o                         
  20   4  14        146.72        151.32        48.41 o                         
 -23   5  14        237.24        172.71        67.49 o                         
 -21   5  14        604.92        681.64        70.79 o                         
 -19   5  14       1713.97       1772.74       111.56 o                         
 -17   5  14        771.80        810.70        49.42 o                         
 -15   5  14        317.91        379.88        48.76 o                         
 -13   5  14          3.65          3.83        24.30 o                         
 -11   5  14         25.17         35.65        21.10 o                         
  -9   5  14       1194.25       1142.51        48.59 o                         
  -7   5  14       2131.77       2194.07        55.17 o                         
  -5   5  14       2693.90       2927.27        65.79 o                         
  -3   5  14       4458.19       4681.31        86.17 o                         
  -1   5  14       2385.76       2611.44        67.85 o                         
   1   5  14        577.43        547.03        45.90 o                         
   3   5  14         77.96        105.46        23.81 o                         
   5   5  14        157.08        156.07        32.00 o                         
   7   5  14        626.69        659.88        39.78 o                         
   9   5  14       1235.71       1305.89        54.97 o                         
  11   5  14       1790.59       1912.99        79.13 o                         
  13   5  14       2471.88       2637.87       107.46 o                         
  15   5  14        686.64        669.39        82.78 o                         
  17   5  14         53.14         23.59        49.66 o                         
 -20   6  14        287.79        131.59        68.17 o                         
 -18   6  14        423.37        360.01        76.52 o                         
 -16   6  14        125.10         99.78        36.48 o                         
 -14   6  14        864.56        753.72        73.82 o                         
 -12   6  14          3.62        -17.64        32.35 o                         
 -10   6  14         81.91         97.23        34.50 o                         
  -8   6  14         37.87         66.48        40.49 o                         
  -6   6  14        768.69        747.01        45.43 o                         
  -4   6  14       1043.78       1054.82        58.99 o                         
  -2   6  14       1300.72       1228.50        57.99 o                         
   0   6  14        176.75         99.57        35.58 o                         
   2   6  14        741.65        775.48        51.63 o                         
   4   6  14        210.58        207.42        32.65 o                         
   6   6  14         26.00         34.77        32.30 o                         
   8   6  14        747.38        746.96        61.61 o                         
  10   6  14         83.82         94.19        59.03 o                         
  12   6  14         38.75         30.70        56.03 o                         
  14   6  14       1333.77       1311.61       119.87 o                         
  16   6  14        756.48        772.67        75.21 o                         
 -17   7  14         74.24         38.94       225.03 o                         
 -15   7  14        186.47        147.30        61.04 o                         
 -13   7  14        626.06        687.51        54.21 o                         
 -11   7  14        109.42        158.43        42.79 o                         
  -9   7  14       2984.23       3142.44        99.91 o                         
  -7   7  14         46.67         81.17        62.29 o                         
  -5   7  14          6.49          9.79        39.21 o                         
  -3   7  14         70.17         34.68        33.03 o                         
  -1   7  14        148.90        133.93        52.32 o                         
   1   7  14        149.51        151.64        60.91 o                         
   3   7  14        685.22        785.39        53.48 o                         
   5   7  14        329.06        389.92        64.70 o                         
   7   7  14       2694.35       2887.20       103.25 o                         
   9   7  14          2.01        -15.13        70.04 o                         
  11   7  14        122.67         99.79        58.06 o                         
 -12   8  14        854.51        745.90        76.31 o                         
 -10   8  14         73.44         32.02       109.11 o                         
  -8   8  14        124.52          6.84        55.98 o                         
  -6   8  14        933.58        756.74        61.85 o                         
  -4   8  14        338.44        393.46        48.44 o                         
  -2   8  14         40.00         74.15        96.88 o                         
   0   8  14        148.10        128.72        62.58 o                         
   2   8  14         33.23         32.43        40.02 o                         
   4   8  14       1507.30       1330.57       121.95 o                         
   6   8  14         54.25        128.43        48.72 o                         
 -27   1  15          2.93        -13.12        57.15 o                         
 -25   1  15        775.20        735.38        57.39 o                         
 -23   1  15          1.03          5.76        29.74 o                         
 -21   1  15        850.44        931.22        40.92 o                         
 -19   1  15         35.19         51.20        24.06 o                         
 -17   1  15       3079.19       3390.37        61.94 o                         
 -15   1  15        162.74        157.73        18.57 o                         
 -13   1  15       2154.19       2039.03        42.51 o                         
 -11   1  15        169.72        171.98        18.25 o                         
  -9   1  15        750.14        788.44        24.14 o                         
  -7   1  15        381.91        384.67        20.25 o                         
  -5   1  15      14559.09      14112.21       153.59 o                         
  -3   1  15        999.27        968.42        26.21 o                         
  -1   1  15       5740.27       5936.70        73.02 o                         
   1   1  15         35.49         30.65        14.35 o                         
   3   1  15       4507.50       4486.03        65.01 o                         
   5   1  15        226.61        212.91        17.99 o                         
   7   1  15       2191.50       2214.46        48.38 o                         
   9   1  15        189.41        187.44        25.18 o                         
  11   1  15       2922.51       3078.46        76.16 o                         
  13   1  15        165.30        125.49        20.50 o                         
  15   1  15       3277.33       3488.78        73.13 o                         
  17   1  15        379.40        343.70        33.38 o                         
  19   1  15        114.45         66.65        32.09 o                         
  21   1  15          5.81         17.54        50.07 o                         
 -28   2  15        157.86        191.99        61.14 o                         
 -26   2  15          4.99         -5.04        55.28 o                         
 -24   2  15        185.78        129.95        31.59 o                         
 -22   2  15         11.57        -29.56        29.56 o                         
 -20   2  15          4.46        -22.66        22.66 o                         
 -18   2  15        274.84        290.70        27.40 o                         
 -16   2  15       1400.44       1470.69        47.04 o                         
 -14   2  15        403.36        417.21        23.57 o                         
 -12   2  15       1957.16       1917.48        46.99 o                         
 -10   2  15          3.77         24.29        19.07 o                         
  -8   2  15       1027.01       1023.30        34.75 o                         
  -6   2  15         12.78         -1.20        14.38 o                         
  -4   2  15         23.84         37.47        13.82 o                         
  -2   2  15       1042.41       1062.95        34.55 o                         
   0   2  15       3766.97       3648.25        62.34 o                         
   2   2  15        876.67        802.24        31.21 o                         
   4   2  15       2421.23       2577.28        53.38 o                         
   6   2  15         49.51         81.47        23.55 o                         
   8   2  15       1010.20        937.05        38.77 o                         
  10   2  15        111.24        128.46        37.28 o                         
  12   2  15         85.93         74.09        30.44 o                         
  14   2  15         95.44        109.28        30.24 o                         
  16   2  15       1199.45       1205.54        79.95 o                         
  18   2  15         76.17        108.73        35.16 o                         
  20   2  15        386.03        472.15        66.22 o                         
  22   2  15         43.06        -45.37        74.81 o                         
 -27   3  15        250.24        167.40        60.51 o                         
 -25   3  15       4828.90       5174.74       163.13 o                         
 -23   3  15        446.05        545.40        55.52 o                         
 -21   3  15        568.51        586.76        34.03 o                         
 -19   3  15       2599.48       2765.90        89.58 o                         
 -17   3  15       1908.53       2023.09        62.95 o                         
 -15   3  15       1151.46       1162.68        48.58 o                         
 -13   3  15       7349.81       7538.00       116.18 o                         
 -11   3  15        299.62        304.42        27.06 o                         
  -9   3  15      13400.66      13202.45       157.78 o                         
  -7   3  15       2431.76       2372.51        50.13 o                         
  -5   3  15       8264.99       8283.36       102.25 o                         
  -3   3  15       5411.20       5362.31        80.44 o                         
  -1   3  15       2463.38       2542.93        45.56 o                         
   1   3  15        237.94        249.75        21.44 o                         
   3   3  15      20634.52      20476.68       297.11 o                         
   5   3  15        180.95        164.20        29.08 o                         
   7   3  15      10684.01      10933.34       161.82 o                         
   9   3  15       2661.20       2765.42        76.10 o                         
  11   3  15       1276.83       1323.31        59.16 o                         
  13   3  15       2669.75       2719.12        76.74 o                         
  15   3  15       1362.98       1372.37        54.92 o                         
  17   3  15        224.11        204.79        59.96 o                         
  19   3  15       2855.53       3041.12       191.57 o                         
  21   3  15         36.30        -14.42        55.67 o                         
 -24   4  15         50.91         49.76        81.34 o                         
 -22   4  15        368.50        292.29        55.45 o                         
 -20   4  15         92.35        104.31        57.75 o                         
 -18   4  15       1702.53       1838.06        62.33 o                         
 -16   4  15        420.39        421.09        42.03 o                         
 -14   4  15        662.94        737.66        41.72 o                         
 -12   4  15        103.32        107.59        34.03 o                         
 -10   4  15       2913.81       2889.00        78.11 o                         
  -8   4  15          6.57        -28.33        30.67 o                         
  -6   4  15       1960.02       2037.37        64.68 o                         
  -4   4  15       1196.98       1282.05        41.81 o                         
  -2   4  15       3412.98       3348.50        59.66 o                         
   0   4  15        613.99        629.65        29.00 o                         
   2   4  15       1944.67       1898.58        45.16 o                         
   4   4  15         57.38         45.01        18.49 o                         
   6   4  15       1859.62       1872.85        63.07 o                         
   8   4  15         46.92         11.50        32.37 o                         
  10   4  15        997.03       1061.91        45.94 o                         
  12   4  15        653.34        660.19        60.39 o                         
  14   4  15       1376.91       1429.53        77.05 o                         
  16   4  15         47.44         74.13        51.93 o                         
  18   4  15        458.90        362.80        66.58 o                         
 -23   5  15          7.00         68.60        61.09 o                         
 -21   5  15          5.58         11.98        57.40 o                         
 -19   5  15         98.59         91.59        74.99 o                         
 -17   5  15        233.91        272.50        65.29 o                         
 -15   5  15         34.73         83.80        28.60 o                         
 -13   5  15         84.13         20.74        43.72 o                         
 -11   5  15         49.82         77.26        22.52 o                         
  -9   5  15        537.20        542.68        36.80 o                         
  -7   5  15         59.91         65.13        23.05 o                         
  -5   5  15       1132.50       1099.18        50.02 o                         
  -3   5  15        855.74        900.91        41.05 o                         
  -1   5  15        479.98        486.08        34.37 o                         
   1   5  15        852.41        948.90        44.73 o                         
   3   5  15        105.57        116.57        24.45 o                         
   5   5  15         53.96         43.05        29.66 o                         
   7   5  15         98.84        113.35        25.70 o                         
   9   5  15          1.39        -11.55        29.81 o                         
  11   5  15         19.77        -34.57        34.57 o                         
  13   5  15        215.98        216.30        35.58 o                         
  15   5  15        860.99        850.41        80.01 o                         
  17   5  15         15.96         13.63        54.92 o                         
 -20   6  15        479.73        591.97       174.06 o                         
 -18   6  15         58.71          3.31        35.67 o                         
 -16   6  15       1987.83       2052.29        94.53 o                         
 -14   6  15         71.40         72.37        33.86 o                         
 -12   6  15       1262.88       1174.84        51.84 o                         
 -10   6  15        673.17        691.38        62.51 o                         
  -8   6  15        886.62        955.40        45.48 o                         
  -6   6  15        377.75        333.39        44.90 o                         
  -4   6  15       2060.58       2213.74        69.95 o                         
  -2   6  15         79.40         48.70        28.32 o                         
   0   6  15       2415.91       2541.61        72.77 o                         
   2   6  15        176.23        156.66        37.16 o                         
   4   6  15       1031.64       1178.33        94.54 o                         
   6   6  15        291.41        279.91        38.83 o                         
   8   6  15       1612.51       1644.66        70.62 o                         
  10   6  15        246.10        263.33        43.06 o                         
  12   6  15        736.98        719.37        73.37 o                         
  14   6  15        191.53        215.94        51.72 o                         
 -17   7  15        994.23        974.48       109.92 o                         
 -15   7  15       2847.39       2890.30       101.55 o                         
 -13   7  15       1142.38       1064.66        64.87 o                         
 -11   7  15       1446.88       1431.16       157.20 o                         
  -9   7  15       1289.77       1305.49        81.22 o                         
  -7   7  15       1123.10       1039.40        53.39 o                         
  -5   7  15       4754.41       5151.32       119.51 o                         
  -3   7  15       2410.52       2411.06       100.97 o                         
  -1   7  15       1549.42       1516.10        95.54 o                         
   1   7  15       3784.69       3980.96       119.61 o                         
   3   7  15       2632.62       2636.80       134.99 o                         
   5   7  15       2069.94       2151.15       141.68 o                         
   7   7  15       1740.55       1787.26        91.76 o                         
   9   7  15        938.67        960.78        78.29 o                         
  11   7  15       1377.07       1603.32       102.07 o                         
 -10   8  15       1394.08       1342.92       123.55 o                         
  -8   8  15         20.21        316.10       409.10 o                         
  -6   8  15        563.92        487.72        81.24 o                         
  -4   8  15        117.11         48.83        43.66 o                         
  -2   8  15          1.51        -90.04       151.88 o                         
   0   8  15         13.08         12.90        42.22 o                         
   2   8  15       1777.70       1707.01        87.25 o                         
   4   8  15         63.99         77.96        45.65 o                         
 -28   0  16        201.39        193.99       124.14 o                         
 -26   0  16         48.36         -6.52        67.07 o                         
 -24   0  16        421.66        381.40        62.26 o                         
 -22   0  16        168.00        194.01        46.61 o                         
 -20   0  16       5267.28       5500.43       134.99 o                         
 -18   0  16        394.34        349.15        47.13 o                         
 -16   0  16       8761.12       8901.48       161.86 o                         
 -14   0  16       2282.54       2274.53        71.84 o                         
 -12   0  16       1195.15       1141.65        52.50 o                         
 -10   0  16       1254.99       1286.85        43.89 o                         
  -8   0  16        422.40        452.69        33.43 o                         
  -6   0  16         12.00         27.33        24.18 o                         
  -4   0  16      27227.61      27148.23       422.20 o                         
  -2   0  16       1980.32       1873.40        71.34 o                         
   0   0  16      10886.20      10915.69       181.04 o                         
   2   0  16       4490.51       4458.60       101.05 o                         
   4   0  16       4493.93       4551.23        90.06 o                         
   6   0  16       1837.46       1905.18        72.77 o                         
   8   0  16       3674.14       3830.87       112.23 o                         
  10   0  16        638.85        630.44        64.72 o                         
  12   0  16      10461.11      10877.21       222.40 o                         
  14   0  16         11.93        -42.98        42.98 o                         
  16   0  16       5487.68       5482.86       131.58 o                         
  18   0  16        905.03        865.74        76.03 o                         
  20   0  16        135.28         29.35        78.81 o                         
 -27   1  16        560.07        570.79        65.05 o                         
 -25   1  16        174.04         78.45        42.75 o                         
 -23   1  16       1226.70       1260.16        61.15 o                         
 -21   1  16        197.63        179.16        38.82 o                         
 -19   1  16          0.86        -27.15        27.15 o                         
 -17   1  16       1468.96       1404.60        43.76 o                         
 -15   1  16        150.79        165.81        25.93 o                         
 -13   1  16       4994.78       5011.24        85.85 o                         
 -11   1  16       2973.16       2872.29        51.02 o                         
  -9   1  16        260.21        231.82        16.69 o                         
  -7   1  16       7152.63       7007.07        88.86 o                         
  -5   1  16       1013.82       1027.11        32.26 o                         
  -3   1  16         29.80          2.91        15.72 o                         
  -1   1  16       2119.85       2169.06        43.71 o                         
   1   1  16       1294.72       1221.46        32.26 o                         
   3   1  16       5709.29       5723.91        74.99 o                         
   5   1  16       2641.32       2425.28        51.70 o                         
   7   1  16         35.12         51.62        19.22 o                         
   9   1  16       3399.25       3502.53        75.67 o                         
  11   1  16        675.03        611.39        37.49 o                         
  13   1  16          0.19        -24.85        51.55 o                         
  15   1  16        323.53        338.93        47.23 o                         
  17   1  16        806.02        694.69        61.27 o                         
  19   1  16        594.04        594.69        64.60 o                         
  21   1  16        350.94        224.01        55.79 o                         
 -26   2  16         41.08         31.65        61.78 o                         
 -24   2  16       3738.09       3728.94       116.05 o                         
 -22   2  16        158.78        192.92        35.93 o                         
 -20   2  16        281.95        305.86        25.05 o                         
 -18   2  16       1067.12       1145.01        46.31 o                         
 -16   2  16        596.07        707.56        29.96 o                         
 -14   2  16         56.37         48.56        21.61 o                         
 -12   2  16       5006.76       5104.45        78.74 o                         
 -10   2  16        529.19        514.45        25.52 o                         
  -8   2  16       7090.91       6953.33        86.97 o                         
  -6   2  16        655.25        647.75        23.69 o                         
  -4   2  16       1198.85       1114.24        33.32 o                         
  -2   2  16        608.61        577.42        23.87 o                         
   0   2  16        153.53        194.02        21.18 o                         
   2   2  16        229.33        232.56        22.08 o                         
   4   2  16      10279.37      10500.14       135.04 o                         
   6   2  16       2523.59       2376.31        66.64 o                         
   8   2  16       5868.84       6054.16       102.05 o                         
  10   2  16          2.06        -16.33        25.41 o                         
  12   2  16        188.44        231.14        35.39 o                         
  14   2  16        311.51        309.15        38.36 o                         
  16   2  16        559.10        514.93        42.17 o                         
  18   2  16         99.35         71.76        83.03 o                         
  20   2  16        711.58        680.70       178.31 o                         
 -25   3  16         46.84         24.36        46.81 o                         
 -23   3  16       1274.67       1315.67        70.07 o                         
 -21   3  16        117.88         76.86        28.82 o                         
 -19   3  16         79.44         58.39        35.33 o                         
 -17   3  16        516.25        550.73        43.98 o                         
 -15   3  16        649.48        643.79        36.56 o                         
 -13   3  16         10.91         10.80        21.35 o                         
 -11   3  16       4593.15       4473.13        81.87 o                         
  -9   3  16        247.59        223.93        18.80 o                         
  -7   3  16       3649.56       3747.57        67.86 o                         
  -5   3  16        618.41        634.88        25.80 o                         
  -3   3  16        617.51        685.41        28.11 o                         
  -1   3  16        696.36        742.31        37.73 o                         
   1   3  16        905.40        882.88        39.27 o                         
   3   3  16         60.54         43.12        23.34 o                         
   5   3  16       4502.95       4487.33        87.94 o                         
   7   3  16        104.25         99.04        32.07 o                         
   9   3  16       1844.23       1893.58        65.77 o                         
  11   3  16        240.09        259.65        38.18 o                         
  13   3  16        277.82        291.40        52.99 o                         
  15   3  16         40.30        103.03        54.58 o                         
  17   3  16        327.28        201.67        65.74 o                         
  19   3  16         26.62         54.78        77.68 o                         
 -24   4  16        842.14        797.58       110.00 o                         
 -22   4  16        102.91         73.89        50.83 o                         
 -20   4  16       1030.25        883.27        56.24 o                         
 -18   4  16         89.56         54.76        40.95 o                         
 -16   4  16       3820.42       3792.75        85.41 o                         
 -14   4  16         10.65        -23.36        23.36 o                         
 -12   4  16       1863.77       1808.33        60.88 o                         
 -10   4  16       2758.40       2744.43        85.65 o                         
  -8   4  16        430.46        452.99        30.68 o                         
  -6   4  16       4208.66       4227.91        84.70 o                         
  -4   4  16       5217.40       5220.67        81.60 o                         
  -2   4  16          5.49         23.19        21.28 o                         
   0   4  16       6007.36       6049.63        91.95 o                         
   2   4  16          5.79         -6.09        26.91 o                         
   4   4  16       4937.79       4941.82        96.24 o                         
   6   4  16       2036.41       2144.26        67.19 o                         
   8   4  16       1068.85       1113.33        65.76 o                         
  10   4  16       1333.57       1527.94        67.45 o                         
  12   4  16       2256.82       2287.62       102.84 o                         
  14   4  16         59.00         48.39        38.56 o                         
  16   4  16       3730.71       3856.22       133.55 o                         
  18   4  16          9.87          1.47        52.81 o                         
 -23   5  16         25.52         48.28        54.82 o                         
 -21   5  16       1008.09       1100.84        95.81 o                         
 -19   5  16        128.41         30.44        30.48 o                         
 -17   5  16       2271.40       2204.41       135.45 o                         
 -15   5  16          2.00         12.09        26.94 o                         
 -13   5  16          4.81        -35.09        35.09 o                         
 -11   5  16         95.59         95.96        28.40 o                         
  -9   5  16        148.45        107.29        41.63 o                         
  -7   5  16         67.20         29.75        33.08 o                         
  -5   5  16       3662.55       3899.67        79.16 o                         
  -3   5  16        808.13        915.25        44.67 o                         
  -1   5  16       4698.05       4892.77        91.35 o                         
   1   5  16        231.73        187.26        26.48 o                         
   3   5  16          7.12          3.10        25.48 o                         
   5   5  16         30.13         37.91        36.99 o                         
   7   5  16        334.99        363.39        41.71 o                         
   9   5  16        293.17        338.79        45.11 o                         
  11   5  16       1799.41       1835.43       102.21 o                         
  13   5  16        179.74        192.71        59.26 o                         
  15   5  16       1666.60       1568.60        87.86 o                         
 -20   6  16        245.32        191.12        69.68 o                         
 -18   6  16        431.71        426.59        48.59 o                         
 -16   6  16        189.65         79.15        51.56 o                         
 -14   6  16       1357.99       1391.33        62.67 o                         
 -12   6  16        308.83        233.53        37.75 o                         
 -10   6  16         47.67         57.92        50.98 o                         
  -8   6  16        174.33        125.45        30.23 o                         
  -6   6  16        151.40        146.77        64.29 o                         
  -4   6  16       1402.81       1364.26        53.69 o                         
  -2   6  16        349.40        266.62        37.95 o                         
   0   6  16          6.37         19.39        25.92 o                         
   2   6  16       1933.34       1970.49        66.85 o                         
   4   6  16        857.91        954.17        58.39 o                         
   6   6  16          9.74          5.63        38.47 o                         
   8   6  16        737.63        796.39       101.18 o                         
  10   6  16         62.36         61.77        58.24 o                         
  12   6  16        518.61        467.46       125.25 o                         
 -15   7  16        247.04        319.68       120.36 o                         
 -13   7  16        629.05        672.31       126.55 o                         
 -11   7  16        491.35        499.92       139.24 o                         
  -9   7  16        572.61        622.95        52.50 o                         
  -7   7  16         69.26         82.08        63.76 o                         
  -5   7  16         33.54        -33.67        51.46 o                         
  -3   7  16        250.11        265.93        47.41 o                         
  -1   7  16        418.29        436.93        56.35 o                         
   1   7  16        516.69        489.65        56.25 o                         
   3   7  16        947.73        970.92        69.97 o                         
   5   7  16        815.12        999.10        63.74 o                         
   7   7  16        345.62        279.99        56.41 o                         
   9   7  16        222.46        170.09        60.41 o                         
  -8   8  16        263.33        191.49        68.08 o                         
  -6   8  16        944.88        835.94        98.35 o                         
  -4   8  16        436.55        280.93        55.60 o                         
  -2   8  16        254.32        192.60        53.02 o                         
   0   8  16        127.01         34.47        41.51 o                         
 -27   1  17        563.48        716.82        79.38 o                         
 -25   1  17        114.90         38.69        67.72 o                         
 -23   1  17       1326.05       1418.30        53.73 o                         
 -21   1  17        108.11         53.61        43.04 o                         
 -19   1  17       2372.07       2632.30        67.30 o                         
 -17   1  17         11.68         -0.30        23.53 o                         
 -15   1  17       2670.24       2641.92        47.37 o                         
 -13   1  17         63.78         46.99        17.18 o                         
 -11   1  17       3179.21       3268.15        53.15 o                         
  -9   1  17        383.13        365.80        18.49 o                         
  -7   1  17       6421.09       6468.06        86.04 o                         
  -5   1  17        396.37        435.40        33.27 o                         
  -3   1  17       4262.29       4313.70        70.24 o                         
  -1   1  17        169.52        167.75        17.52 o                         
   1   1  17       1438.59       1450.53        36.82 o                         
   3   1  17       1452.10       1529.39        49.27 o                         
   5   1  17       3768.88       3934.03        88.82 o                         
   7   1  17        456.77        382.93        33.25 o                         
   9   1  17       4145.59       4394.55        88.12 o                         
  11   1  17        107.77         66.94        28.08 o                         
  13   1  17       2427.41       2401.19        89.08 o                         
  15   1  17         20.15        -18.09        31.70 o                         
  17   1  17       1056.56        947.74        71.28 o                         
  19   1  17         32.09        -44.33        53.90 o                         
 -26   2  17          0.69        -25.74        54.72 o                         
 -24   2  17         14.68        -39.28        39.28 o                         
 -22   2  17          8.29        -28.59        28.59 o                         
 -20   2  17        121.64         70.94        20.09 o                         
 -18   2  17        578.24        657.54        46.39 o                         
 -16   2  17        153.09        165.50        19.88 o                         
 -14   2  17       2313.51       2428.82        60.65 o                         
 -12   2  17        478.08        532.51        31.72 o                         
 -10   2  17        109.74        125.38        22.98 o                         
  -8   2  17        440.63        521.91        26.23 o                         
  -6   2  17         49.09         52.18        16.80 o                         
  -4   2  17        473.02        510.24        29.35 o                         
  -2   2  17       3768.36       3745.61        60.92 o                         
   0   2  17        291.23        281.40        22.26 o                         
   2   2  17       3222.73       3117.14        80.02 o                         
   4   2  17        532.30        489.56        35.08 o                         
   6   2  17        113.12        117.76        26.58 o                         
   8   2  17        836.57        836.35        43.90 o                         
  10   2  17          6.74         17.43        28.02 o                         
  12   2  17         21.49        -20.02        33.43 o                         
  14   2  17       1832.74       1763.81       102.23 o                         
  16   2  17          2.94         -1.05        42.82 o                         
  18   2  17        866.18        851.28        88.88 o                         
  20   2  17         97.04         78.85        59.06 o                         
 -25   3  17        632.96        505.47        53.61 o                         
 -23   3  17        481.15        424.29        66.42 o                         
 -21   3  17         88.92         44.26        44.65 o                         
 -19   3  17       1866.37       1931.09        93.67 o                         
 -17   3  17        818.69        831.31        44.56 o                         
 -15   3  17       3804.41       3922.84        84.33 o                         
 -13   3  17         68.52         40.12        22.08 o                         
 -11   3  17       5696.60       5689.85        92.16 o                         
  -9   3  17       1170.03       1144.83        46.90 o                         
  -7   3  17       2077.52       2202.36        52.91 o                         
  -5   3  17       1759.43       1760.74        43.16 o                         
  -3   3  17       2824.40       2700.86        61.48 o                         
  -1   3  17        476.39        451.47        31.82 o                         
   1   3  17       6806.05       7035.95       104.41 o                         
   3   3  17        335.32        302.19        29.09 o                         
   5   3  17       5542.94       5760.62       112.23 o                         
   7   3  17       1170.05       1112.99        53.10 o                         
   9   3  17       1762.49       1755.37        67.72 o                         
  11   3  17        551.73        531.64        54.78 o                         
  13   3  17       1997.27       2125.52        76.02 o                         
  15   3  17        350.18        266.06        71.84 o                         
  17   3  17       4007.03       4213.72       199.32 o                         
  19   3  17         25.72         68.06        66.38 o                         
 -24   4  17        463.89        477.33        69.42 o                         
 -22   4  17        132.84        164.43        54.96 o                         
 -20   4  17       1486.36       1465.24        63.42 o                         
 -18   4  17        107.86        115.68        32.68 o                         
 -16   4  17        347.37        296.73        32.33 o                         
 -14   4  17        318.80        308.66        41.31 o                         
 -12   4  17        329.49        357.80        28.81 o                         
 -10   4  17         72.16        125.87        39.79 o                         
  -8   4  17       4191.87       4342.65       103.60 o                         
  -6   4  17        379.43        330.74        41.52 o                         
  -4   4  17       3951.73       4229.55        78.94 o                         
  -2   4  17        652.94        681.68        33.19 o                         
   0   4  17       1480.89       1438.51        64.95 o                         
   2   4  17        745.99        720.16        44.03 o                         
   4   4  17        286.68        229.21        34.58 o                         
   6   4  17        109.86        100.06        31.58 o                         
   8   4  17       3757.96       3727.50        98.31 o                         
  10   4  17        241.99        166.80        41.52 o                         
  12   4  17       1760.78       1377.47       102.48 o                         
  14   4  17        447.45        394.78        53.36 o                         
  16   4  17        856.16        840.29        78.83 o                         
 -21   5  17        215.87        112.72        82.59 o                         
 -19   5  17        859.24        929.42       104.35 o                         
 -17   5  17         10.00          4.18        42.48 o                         
 -15   5  17       1185.27       1072.18        74.95 o                         
 -13   5  17         11.80        -30.40        62.76 o                         
 -11   5  17        181.39        178.68        37.64 o                         
  -9   5  17         15.71         31.20        32.39 o                         
  -7   5  17        571.03        522.37        49.30 o                         
  -5   5  17       1783.85       1787.01        61.77 o                         
  -3   5  17       1722.97       1751.92        54.94 o                         
  -1   5  17        247.62        243.19        37.60 o                         
   1   5  17        321.18        379.14        34.32 o                         
   3   5  17        707.75        674.93        49.19 o                         
   5   5  17         58.71         81.64        37.73 o                         
   7   5  17         16.68         37.16        38.89 o                         
   9   5  17        236.81        113.64        41.92 o                         
  11   5  17          7.40        -16.41        48.44 o                         
  13   5  17       1349.07       1239.12        94.65 o                         
  15   5  17          2.44        -36.44        53.85 o                         
 -18   6  17        771.49        790.98       112.96 o                         
 -16   6  17          6.58         29.95        81.47 o                         
 -14   6  17       1258.48       1275.88        99.33 o                         
 -12   6  17         15.09         81.17        63.79 o                         
 -10   6  17       1706.35       1672.74       112.03 o                         
  -8   6  17        239.67        241.96        41.86 o                         
  -6   6  17       1496.92       1528.21        62.45 o                         
  -4   6  17        291.99        339.48        35.84 o                         
  -2   6  17       3068.69       3277.36        88.85 o                         
   0   6  17         31.77         -5.69        31.62 o                         
   2   6  17       1244.91       1294.57        68.00 o                         
   4   6  17          9.10        -10.52        31.75 o                         
   6   6  17       2112.04       2088.78        73.87 o                         
   8   6  17        136.87         38.34        42.44 o                         
  10   6  17       1390.94       1358.35        96.85 o                         
  12   6  17         55.96        -44.82        53.74 o                         
 -13   7  17       1109.85       1135.81        94.63 o                         
 -11   7  17        835.90        741.45        83.39 o                         
  -9   7  17         87.07         72.12       100.34 o                         
  -7   7  17       1490.73       1568.41       114.61 o                         
  -5   7  17        428.72        370.30        39.96 o                         
  -3   7  17        102.12         30.44        33.69 o                         
  -1   7  17        970.83        890.69        55.44 o                         
   1   7  17         40.33         14.57        66.40 o                         
   3   7  17       2695.06       2798.13        91.83 o                         
   5   7  17       1370.33       1423.91       108.18 o                         
   7   7  17         94.70        -25.23        50.48 o                         
 -26   0  18        673.72        588.61       112.07 o                         
 -24   0  18        228.46        188.95        67.70 o                         
 -22   0  18        136.94         97.18        59.82 o                         
 -20   0  18        278.13        272.48        47.35 o                         
 -18   0  18        197.36        114.86        42.73 o                         
 -16   0  18       1415.18       1634.09        74.51 o                         
 -14   0  18       1771.24       1765.87        71.61 o                         
 -12   0  18        164.78        220.93        41.31 o                         
 -10   0  18       2437.25       2510.49        75.08 o                         
  -8   0  18        124.67        116.46        26.67 o                         
  -6   0  18       6164.16       6182.28       128.84 o                         
  -4   0  18         97.30         89.57        35.37 o                         
  -2   0  18         68.63        111.95        35.62 o                         
   0   0  18       5441.08       5555.23       139.44 o                         
   2   0  18       2732.78       2798.29        74.53 o                         
   4   0  18        184.10        205.93        35.75 o                         
   6   0  18       1705.94       1649.26        75.22 o                         
   8   0  18         86.13         13.21        42.81 o                         
  10   0  18       2386.80       2566.31       111.33 o                         
  12   0  18         10.56        -41.57        50.07 o                         
  14   0  18        373.05        327.46        56.98 o                         
  16   0  18        583.71        351.32        65.69 o                         
  18   0  18        417.75        387.95       144.49 o                         
 -25   1  18       1491.69       1591.54       156.34 o                         
 -23   1  18         14.24        -41.28        41.28 o                         
 -21   1  18       1212.25       1225.06        51.44 o                         
 -19   1  18       1503.96       1531.80        51.55 o                         
 -17   1  18         22.26         13.76        25.02 o                         
 -15   1  18       4395.74       4483.91        78.26 o                         
 -13   1  18         67.57         44.09        19.06 o                         
 -11   1  18       1173.11       1204.66        35.05 o                         
  -9   1  18       8027.64       7686.72        96.16 o                         
  -7   1  18         18.18          3.97        16.66 o                         
  -5   1  18       4928.25       4860.81        69.11 o                         
  -3   1  18       4564.21       4583.85        66.55 o                         
  -1   1  18        389.67        420.48        22.00 o                         
   1   1  18      10133.61      10368.00       148.69 o                         
   3   1  18         45.20         24.92        25.29 o                         
   5   1  18        630.99        620.61        38.92 o                         
   7   1  18       5033.04       5016.28        95.56 o                         
   9   1  18          0.29          0.18        26.06 o                         
  11   1  18       2263.88       2308.36        70.64 o                         
  13   1  18       2159.28       2104.46        76.65 o                         
  15   1  18        230.13        160.15        42.73 o                         
  17   1  18       1975.26       1599.14       125.44 o                         
  19   1  18         96.60         96.20        73.09 o                         
 -26   2  18       1565.87       2021.56       107.42 o                         
 -24   2  18         80.26         24.10        58.87 o                         
 -22   2  18       1101.61       1145.96        62.49 o                         
 -20   2  18        247.14        178.16        27.27 o                         
 -18   2  18       4743.87       4852.38        83.19 o                         
 -16   2  18       3490.84       3507.64        77.62 o                         
 -14   2  18       2443.51       2398.41        59.67 o                         
 -12   2  18        181.62        207.05        23.70 o                         
 -10   2  18       8098.02       8254.47       113.27 o                         
  -8   2  18        119.38         53.90        20.50 o                         
  -6   2  18       9420.64       9279.56       176.14 o                         
  -4   2  18        873.43        886.70        34.77 o                         
  -2   2  18       6004.24       6031.65        83.92 o                         
   0   2  18       2755.52       2801.70        59.58 o                         
   2   2  18       6387.43       6354.01       101.46 o                         
   4   2  18       1068.77       1100.23        41.75 o                         
   6   2  18       4656.12       4839.72        92.16 o                         
   8   2  18          0.81        -35.80        35.80 o                         
  10   2  18       2913.94       3114.21        83.75 o                         
  12   2  18        258.16        235.84        54.33 o                         
  14   2  18       2430.57       2425.79        92.32 o                         
  16   2  18       1338.77       1190.58       114.29 o                         
  18   2  18       1687.23       1632.18        97.14 o                         
 -25   3  18        691.20        572.03        45.18 o                         
 -23   3  18         18.89         35.04        46.54 o                         
 -21   3  18        911.87        825.58        80.35 o                         
 -19   3  18         42.60        -20.67        36.20 o                         
 -17   3  18        308.19        286.36        31.76 o                         
 -15   3  18        861.41        915.58        55.22 o                         
 -13   3  18        690.19        736.70        36.41 o                         
 -11   3  18         27.23         22.47        21.83 o                         
  -9   3  18       3400.74       3598.40        67.76 o                         
  -7   3  18        171.82        169.31        24.77 o                         
  -5   3  18       3681.57       3647.62        85.83 o                         
  -3   3  18        239.11        232.88        26.77 o                         
  -1   3  18        868.27        912.08        44.83 o                         
   1   3  18       1175.23       1220.68        55.21 o                         
   3   3  18       1041.52       1098.78        42.41 o                         
   5   3  18        158.93        181.95        33.18 o                         
   7   3  18       2607.86       2792.51        95.92 o                         
   9   3  18        111.28         46.04        42.89 o                         
  11   3  18       1887.68       1936.16        77.26 o                         
  13   3  18         24.74         65.75        38.55 o                         
  15   3  18        328.78        256.55        85.02 o                         
  17   3  18        274.77        183.89        84.01 o                         
 -22   4  18         31.04         -3.60        50.83 o                         
 -20   4  18         41.19        -13.41        72.09 o                         
 -18   4  18       2218.88       2037.66       116.89 o                         
 -16   4  18        120.69         76.10        33.41 o                         
 -14   4  18       1683.80       1572.22        64.31 o                         
 -12   4  18        130.55        178.49        48.43 o                         
 -10   4  18         66.29         45.27        49.93 o                         
  -8   4  18        796.88        795.51        40.04 o                         
  -6   4  18        426.80        352.36        31.86 o                         
  -4   4  18        173.63         90.56        26.60 o                         
  -2   4  18       4248.14       4381.89        90.25 o                         
   0   4  18       1275.76       1249.33        50.01 o                         
   2   4  18       3519.74       3613.76       100.61 o                         
   4   4  18        305.45        304.29        32.12 o                         
   6   4  18         46.88        -19.21        48.33 o                         
   8   4  18       1015.96        963.00        58.13 o                         
  10   4  18         81.19         76.59        37.43 o                         
  12   4  18         44.94          9.98        52.66 o                         
  14   4  18       2663.15       2955.57       126.95 o                         
  16   4  18          6.05         10.13        53.91 o                         
 -21   5  18         20.01         19.87        61.54 o                         
 -19   5  18        389.41        413.72        65.92 o                         
 -17   5  18         78.80         53.43        39.60 o                         
 -15   5  18        850.64        804.71        50.06 o                         
 -13   5  18          3.79         20.37        53.74 o                         
 -11   5  18        421.89        340.65        85.53 o                         
  -9   5  18        214.74        225.29        48.47 o                         
  -7   5  18        550.17        549.96        41.86 o                         
  -5   5  18        110.88         57.12        33.68 o                         
  -3   5  18        419.85        429.62        34.31 o                         
  -1   5  18         26.31        -29.83        29.83 o                         
   1   5  18       1478.96       1609.92        64.25 o                         
   3   5  18          5.42          2.88        34.89 o                         
   5   5  18        689.83        634.95        70.14 o                         
   7   5  18        199.14        158.28        45.58 o                         
   9   5  18        560.05        527.38        78.28 o                         
  11   5  18         75.81         74.15        71.62 o                         
  13   5  18        221.49        312.90        68.22 o                         
 -18   6  18          9.07        -47.05        74.88 o                         
 -16   6  18        808.28        848.84        70.96 o                         
 -14   6  18        152.97        202.10        53.22 o                         
 -12   6  18        760.35        749.75       110.91 o                         
 -10   6  18       2212.88       2593.63       187.57 o                         
  -8   6  18          6.06         60.14        51.45 o                         
  -6   6  18       4336.15       4558.49       124.21 o                         
  -4   6  18        564.53        575.71        78.11 o                         
  -2   6  18        163.92        177.20        36.43 o                         
   0   6  18        444.76        492.46        45.31 o                         
   2   6  18        188.33        199.60        56.00 o                         
   4   6  18       1886.91       1689.02        89.27 o                         
   6   6  18       1402.53       1560.00        83.46 o                         
   8   6  18          3.27        -69.90        69.90 o                         
  10   6  18       1721.49       1641.16        92.42 o                         
 -11   7  18        553.34        368.35       152.37 o                         
  -9   7  18         37.92        -55.35        64.15 o                         
  -7   7  18        581.75        512.85       108.72 o                         
  -5   7  18         29.24         -7.16        30.72 o                         
  -3   7  18         85.80         60.34        47.17 o                         
  -1   7  18         78.88         58.33        42.32 o                         
   1   7  18        387.43        353.33        88.71 o                         
   3   7  18        130.29         52.84        50.02 o                         
   5   7  18        258.27        182.33        79.43 o                         
 -25   1  19       2127.56       2310.38       104.64 o                         
 -23   1  19         19.58          9.48        53.30 o                         
 -21   1  19        569.81        540.33        43.68 o                         
 -19   1  19        321.62        305.89        34.05 o                         
 -17   1  19       1655.70       1806.26        57.25 o                         
 -15   1  19        353.76        309.43        30.58 o                         
 -13   1  19       2865.76       2824.05        55.47 o                         
 -11   1  19        112.34        112.89        20.60 o                         
  -9   1  19       5727.90       5832.69        79.11 o                         
  -7   1  19        128.01        128.87        19.48 o                         
  -5   1  19       6187.16       6339.93        91.90 o                         
  -3   1  19        138.69        145.07        19.02 o                         
  -1   1  19        974.98       1003.12        40.81 o                         
   1   1  19         12.27         19.27        29.66 o                         
   3   1  19       9854.34      10072.37       145.66 o                         
   5   1  19          9.20         13.26        28.71 o                         
   7   1  19       3453.79       3673.40        92.13 o                         
   9   1  19         15.85         13.73        39.69 o                         
  11   1  19       2282.49       2375.36        72.24 o                         
  13   1  19        269.38        180.86        39.81 o                         
  15   1  19        515.86        564.12       102.49 o                         
  17   1  19         36.29         66.56        65.57 o                         
 -24   2  19          7.05         94.08        41.53 o                         
 -22   2  19         55.97        -20.72        34.03 o                         
 -20   2  19         53.85         18.36        41.19 o                         
 -18   2  19        574.48        593.13        33.97 o                         
 -16   2  19        561.73        555.20        36.10 o                         
 -14   2  19         61.04         37.41        24.03 o                         
 -12   2  19        246.39        223.10        26.60 o                         
 -10   2  19          6.56        -20.42        25.33 o                         
  -8   2  19        186.94        174.40        20.81 o                         
  -6   2  19         83.30         78.55        19.89 o                         
  -4   2  19        729.76        764.91        36.26 o                         
  -2   2  19       1368.18       1381.74        45.75 o                         
   0   2  19       1321.12       1436.33        49.00 o                         
   2   2  19        248.77        215.32        23.62 o                         
   4   2  19        207.04        163.19        25.41 o                         
   6   2  19        323.51        326.07        31.82 o                         
   8   2  19         35.07         34.71        31.64 o                         
  10   2  19          0.73        -23.66        23.66 o                         
  12   2  19        441.97        414.04        39.94 o                         
  14   2  19        519.00        534.93        46.29 o                         
  16   2  19        456.68        462.55        69.43 o                         
 -23   3  19         18.88         52.59        54.74 o                         
 -21   3  19        189.48        285.85        74.86 o                         
 -19   3  19         12.46         28.89        46.52 o                         
 -17   3  19       2916.91       3023.66        73.68 o                         
 -15   3  19          8.49         39.47        27.11 o                         
 -13   3  19         56.91         79.57        33.80 o                         
 -11   3  19         12.69         -7.73        24.92 o                         
  -9   3  19         64.60         53.08        23.50 o                         
  -7   3  19          2.96         13.31        18.53 o                         
  -5   3  19       2793.05       2866.22        72.09 o                         
  -3   3  19         95.34         68.32        30.51 o                         
  -1   3  19       5610.33       5822.94        95.04 o                         
   1   3  19         83.76         82.45        26.85 o                         
   3   3  19        923.04        956.55        61.12 o                         
   5   3  19          7.29         17.82        37.04 o                         
   7   3  19         62.54         60.62        31.27 o                         
   9   3  19          8.58        -26.43        36.97 o                         
  11   3  19       1043.53        995.88        75.03 o                         
  13   3  19          8.89         23.16        65.76 o                         
  15   3  19       3063.86       3273.08       211.90 o                         
 -22   4  19        633.93        680.47        66.47 o                         
 -20   4  19         36.25         -3.62        84.62 o                         
 -18   4  19         81.34         78.00        82.96 o                         
 -16   4  19          0.85         32.94        35.74 o                         
 -14   4  19        132.66        129.92        27.25 o                         
 -12   4  19          6.23        -31.46        31.46 o                         
 -10   4  19        438.10        456.73        60.75 o                         
  -8   4  19       1145.58       1242.58        53.76 o                         
  -6   4  19       2497.98       2631.37        70.94 o                         
  -4   4  19         93.73         68.31        28.05 o                         
  -2   4  19         95.46         54.92        28.99 o                         
   0   4  19        125.62        114.79        28.32 o                         
   2   4  19        302.95        308.84        36.83 o                         
   4   4  19         28.82          0.65        50.56 o                         
   6   4  19       1291.88       1295.75        56.44 o                         
   8   4  19        691.84        597.08        50.39 o                         
  10   4  19       1283.58       1146.24        82.34 o                         
  12   4  19         15.99        -24.90        69.96 o                         
  14   4  19         71.51         42.33        55.58 o                         
 -19   5  19        879.88        966.10        85.31 o                         
 -17   5  19       1350.02       1327.15        87.50 o                         
 -15   5  19       1197.14       1135.51       110.14 o                         
 -13   5  19       2963.55       3067.23       132.87 o                         
 -11   5  19       1472.49       1411.42        69.84 o                         
  -9   5  19       2349.38       2511.46        83.19 o                         
  -7   5  19       1805.36       1768.82       131.05 o                         
  -5   5  19       3091.01       3129.43        96.17 o                         
  -3   5  19        590.01        559.23        43.62 o                         
  -1   5  19        737.74        709.78        46.05 o                         
   1   5  19        669.17        631.52        52.19 o                         
   3   5  19       5937.70       5847.65       166.13 o                         
   5   5  19       1585.99       1606.53        73.70 o                         
   7   5  19       1184.09       1288.54        80.42 o                         
   9   5  19        519.87        490.53        76.86 o                         
  11   5  19       1473.17       1373.19       187.81 o                         
 -16   6  19        488.74        315.57        64.07 o                         
 -14   6  19        142.78        138.30        59.56 o                         
 -12   6  19        697.19        649.22        82.27 o                         
 -10   6  19        284.94        233.95        78.18 o                         
  -8   6  19        322.11        262.35        43.83 o                         
  -6   6  19         70.95         81.50        70.74 o                         
  -4   6  19        651.51        649.37        63.22 o                         
  -2   6  19        110.48         96.09        49.93 o                         
   0   6  19       1021.34       1035.30        52.70 o                         
   2   6  19        458.09        363.88        47.90 o                         
   4   6  19       1446.38       1380.71        78.61 o                         
   6   6  19         20.13         19.03        51.62 o                         
   8   6  19        350.93        359.74       112.29 o                         
  -9   7  19        139.87        144.45        54.08 o                         
  -7   7  19         16.90        -27.69        66.17 o                         
  -5   7  19        238.31        297.96        77.90 o                         
  -3   7  19         68.52        124.64        54.12 o                         
  -1   7  19        191.12        245.20       141.74 o                         
   1   7  19         76.10         95.02        55.76 o                         
 -24   0  20        599.51        438.14        83.35 o                         
 -22   0  20         50.16         66.11        58.26 o                         
 -20   0  20          5.79          0.97        54.68 o                         
 -18   0  20        110.88         69.21        37.50 o                         
 -16   0  20       1066.46       1198.38        79.91 o                         
 -14   0  20       3105.60       3110.80        88.95 o                         
 -12   0  20       2346.61       2684.17        92.86 o                         
 -10   0  20       1860.57       1925.93        70.33 o                         
  -8   0  20        245.81        319.17        37.62 o                         
  -6   0  20        458.91        509.81        34.08 o                         
  -4   0  20         72.37         63.94        42.30 o                         
  -2   0  20        173.61        103.09        43.37 o                         
   0   0  20        337.17        439.03        49.73 o                         
   2   0  20       2164.36       2222.77        95.15 o                         
   4   0  20       7497.50       7798.31       189.23 o                         
   6   0  20       4378.74       4264.94       146.80 o                         
   8   0  20         29.82         37.69        40.09 o                         
  10   0  20         20.88        -56.20        76.43 o                         
  12   0  20         59.02        180.32        99.76 o                         
  14   0  20         84.35        175.84        87.06 o                         
  16   0  20        341.33        313.60       119.71 o                         
 -25   1  20         17.26         22.81        45.21 o                         
 -23   1  20          6.53        -37.57        37.57 o                         
 -21   1  20        140.27        115.09        44.60 o                         
 -19   1  20        237.12        213.59        37.47 o                         
 -17   1  20       2361.40       2442.91        94.26 o                         
 -15   1  20        123.32         80.22        36.33 o                         
 -13   1  20        668.98        713.92        35.91 o                         
 -11   1  20         53.73         63.18        19.76 o                         
  -9   1  20         39.83         17.48        17.19 o                         
  -7   1  20        494.21        479.62        26.98 o                         
  -5   1  20        176.61        167.04        21.87 o                         
  -3   1  20        102.85        114.49        21.08 o                         
  -1   1  20       5919.87       6148.32       100.11 o                         
   1   1  20          2.65          0.09        24.23 o                         
   3   1  20       1168.77       1244.33        52.73 o                         
   5   1  20        204.86        187.18        35.96 o                         
   7   1  20         25.15         76.72        31.96 o                         
   9   1  20        623.03        574.73        53.41 o                         
  11   1  20         11.57         -8.68        37.05 o                         
  13   1  20          6.98        -44.61        44.61 o                         
  15   1  20       1790.29       1880.36       118.61 o                         
  17   1  20         28.31        -57.61        57.61 o                         
 -24   2  20       2288.14       2225.08       100.40 o                         
 -22   2  20         46.85         -5.55        71.09 o                         
 -20   2  20       3718.56       3813.17       103.72 o                         
 -18   2  20        562.22        516.15        34.56 o                         
 -16   2  20       3473.37       3443.21        87.70 o                         
 -14   2  20       1722.25       1678.64        71.97 o                         
 -12   2  20       1657.28       1547.41        56.52 o                         
 -10   2  20       2917.70       3117.99        66.00 o                         
  -8   2  20       7607.46       7612.22       103.84 o                         
  -6   2  20        392.55        405.31        31.78 o                         
  -4   2  20      11508.19      11869.43       161.04 o                         
  -2   2  20        563.97        556.33        31.83 o                         
   0   2  20       3891.93       4098.41        76.87 o                         
   2   2  20       3581.87       3552.79        72.61 o                         
   4   2  20       4258.16       4096.82        96.29 o                         
   6   2  20       1062.19       1039.92        59.19 o                         
   8   2  20       6200.79       6574.98       136.28 o                         
  10   2  20        101.52         35.91        44.27 o                         
  12   2  20       6108.96       6499.91       149.60 o                         
  14   2  20        348.40        349.02        63.97 o                         
  16   2  20       2317.96       2249.22       135.86 o                         
 -23   3  20        255.61        320.65        60.70 o                         
 -21   3  20        564.22        577.97        48.76 o                         
 -19   3  20        312.03        196.79        68.75 o                         
 -17   3  20          0.78        -18.98        48.49 o                         
 -15   3  20         16.91         24.81        44.74 o                         
 -13   3  20        286.28        300.13        29.11 o                         
 -11   3  20         59.86         56.78        26.78 o                         
  -9   3  20        162.06        149.49        28.96 o                         
  -7   3  20       1600.84       1609.43        47.29 o                         
  -5   3  20       1457.25       1574.53        50.68 o                         
  -3   3  20       1222.56       1211.42        60.05 o                         
  -1   3  20         16.20         28.98        50.57 o                         
   1   3  20          2.61          8.01        26.76 o                         
   3   3  20        501.71        559.84        62.62 o                         
   5   3  20        272.06        198.75        45.16 o                         
   7   3  20        100.18         90.87        37.61 o                         
   9   3  20       1492.59       1473.56        68.56 o                         
  11   3  20        584.43        490.34        73.43 o                         
  13   3  20        499.25        493.51       103.30 o                         
  15   3  20         11.27        -67.98        75.83 o                         
 -20   4  20         34.44         66.51        34.93 o                         
 -18   4  20          0.80         34.59        61.43 o                         
 -16   4  20       1587.36       1422.09        58.05 o                         
 -14   4  20        267.72        250.75        66.23 o                         
 -12   4  20        256.51        229.50        38.09 o                         
 -10   4  20         74.52         75.17        30.59 o                         
  -8   4  20         38.35         28.54        30.23 o                         
  -6   4  20        165.70         97.21        32.53 o                         
  -4   4  20        187.65        124.16        30.73 o                         
  -2   4  20        505.87        527.50        40.18 o                         
   0   4  20        919.25        906.32        46.78 o                         
   2   4  20          5.86        -37.70        37.70 o                         
   4   4  20       1070.23       1086.05        73.64 o                         
   6   4  20          4.22        -47.31        49.16 o                         
   8   4  20          9.26        -18.66        66.48 o                         
  10   4  20         10.52         57.60        53.77 o                         
  12   4  20        472.30        471.18        70.13 o                         
 -17   5  20         27.06        -40.78        63.27 o                         
 -15   5  20        771.81        685.44        72.11 o                         
 -13   5  20       1235.69       1337.20        95.62 o                         
 -11   5  20        546.54        585.20        61.87 o                         
  -9   5  20        413.45        432.16        38.86 o                         
  -7   5  20         11.26         12.82        30.82 o                         
  -5   5  20          8.65          3.30        28.01 o                         
  -3   5  20        115.88         58.13        49.14 o                         
  -1   5  20         62.19         32.38        52.51 o                         
   1   5  20        932.32        876.31        53.25 o                         
   3   5  20       1851.12       1946.90        86.05 o                         
   5   5  20       1021.17        950.63        98.94 o                         
   7   5  20        410.53        356.70        74.13 o                         
   9   5  20          8.83         57.65        67.22 o                         
 -14   6  20        601.04        458.04        75.58 o                         
 -12   6  20        532.16        472.03        67.38 o                         
 -10   6  20        411.99        371.30        60.09 o                         
  -8   6  20       1858.28       1975.14        88.11 o                         
  -6   6  20        752.67        689.72        58.10 o                         
  -4   6  20       1203.98       1091.02        66.11 o                         
  -2   6  20       1170.92       1154.87        69.85 o                         
   0   6  20         51.88         -4.63        50.01 o                         
   2   6  20       1681.07       1484.00        82.43 o                         
   4   6  20       1931.92       1753.90       106.80 o                         
   6   6  20          4.51         19.85        46.64 o                         
 -23   1  21        844.29        830.37        64.78 o                         
 -21   1  21         38.71         65.33        33.08 o                         
 -19   1  21       1956.23       2120.51        92.01 o                         
 -17   1  21        795.18        767.81        40.43 o                         
 -15   1  21       2639.27       2691.30        68.88 o                         
 -13   1  21        244.28        270.57        23.53 o                         
 -11   1  21       5201.48       5609.71       109.09 o                         
  -9   1  21        181.49        191.17        29.73 o                         
  -7   1  21       3522.33       3594.36        75.79 o                         
  -5   1  21       1407.75       1349.43        66.77 o                         
  -3   1  21       2453.42       2549.48        77.44 o                         
  -1   1  21        296.83        318.03        39.56 o                         
   1   1  21       4053.98       4095.89        93.15 o                         
   3   1  21        318.26        314.67        35.27 o                         
   5   1  21       4035.14       4281.73        98.54 o                         
   7   1  21         19.01        -21.96        32.94 o                         
   9   1  21       1683.87       1573.82        63.76 o                         
  11   1  21        857.67        745.25        59.69 o                         
  13   1  21       1917.29       1840.61       107.05 o                         
  15   1  21         36.78        -43.55        60.07 o                         
 -22   2  21         80.97         15.12        59.31 o                         
 -20   2  21        436.77        511.31        51.36 o                         
 -18   2  21        128.48         61.09        64.59 o                         
 -16   2  21        528.78        492.91        39.66 o                         
 -14   2  21         53.09         26.39        38.40 o                         
 -12   2  21         36.86         25.05        30.93 o                         
 -10   2  21          2.43        -24.38        24.38 o                         
  -8   2  21         89.33         83.01        23.39 o                         
  -6   2  21        584.54        489.27        37.42 o                         
  -4   2  21       1013.57       1032.18        43.72 o                         
  -2   2  21         63.18         54.77        26.66 o                         
   0   2  21       1354.31       1309.16        40.98 o                         
   2   2  21          5.98         32.75        45.56 o                         
   4   2  21        185.81        214.88        43.42 o                         
   6   2  21         11.31         92.40        53.97 o                         
   8   2  21        141.98         40.95        36.99 o                         
  10   2  21        402.56        337.75        50.82 o                         
  12   2  21        425.81        295.04        76.77 o                         
  14   2  21          0.84        -12.85        84.72 o                         
 -21   3  21        570.24        636.31        75.07 o                         
 -19   3  21        672.84        827.96       105.61 o                         
 -17   3  21        233.54        193.45        33.95 o                         
 -15   3  21        392.68        361.13        43.79 o                         
 -13   3  21          0.83          0.03        22.86 o                         
 -11   3  21         12.29         43.02        21.79 o                         
  -9   3  21          2.77        -12.16        23.74 o                         
  -7   3  21        587.94        600.16        35.03 o                         
  -5   3  21       1277.81       1534.75        50.78 o                         
  -3   3  21        942.21        963.17        41.65 o                         
  -1   3  21       1149.40       1282.51        59.36 o                         
   1   3  21         35.00         30.36        29.43 o                         
   3   3  21        914.03        928.03        50.52 o                         
   5   3  21         17.98        -25.40        48.37 o                         
   7   3  21         20.71         14.42        28.34 o                         
   9   3  21        644.12        739.89        75.90 o                         
  11   3  21        693.15        726.60       138.53 o                         
  13   3  21        811.30        814.14       142.09 o                         
 -20   4  21          0.93         -4.59        38.19 o                         
 -18   4  21       1115.36        999.86       108.73 o                         
 -16   4  21         57.15        -10.34        33.54 o                         
 -14   4  21        154.36        201.07        47.56 o                         
 -12   4  21        493.14        417.38        50.17 o                         
 -10   4  21        301.13        322.90        43.10 o                         
  -8   4  21        210.97        212.93        39.42 o                         
  -6   4  21        234.72        166.53        33.85 o                         
  -4   4  21          4.53         -0.29        23.36 o                         
  -2   4  21       1873.90       1990.02        63.84 o                         
   0   4  21        199.59        330.90        34.69 o                         
   2   4  21        224.73        154.60        35.29 o                         
   4   4  21        687.28        618.93        79.58 o                         
   6   4  21        591.40        578.68        66.17 o                         
   8   4  21        261.94        412.33       119.06 o                         
  10   4  21        101.82        110.28        58.86 o                         
 -17   5  21       2037.20       1993.12       211.09 o                         
 -15   5  21       2069.90       1769.97       123.83 o                         
 -13   5  21        303.13        178.86        99.05 o                         
 -11   5  21       4304.92       4705.11       140.06 o                         
  -9   5  21       1461.27       1337.19        69.05 o                         
  -7   5  21       3406.13       3367.10       142.70 o                         
  -5   5  21       3321.42       3327.95        97.85 o                         
  -3   5  21       1755.06       1672.51       124.14 o                         
  -1   5  21       2233.46       2085.49       119.65 o                         
   1   5  21       2919.04       2707.63       129.13 o                         
   3   5  21       2372.34       2101.47       163.33 o                         
   5   5  21       3237.63       3254.25       153.73 o                         
   7   5  21        330.56        337.95        61.35 o                         
 -12   6  21        671.26        565.53        65.14 o                         
 -10   6  21        126.21        151.86        53.41 o                         
  -8   6  21        305.90        218.22        57.50 o                         
  -6   6  21          6.57        -42.14        54.01 o                         
  -4   6  21        116.07         41.88        90.76 o                         
  -2   6  21         14.45        -50.94        74.71 o                         
   0   6  21       1066.40        934.73        75.53 o                         
   2   6  21        337.37        163.42        61.60 o                         
 -22   0  22        156.65        170.92        68.86 o                         
 -20   0  22        364.40        531.59        63.16 o                         
 -18   0  22       1118.71       1068.85        97.88 o                         
 -16   0  22        141.71        120.57        41.24 o                         
 -14   0  22       1962.51       2034.51        94.74 o                         
 -12   0  22       2985.50       3262.88       118.55 o                         
 -10   0  22       4725.89       4629.65       103.01 o                         
  -8   0  22        145.44        133.93        29.60 o                         
  -6   0  22         86.64         70.00        40.31 o                         
  -4   0  22        507.84        508.66        66.08 o                         
  -2   0  22        549.92        472.78        61.68 o                         
   0   0  22        266.56        303.93        57.32 o                         
   2   0  22       6564.89       7063.88       193.05 o                         
   4   0  22       1844.90       1728.52        95.34 o                         
   6   0  22        922.36        857.34        72.41 o                         
   8   0  22        149.86         -6.81        74.57 o                         
  10   0  22         20.97        -49.04       115.90 o                         
  12   0  22        639.72        781.94       109.80 o                         
  14   0  22        273.12        119.74       101.32 o                         
 -23   1  22        101.87        135.44        39.72 o                         
 -21   1  22        148.27        141.78        48.66 o                         
 -19   1  22        346.35        327.20        51.12 o                         
 -17   1  22        129.43        126.22        45.79 o                         
 -15   1  22        383.76        478.44        42.35 o                         
 -13   1  22       1435.21       1488.37        49.10 o                         
 -11   1  22          2.37        -14.96        25.90 o                         
  -9   1  22        541.67        515.27        29.77 o                         
  -7   1  22        123.06        112.03        22.83 o                         
  -5   1  22        494.05        468.20        26.86 o                         
  -3   1  22        367.61        449.83        37.62 o                         
  -1   1  22         27.15         45.83        42.66 o                         
   1   1  22        289.34        346.62        51.36 o                         
   3   1  22       1481.69       1548.91        59.01 o                         
   5   1  22         26.81          2.52        35.75 o                         
   7   1  22        155.23         96.46        36.59 o                         
   9   1  22          6.34          9.53        42.95 o                         
  11   1  22        178.10        159.34        55.24 o                         
  13   1  22         42.11        131.02        71.03 o                         
 -22   2  22       1570.88       1617.07        93.89 o                         
 -20   2  22          2.11         17.79        40.54 o                         
 -18   2  22       2915.27       2915.97       106.76 o                         
 -16   2  22        283.94        302.29        46.49 o                         
 -14   2  22        565.25        556.32        37.91 o                         
 -12   2  22       1317.90       1328.74        51.31 o                         
 -10   2  22       2095.34       1990.13        76.76 o                         
  -8   2  22        484.93        466.17        32.59 o                         
  -6   2  22       9093.53       9466.93       146.84 o                         
  -4   2  22         43.08         -7.17        23.42 o                         
  -2   2  22       5664.40       5924.23        99.11 o                         
   0   2  22        104.59        105.01        32.37 o                         
   2   2  22       2065.24       2025.37        89.81 o                         
   4   2  22       3654.59       3793.36       109.47 o                         
   6   2  22       1073.59        955.93        54.50 o                         
   8   2  22        208.35        203.43        50.00 o                         
  10   2  22       4663.40       4662.32       219.24 o                         
  12   2  22         59.81        -48.14        64.44 o                         
 -19   3  22        930.85       1007.76        76.52 o                         
 -17   3  22          0.79         16.24        51.56 o                         
 -15   3  22        326.15        367.83        64.74 o                         
 -13   3  22        685.65        658.82        43.31 o                         
 -11   3  22        161.23        134.45        40.78 o                         
  -9   3  22         14.76         -4.39        23.27 o                         
  -7   3  22       1178.06       1169.55        53.80 o                         
  -5   3  22        495.74        473.06        36.88 o                         
  -3   3  22       1449.05       1425.07        48.75 o                         
  -1   3  22          4.38        -19.64        25.43 o                         
   1   3  22        344.32        291.01        37.75 o                         
   3   3  22        662.60        553.86        57.10 o                         
   5   3  22        147.57        149.30        32.47 o                         
   7   3  22         18.71         -7.87        44.90 o                         
   9   3  22        771.55        591.94       127.47 o                         
  11   3  22        276.94        359.48        82.12 o                         
 -18   4  22        105.57         71.46        33.87 o                         
 -16   4  22         52.59        155.07        52.87 o                         
 -14   4  22        310.40        289.20        57.08 o                         
 -12   4  22         70.33        -14.82        44.87 o                         
 -10   4  22       1639.74       1665.32       103.44 o                         
  -8   4  22          0.70        -23.68        44.65 o                         
  -6   4  22        743.33        722.84        48.49 o                         
  -4   4  22          2.81          8.53        35.49 o                         
  -2   4  22          7.97         24.30        38.61 o                         
   0   4  22         29.80        -27.98        46.31 o                         
   2   4  22        861.77        901.00        60.96 o                         
   4   4  22         36.81          7.95        44.21 o                         
   6   4  22        475.59        413.48        98.56 o                         
   8   4  22         56.40         24.56        54.34 o                         
 -15   5  22         75.93         26.29        48.74 o                         
 -13   5  22       1336.92       1293.91       102.30 o                         
 -11   5  22        462.92        424.38        60.47 o                         
  -9   5  22        658.15        566.17        91.32 o                         
  -7   5  22         56.87         90.05        47.42 o                         
  -5   5  22         40.60        116.56       110.51 o                         
  -3   5  22        119.25        115.06        36.99 o                         
  -1   5  22        631.34        698.49        96.03 o                         
   1   5  22        538.42        407.52        54.24 o                         
   3   5  22       1570.76       1376.83       125.79 o                         
   5   5  22        185.45        137.00        57.43 o                         
  -8   6  22        375.43        288.53        96.16 o                         
  -6   6  22        532.23        489.70        66.73 o                         
  -4   6  22        504.88        470.17        66.52 o                         
  -2   6  22       1452.73       1288.64        79.95 o                         
 -21   1  23        388.00        291.86        54.01 o                         
 -19   1  23        532.96        452.33        51.66 o                         
 -17   1  23       2981.75       2904.44        91.57 o                         
 -15   1  23         57.13         47.06        33.50 o                         
 -13   1  23        872.02        816.94        38.49 o                         
 -11   1  23         97.19         57.84        40.62 o                         
  -9   1  23       2425.94       2495.41        64.57 o                         
  -7   1  23        173.83        114.20        24.73 o                         
  -5   1  23       1468.18       1509.78        82.90 o                         
  -3   1  23        298.53        249.36        38.68 o                         
  -1   1  23       4455.60       4757.64       105.53 o                         
   1   1  23         13.40         28.17        33.87 o                         
   3   1  23       4836.56       5138.65       112.84 o                         
   5   1  23          5.15          5.75        35.25 o                         
   7   1  23        874.72        787.81        58.12 o                         
   9   1  23        145.33        166.19        60.41 o                         
  11   1  23       1549.57       1718.66       138.41 o                         
 -20   2  23         94.14        -28.98        44.40 o                         
 -18   2  23          1.65         -1.15        43.11 o                         
 -16   2  23         42.08         35.17        27.96 o                         
 -14   2  23         37.77         23.94        30.58 o                         
 -12   2  23        114.30        150.23        28.01 o                         
 -10   2  23       1003.09        995.57        48.85 o                         
  -8   2  23        138.71         74.35        23.60 o                         
  -6   2  23        588.28        577.93        39.71 o                         
  -4   2  23        270.76        224.30        28.16 o                         
  -2   2  23         11.89         12.75        37.07 o                         
   0   2  23        167.10         93.63        40.52 o                         
   2   2  23          3.76         31.35        37.57 o                         
   4   2  23         20.25         50.82        36.27 o                         
   6   2  23       1215.45       1185.73        78.71 o                         
   8   2  23         14.96         43.23        53.70 o                         
  10   2  23        454.42        334.52       119.64 o                         
 -19   3  23        188.70        251.64        61.36 o                         
 -17   3  23         91.42         84.42        67.11 o                         
 -15   3  23          5.42         56.45        33.88 o                         
 -13   3  23         66.25         12.55        32.91 o                         
 -11   3  23        361.05        365.53        51.25 o                         
  -9   3  23       1157.39       1151.32        50.77 o                         
  -7   3  23          1.38        -18.52        30.13 o                         
  -5   3  23       2092.79       2061.33        72.40 o                         
  -3   3  23        886.36        845.42        44.76 o                         
  -1   3  23         29.73         47.64        34.79 o                         
   1   3  23         14.34        -12.15        29.64 o                         
   3   3  23        713.77        771.06        65.42 o                         
   5   3  23         39.98         11.61        58.91 o                         
   7   3  23        412.54        403.42        64.04 o                         
   9   3  23        156.03        185.34        70.63 o                         
 -16   4  23        808.28        748.10        88.76 o                         
 -14   4  23         11.48        -21.36        46.24 o                         
 -12   4  23        784.06        552.14        86.02 o                         
 -10   4  23        176.05        156.53        50.31 o                         
  -8   4  23        450.24        437.95        64.91 o                         
  -6   4  23         24.30         17.56        69.44 o                         
  -4   4  23        278.37        242.50        35.26 o                         
  -2   4  23         92.41         36.24        78.53 o                         
   0   4  23       1128.21       1085.88        60.16 o                         
   2   4  23        216.47         91.59        41.28 o                         
   4   4  23       1047.45        925.83        72.92 o                         
   6   4  23        340.86        394.00        78.89 o                         
 -11   5  23        278.96        275.04        57.50 o                         
  -9   5  23       2133.36       1974.53       127.14 o                         
  -7   5  23        474.32        284.21        58.88 o                         
  -5   5  23        792.71        739.98        81.56 o                         
  -3   5  23       1985.64       1865.14        98.36 o                         
  -1   5  23       2032.10       2120.81        94.84 o                         
   1   5  23       1056.21        820.11        76.21 o                         
   3   5  23       2927.73       2820.42       226.78 o                         
 -20   0  24        739.15        622.64       100.47 o                         
 -18   0  24       1030.40        969.70        97.46 o                         
 -16   0  24       1891.49       1865.50       108.36 o                         
 -14   0  24        514.07        464.48        57.87 o                         
 -12   0  24       1959.72       1811.88       100.87 o                         
 -10   0  24        246.40        223.63        34.47 o                         
  -8   0  24       2871.26       3077.26       178.21 o                         
  -6   0  24        330.54        322.20        47.95 o                         
  -4   0  24        751.00        777.69        67.57 o                         
  -2   0  24       1040.43       1080.91       123.31 o                         
   0   0  24       2877.84       3038.61       153.37 o                         
   2   0  24        146.94        213.85        52.36 o                         
   4   0  24       2972.67       3064.95       216.48 o                         
   6   0  24         35.20         21.83        80.81 o                         
   8   0  24       1424.99       1372.10       143.51 o                         
  10   0  24        289.87        270.89       212.65 o                         
 -19   1  24        281.85        322.08        52.43 o                         
 -17   1  24       2139.97       2353.94       113.97 o                         
 -15   1  24        271.58        279.00        48.06 o                         
 -13   1  24        321.16        189.13        52.57 o                         
 -11   1  24       2368.52       2321.57        96.82 o                         
  -9   1  24          3.84        -23.67        23.67 o                         
  -7   1  24       2485.20       2511.29        64.29 o                         
  -5   1  24        944.78        980.94        69.32 o                         
  -3   1  24        402.95        393.79        40.99 o                         
  -1   1  24       3637.76       3833.66       121.36 o                         
   1   1  24        451.53        321.21        43.96 o                         
   3   1  24        454.28        335.22        61.73 o                         
   5   1  24       1947.77       2036.27        89.35 o                         
   7   1  24         96.19          3.71        63.19 o                         
   9   1  24       1284.97       1289.18       109.28 o                         
 -18   2  24         92.88        122.83        47.29 o                         
 -16   2  24       1643.53       1661.13        81.62 o                         
 -14   2  24         35.75         18.55        58.78 o                         
 -12   2  24        345.54        284.87        49.18 o                         
 -10   2  24        667.89        668.57        48.38 o                         
  -8   2  24        677.28        600.68        44.78 o                         
  -6   2  24          9.66         38.11        29.57 o                         
  -4   2  24       1967.47       1966.07        88.32 o                         
  -2   2  24        374.36        397.10        47.35 o                         
   0   2  24       1193.40       1198.08        80.00 o                         
   2   2  24        703.89        611.07        73.28 o                         
   4   2  24       1348.66       1271.46        77.53 o                         
   6   2  24         34.74        -35.69        51.25 o                         
   8   2  24        493.38        559.12       114.28 o                         
 -17   3  24        913.26        811.65        96.67 o                         
 -15   3  24         11.24         10.63        30.39 o                         
 -13   3  24        491.00        563.06        66.82 o                         
 -11   3  24        596.95        637.71        53.87 o                         
  -9   3  24        474.25        453.06        45.50 o                         
  -7   3  24        210.73        157.82        58.16 o                         
  -5   3  24       1451.63       1566.02        84.86 o                         
  -3   3  24          4.42        -66.77        66.77 o                         
  -1   3  24       1541.68       1372.50        63.74 o                         
   1   3  24         72.21        135.74        67.51 o                         
   3   3  24        659.73        526.82        81.73 o                         
   5   3  24        176.07         87.12        78.54 o                         
   7   3  24        380.00        344.13        85.21 o                         
 -14   4  24         16.66         44.83        49.67 o                         
 -12   4  24        962.76        826.92        90.52 o                         
 -10   4  24          5.20        -61.69        61.69 o                         
  -8   4  24       2222.93       2235.66       163.29 o                         
  -6   4  24        283.53        214.66        57.87 o                         
  -4   4  24        360.94        288.48        41.55 o                         
  -2   4  24       1152.89       1185.30        65.78 o                         
   0   4  24        144.53        138.14        40.73 o                         
   2   4  24        353.88        286.43        63.22 o                         
   4   4  24       1920.50       1912.97       109.47 o                         
  -5   5  24         27.58         99.11        49.75 o                         
  -3   5  24         49.30       -132.74       132.74 o                         
 -17   1  25          9.14          2.52        43.29 o                         
 -15   1  25        824.18        873.35        66.65 o                         
 -13   1  25         73.74         63.73        35.93 o                         
 -11   1  25       1815.31       1709.57        99.31 o                         
  -9   1  25        483.16        472.45        32.57 o                         
  -7   1  25       1241.10       1267.33        57.96 o                         
  -5   1  25         88.46         67.10        49.16 o                         
  -3   1  25       1311.63       1311.98        72.41 o                         
  -1   1  25          3.05         42.25        37.68 o                         
   1   1  25       1199.48       1190.34        93.31 o                         
   3   1  25        188.64        101.77        47.92 o                         
   5   1  25        992.45        882.37       103.73 o                         
   7   1  25        108.00        138.80        62.89 o                         
 -16   2  25        113.05        158.86        53.41 o                         
 -14   2  25          7.88        -56.79        56.79 o                         
 -12   2  25        319.16        331.60        69.30 o                         
 -10   2  25        143.46        140.23        36.50 o                         
  -8   2  25        982.89        872.39        81.65 o                         
  -6   2  25          0.67         24.16        53.55 o                         
  -4   2  25         52.19         -2.68        57.43 o                         
  -2   2  25          0.61         36.25        37.46 o                         
   0   2  25        114.58         35.60        61.60 o                         
   2   2  25          1.54        -47.97        47.97 o                         
   4   2  25        415.67        447.72        77.67 o                         
   6   2  25        184.44        233.02        77.06 o                         
 -13   3  25          1.11         47.79        43.21 o                         
 -11   3  25       1205.76       1106.31        59.59 o                         
  -9   3  25          3.65          4.42        59.50 o                         
  -7   3  25       1584.19       1527.74        93.27 o                         
  -5   3  25        483.77        308.68        82.47 o                         
  -3   3  25       1495.95       1452.29        80.25 o                         
  -1   3  25        689.12        781.47       100.21 o                         
   1   3  25       1441.33       1459.70        92.63 o                         
   3   3  25        618.11        428.27       146.68 o                         
 -10   4  25         91.39        225.46        65.43 o                         
  -8   4  25        295.95        381.24        68.62 o                         
  -6   4  25        506.47        466.15        58.41 o                         
  -4   4  25         19.02        -34.21        34.21 o                         
  -2   4  25        449.65        215.11        53.32 o                         
   0   4  25        619.85        620.57        60.33 o                         
 -16   0  26        632.52        578.38        56.12 o                         
 -14   0  26        787.55        616.06        54.71 o                         
 -12   0  26        648.55        581.94        52.56 o                         
 -10   0  26       5290.46       5644.78       286.80 o                         
  -8   0  26        300.58        275.41        62.31 o                         
  -6   0  26       3096.23       3126.98       128.70 o                         
  -4   0  26         26.34         44.37        47.45 o                         
  -2   0  26       2596.97       2561.72       237.66 o                         
   0   0  26        475.42        437.67        65.81 o                         
   2   0  26       1778.21       1796.83       153.70 o                         
   4   0  26       1053.54        964.27       114.00 o                         
 -15   1  26        348.22        271.57       131.56 o                         
 -13   1  26         32.33         34.10        51.50 o                         
 -11   1  26         20.46        -36.03        36.03 o                         
  -9   1  26       2035.44       2147.30        91.10 o                         
  -7   1  26         25.71         36.69        68.64 o                         
  -5   1  26        291.35        248.47        53.76 o                         
  -3   1  26       1521.98       1399.97        70.69 o                         
  -1   1  26         85.81         18.87        47.29 o                         
   1   1  26        795.23        781.90        78.01 o                         
   3   1  26        271.53        330.22        65.37 o                         
   5   1  26         21.09         82.27        54.17 o                         
 -14   2  26        202.67        225.33        55.72 o                         
 -12   2  26        212.18        148.51        46.10 o                         
 -10   2  26        299.56        233.05        52.61 o                         
  -8   2  26         12.80        -23.43        47.97 o                         
  -6   2  26        230.50        100.18        41.06 o                         
  -4   2  26         77.70         -5.08        42.74 o                         
  -2   2  26       1205.74       1100.32        74.21 o                         
   0   2  26        272.86        232.26       135.38 o                         
   2   2  26       1023.39       1079.34       140.13 o                         
 -11   3  26        136.33         20.96        92.08 o                         
  -9   3  26        139.95         75.75        36.48 o                         
  -7   3  26         44.91         14.21        37.91 o                         
  -5   3  26         82.00         66.49        49.41 o                         
  -3   3  26        881.36        911.86        79.65 o                         
  -1   3  26         38.01         45.81        47.52 o                         
 -11   1  27        114.19         87.41        57.88 o                         
  -9   1  27       1117.78        968.71        70.54 o                         
  -7   1  27          3.21        -38.38        38.38 o                         
  -5   1  27        786.37        774.89       128.62 o                         
  -3   1  27         69.40         74.44        47.38 o                         
  -1   1  27        956.91       1075.63        80.40 o                         
   1   1  27          0.80         79.74        70.99 o                         
  -8   2  27        355.32        360.45        72.18 o                         
  -6   2  27         55.76         37.09        39.28 o                         
  -4   2  27         68.94         57.91        41.69 o                         
  -2   2  27         12.69         41.10        45.04 o                         
                                                                                
