# Supplementary material for: Geometric isomers of di­chlorido­iron(III) com­plexes of CTMC (5,7,12,14-tetra­methyl-1,4,8,11-tetra­aza­cyclo­tetra­deca­ne)
Source: Acta Crystallogr C Struct Chem. 2022 Aug 30;78(Pt 9):507–14. doi: 10.1107/S205322962200849X (PMC9444021; doi:10.1107/S205322962200849X)
Supplement: Supplementary file 4 [file c-78-00507-1bsup3.hkl]

data_1b                                               
_shelx_title ' FeCTMC_RA_01_0m_a.res in P2(1)/c'                                
_shelx_refln_list_code          4                                               
_shelx_F_calc_maximum      242.44                                               
_exptl_crystal_F_000       956.00                                               
_reflns_d_resolution_high  0.6497                                               
                                                                                
loop_                                                                           
 _space_group_symop_operation_xyz                                               
 'x, y, z'                                                                      
 '-x, y+1/2, -z+1/2'                                                            
 '-x, -y, -z'                                                                   
 'x, -y-1/2, z-1/2'                                                             
                                                                                
_cell_length_a     8.1632                                                       
_cell_length_b    20.8470                                                       
_cell_length_c    12.1387                                                       
_cell_angle_alpha  90.000                                                       
_cell_angle_beta   95.024                                                       
_cell_angle_gamma  90.000                                                       
                                                                                
_shelx_F_squared_multiplier     1.000                                           
                                                                                
loop_                                                                           
 _refln_index_h                                                                 
 _refln_index_k                                                                 
 _refln_index_l                                                                 
 _refln_F_squared_calc                                                          
 _refln_F_squared_meas                                                          
 _refln_F_squared_sigma                                                         
 _refln_observed_status                                                         
   2   0   0         72.39         55.15         2.84 o                         
   3   0   0       8487.91       8973.98        83.65 o                         
   6   0   0       1415.98       1463.28        19.87 o                         
   7   0   0        422.53        394.80         8.88 o                         
   8   0   0         99.34         92.99        11.71 o                         
   9   0   0          5.00         11.14         7.89 o                         
  10   0   0        126.84        146.22        15.59 o                         
  11   0   0        154.97        175.42        13.36 o                         
  12   0   0         14.37         -7.99         9.83 o                         
   1   1   0        486.61        480.14        14.90 o                         
   2   1   0        363.48        361.75         4.36 o                         
   3   1   0        211.84        191.08         4.64 o                         
   4   1   0        231.15        261.60         4.39 o                         
   5   1   0        504.50        390.59         5.89 o                         
   6   1   0       2089.91       2153.71        17.03 o                         
   7   1   0         18.53         14.41         3.64 o                         
   8   1   0        293.68        313.55         7.40 o                         
   9   1   0        402.63        416.49        13.38 o                         
  10   1   0       1340.64       1376.77        24.12 o                         
  11   1   0        118.99        134.07         8.89 o                         
  12   1   0         12.55          9.53         7.93 o                         
   1   2   0        100.34        101.43         2.40 o                         
   2   2   0        126.86        151.73         3.28 o                         
   3   2   0        847.64        822.08         8.10 o                         
   4   2   0        651.56        664.62         6.87 o                         
   5   2   0        254.98        282.83         4.60 o                         
   6   2   0       2433.27       2403.51        21.83 o                         
   7   2   0        767.49        750.35        11.26 o                         
   8   2   0        346.84        367.62         7.76 o                         
   9   2   0        426.91        473.72        13.92 o                         
  10   2   0       1159.34       1183.84        25.21 o                         
  11   2   0          0.22         -5.82         5.82 o                         
  12   2   0        423.48        423.78        16.89 o                         
   1   3   0        736.13        683.20         5.83 o                         
   2   3   0       1684.19       1826.40        12.73 o                         
   3   3   0       1921.19       1925.92        13.30 o                         
   4   3   0       4391.37       4473.38        28.46 o                         
   5   3   0        171.44        119.35         3.93 o                         
   6   3   0        192.87        203.00         6.00 o                         
   7   3   0          3.65          7.31         3.40 o                         
   8   3   0          6.03         -3.59         3.59 o                         
   9   3   0        437.35        436.07        10.17 o                         
  10   3   0        241.67        255.21        11.43 o                         
  11   3   0        711.59        709.95        16.18 o                         
  12   3   0        344.22        340.74        18.82 o                         
   0   4   0      27008.65      28666.79       791.76 o                         
   1   4   0      16341.20      16971.77       139.28 o                         
   2   4   0       3179.10       3074.21        22.12 o                         
   3   4   0      16327.04      16378.18        91.23 o                         
   4   4   0      12194.92      12000.95        66.73 o                         
   5   4   0       1539.51       1364.77        13.28 o                         
   6   4   0       1129.15       1117.59        13.70 o                         
   7   4   0        323.42        320.13         7.57 o                         
   8   4   0         89.67         83.24         5.96 o                         
   9   4   0          3.35         -0.11         3.93 o                         
  10   4   0         58.45         61.58         5.39 o                         
  11   4   0        163.79        172.99        11.47 o                         
  12   4   0         55.97         46.66         8.56 o                         
   1   5   0      11891.36      12125.71        65.48 o                         
   2   5   0       2273.92       2299.55        15.68 o                         
   3   5   0       1264.38       1339.80        11.61 o                         
   4   5   0         52.43         49.23         2.78 o                         
   5   5   0        262.38        253.81         4.44 o                         
   6   5   0        611.63        605.34         9.66 o                         
   7   5   0         47.87         51.07         4.34 o                         
   8   5   0        369.62        334.15         8.64 o                         
   9   5   0         46.32         36.68         4.43 o                         
  10   5   0        155.85        161.53         8.91 o                         
  11   5   0         97.77        100.22        10.13 o                         
  12   5   0         76.41         89.66        10.08 o                         
   0   6   0        426.74        425.63         8.58 o                         
   1   6   0          5.25          8.19         2.53 o                         
   2   6   0         10.16         15.68         2.18 o                         
   3   6   0        235.67        207.35         5.17 o                         
   4   6   0       3338.37       3224.07        23.27 o                         
   5   6   0       1327.49       1333.05        12.36 o                         
   6   6   0         65.95         83.28         4.71 o                         
   7   6   0         48.81         40.32         5.76 o                         
   8   6   0        134.87        159.11         7.85 o                         
   9   6   0        681.70        720.60        14.87 o                         
  10   6   0         91.15         94.84         9.92 o                         
  11   6   0       1116.38       1212.65        36.51 o                         
  12   6   0        713.87        739.93        37.86 o                         
   1   7   0       4162.11       4360.19        26.65 o                         
   2   7   0         36.24         33.91         2.71 o                         
   3   7   0       2481.47       2480.70        19.60 o                         
   4   7   0       3882.01       3843.84        27.36 o                         
   5   7   0       1620.76       1647.64        15.08 o                         
   6   7   0         51.94         49.56         4.34 o                         
   7   7   0       1334.00       1359.41        19.56 o                         
   8   7   0       2628.39       2622.48        29.72 o                         
   9   7   0        101.15        105.62         7.36 o                         
  10   7   0        100.82        103.37         8.32 o                         
  11   7   0        459.71        483.22        17.71 o                         
  12   7   0        740.56        749.91        30.47 o                         
   0   8   0       2613.30       2491.97        23.65 o                         
   1   8   0      16591.47      16853.56        91.57 o                         
   2   8   0      31562.90      31759.44       165.07 o                         
   3   8   0      12432.61      12036.58        67.19 o                         
   4   8   0       3893.52       3956.57        35.54 o                         
   5   8   0         22.33         29.56         3.18 o                         
   6   8   0         94.32         99.24         3.88 o                         
   7   8   0        534.11        533.03        12.98 o                         
   8   8   0        234.92        221.06         9.77 o                         
   9   8   0          0.02          5.92         5.86 o                         
  10   8   0          1.06         -5.79         5.79 o                         
  11   8   0          9.02         21.02         6.65 o                         
  12   8   0         97.94         98.44        16.68 o                         
   1   9   0       6867.33       7309.03        42.13 o                         
   2   9   0       2986.93       3181.36        20.82 o                         
   3   9   0        147.23        125.86         3.67 o                         
   4   9   0       1129.97       1161.79        12.88 o                         
   5   9   0       1740.82       1692.49        15.83 o                         
   6   9   0       2041.80       2015.13        17.38 o                         
   7   9   0        996.75       1038.05        15.53 o                         
   8   9   0       1120.04       1134.54        19.51 o                         
   9   9   0         15.32         21.76         6.85 o                         
  10   9   0         37.62         50.16         8.17 o                         
  11   9   0         11.86         -7.31         7.49 o                         
  12   9   0         18.55          4.00        15.88 o                         
   0  10   0        651.82        614.28        11.26 o                         
   1  10   0         50.72         37.40         3.42 o                         
   2  10   0        776.91        770.67         8.77 o                         
   3  10   0        202.11        180.02         5.05 o                         
   4  10   0        260.47        274.32         7.28 o                         
   5  10   0       1367.89       1392.41        14.54 o                         
   6  10   0       2978.60       2973.11        24.14 o                         
   7  10   0        115.38        111.55         6.43 o                         
   8  10   0          0.44         -1.03         6.57 o                         
   9  10   0         85.29         82.67         8.72 o                         
  10  10   0        212.11        229.56        11.52 o                         
  11  10   0         56.82         55.57         9.02 o                         
   1  11   0          1.64          1.71         2.55 o                         
   2  11   0       5021.17       4911.82        32.03 o                         
   3  11   0        550.43        537.11         7.72 o                         
   4  11   0         65.92         69.63         4.69 o                         
   5  11   0          6.99         13.05         3.75 o                         
   6  11   0        577.22        574.38        10.03 o                         
   7  11   0       2377.05       2351.31        36.68 o                         
   8  11   0       1444.83       1521.38        25.16 o                         
   9  11   0        379.92        388.83        16.97 o                         
  10  11   0          5.75          5.15         6.64 o                         
  11  11   0          4.49         12.22         7.72 o                         
   0  12   0       3878.47       3776.38        35.57 o                         
   1  12   0       7345.52       7485.44        45.88 o                         
   2  12   0       6056.84       6055.81        40.12 o                         
   3  12   0       5240.56       5184.32        33.90 o                         
   4  12   0       2551.36       2584.05        23.93 o                         
   5  12   0         26.33         35.97         4.27 o                         
   6  12   0        196.13        189.19         7.24 o                         
   7  12   0        639.29        641.72        12.42 o                         
   8  12   0         36.77         32.89         6.70 o                         
   9  12   0          0.95         -0.77         7.09 o                         
  10  12   0          9.99         22.06         7.22 o                         
  11  12   0          9.96          8.59         7.52 o                         
   1  13   0        347.87        389.87         7.73 o                         
   2  13   0       1735.52       1694.81        16.66 o                         
   3  13   0       1162.97       1177.47        12.25 o                         
   4  13   0       4267.89       4220.15        28.98 o                         
   5  13   0        763.81        788.84        11.75 o                         
   6  13   0         15.33          6.44         3.78 o                         
   7  13   0        574.38        594.37        11.70 o                         
   8  13   0        102.81         98.82         8.31 o                         
   9  13   0         12.80          0.49         7.06 o                         
  10  13   0         15.79         16.09         7.59 o                         
  11  13   0          1.56          5.10         8.62 o                         
   0  14   0        119.98        110.67         7.03 o                         
   1  14   0        956.97        982.27        12.19 o                         
   2  14   0       1625.69       1661.94        16.19 o                         
   3  14   0         48.28         46.14         3.88 o                         
   4  14   0       1177.64       1185.09        11.82 o                         
   5  14   0         64.83         53.89         5.49 o                         
   6  14   0       2288.58       2238.60        23.62 o                         
   7  14   0       1021.40       1004.42        15.97 o                         
   8  14   0          0.75         -7.12         7.55 o                         
   9  14   0        148.86        123.46        10.83 o                         
  10  14   0         33.84         29.02         9.50 o                         
  11  14   0         74.27         70.24        10.39 o                         
   1  15   0       2260.21       2288.12        19.48 o                         
   2  15   0       1394.32       1423.37        15.27 o                         
   3  15   0        297.63        288.38         7.02 o                         
   4  15   0        226.20        218.55         5.72 o                         
   5  15   0       2652.11       2662.15        25.07 o                         
   6  15   0       3113.86       3125.12        30.89 o                         
   7  15   0        899.16        899.34        15.06 o                         
   8  15   0         80.50         84.05        10.10 o                         
   9  15   0        261.63        264.98        14.04 o                         
  10  15   0        699.97        743.74        36.67 o                         
  11  15   0        197.73        179.45        16.25 o                         
   0  16   0       2907.12       2795.86        31.78 o                         
   1  16   0       2170.13       2211.04        19.56 o                         
   2  16   0         85.60        103.40         5.34 o                         
   3  16   0        329.48        339.54         7.85 o                         
   4  16   0       2770.82       2711.85        21.76 o                         
   5  16   0       1966.73       1933.27        21.03 o                         
   6  16   0        684.09        714.70        14.91 o                         
   7  16   0         57.03         59.43         6.32 o                         
   8  16   0         12.27         12.07         8.36 o                         
   9  16   0         14.45         20.19         8.85 o                         
  10  16   0         84.66         84.18        12.53 o                         
   1  17   0        159.00        181.00         6.55 o                         
   2  17   0         94.42         80.80         5.24 o                         
   3  17   0         14.64          5.82         3.65 o                         
   4  17   0        992.12        944.72        11.87 o                         
   5  17   0       1272.99       1274.35        18.33 o                         
   6  17   0        369.37        399.98        13.02 o                         
   7  17   0         42.73         42.92         6.75 o                         
   8  17   0        122.62        127.41         8.39 o                         
   9  17   0        174.94        196.35        16.32 o                         
  10  17   0        320.40        334.32        20.62 o                         
   0  18   0         38.46         34.80         6.66 o                         
   1  18   0         75.24         78.53         5.37 o                         
   2  18   0        428.38        425.76         9.55 o                         
   3  18   0        615.12        564.56        10.08 o                         
   4  18   0        291.88        309.44         7.97 o                         
   5  18   0        131.73        127.29         7.74 o                         
   6  18   0        583.92        589.08        14.71 o                         
   7  18   0        155.95        176.10         9.40 o                         
   8  18   0        273.50        244.99        11.19 o                         
   9  18   0          0.04          7.60        10.10 o                         
  10  18   0          0.25        -14.14        14.14 o                         
   1  19   0         93.67        107.78         6.01 o                         
   2  19   0        155.68        144.97         6.54 o                         
   3  19   0        453.53        424.85         9.22 o                         
   4  19   0       2007.90       2042.22        21.02 o                         
   5  19   0       3381.26       3412.31        33.02 o                         
   6  19   0       1309.22       1372.14        22.58 o                         
   7  19   0         23.11         25.82         6.69 o                         
   8  19   0          3.70         -6.68         6.68 o                         
   9  19   0        311.93        310.08        18.40 o                         
  10  19   0        573.46        518.88        36.80 o                         
   0  20   0       6140.75       6147.63        68.18 o                         
   1  20   0       1734.71       1791.68        18.92 o                         
   2  20   0        303.33        338.37         8.92 o                         
   3  20   0        110.92        102.08         6.04 o                         
   4  20   0        534.01        541.77        11.18 o                         
   5  20   0       1713.83       1723.27        23.18 o                         
   6  20   0         43.63         46.95         8.43 o                         
   7  20   0         30.19         24.84         7.29 o                         
   8  20   0          0.58         13.32         7.56 o                         
   9  20   0          3.03          4.89        13.10 o                         
   1  21   0        874.34        876.38        13.42 o                         
   2  21   0        401.36        450.37        10.61 o                         
   3  21   0        196.13        208.01         8.39 o                         
   4  21   0         36.22         41.96         5.43 o                         
   5  21   0        830.74        883.38        19.34 o                         
   6  21   0        649.17        657.43        17.56 o                         
   7  21   0         97.31         93.55        10.10 o                         
   8  21   0         15.99         -8.14         8.14 o                         
   9  21   0        136.59        139.81        18.51 o                         
   0  22   0          2.58         13.02         7.15 o                         
   1  22   0          0.91          4.34         4.76 o                         
   2  22   0          2.26         -4.86         4.86 o                         
   3  22   0        611.46        627.59        14.70 o                         
   4  22   0        575.14        569.75        12.37 o                         
   5  22   0         14.25         18.36         7.29 o                         
   6  22   0         76.55         79.22         9.68 o                         
   7  22   0        980.09        971.29        21.76 o                         
   8  22   0         60.11         44.15         9.89 o                         
   9  22   0        491.51        493.57        32.86 o                         
   1  23   0         68.74         46.13         6.12 o                         
   2  23   0         24.52         23.24         5.95 o                         
   3  23   0       1138.24       1144.68        21.87 o                         
   4  23   0       1125.88       1134.41        17.99 o                         
   5  23   0        558.78        577.98        16.98 o                         
   6  23   0        563.35        552.73        22.18 o                         
   7  23   0        162.05        140.72        12.18 o                         
   8  23   0        427.76        444.98        25.17 o                         
   0  24   0         10.04         -7.24         7.24 o                         
   1  24   0        183.83        161.99         8.52 o                         
   2  24   0        410.11        385.51        11.70 o                         
   3  24   0        774.02        732.17        16.02 o                         
   4  24   0        263.91        255.10        10.09 o                         
   5  24   0         35.44         28.29         8.12 o                         
   6  24   0        120.09        130.22        11.65 o                         
   7  24   0         21.51         19.66        10.77 o                         
   8  24   0         16.97         19.34        18.41 o                         
   1  25   0        251.53        242.70        10.34 o                         
   2  25   0        206.95        198.41        10.14 o                         
   3  25   0         48.11         41.94         7.45 o                         
   4  25   0         66.74         62.98         7.22 o                         
   5  25   0         67.33         61.04         9.34 o                         
   6  25   0        637.22        652.11        22.30 o                         
   7  25   0        406.86        421.53        21.83 o                         
   0  26   0          2.16        -10.21        10.21 o                         
   1  26   0          2.12         -6.27         6.27 o                         
   2  26   0         13.91          3.83         7.74 o                         
   3  26   0         20.29         22.43         7.25 o                         
   4  26   0        256.23        262.71        11.95 o                         
   5  26   0         19.04         14.92         8.33 o                         
   6  26   0         91.22         75.86        11.96 o                         
   7  26   0          1.66          2.75        11.36 o                         
   1  27   0        150.62        178.12        11.20 o                         
   2  27   0        768.71        812.00        26.66 o                         
   3  27   0        767.28        804.11        18.41 o                         
   4  27   0        222.49        233.01        14.05 o                         
   5  27   0         12.13         30.57        10.12 o                         
   6  27   0          1.44         20.47        11.73 o                         
   0  28   0         12.28         15.53        12.28 o                         
   1  28   0        175.10        151.82        11.08 o                         
   2  28   0       1995.10       1972.46        29.21 o                         
   3  28   0        773.62        765.70        21.18 o                         
   4  28   0          4.47         -2.96         9.34 o                         
   5  28   0          3.73          4.46        11.20 o                         
   6  28   0         24.89          0.80        11.53 o                         
   1  29   0        444.61        451.38        20.50 o                         
   2  29   0          3.27         12.93         8.72 o                         
   3  29   0         20.37         20.27         9.33 o                         
   4  29   0         81.70         79.13        12.53 o                         
   5  29   0         80.31         89.50        15.63 o                         
   0  30   0          0.62          4.58        12.53 o                         
   1  30   0          2.89        -10.35        10.35 o                         
   2  30   0         33.58          0.53         9.49 o                         
   3  30   0          0.58        -10.09        10.09 o                         
   4  30   0        155.68        122.13        16.33 o                         
   1  31   0        175.75        155.53        13.94 o                         
   2  31   0        530.51        498.85        20.50 o                         
   3  31   0         15.98         12.62        11.55 o                         
   0  32   0         29.46         51.06        24.35 o                         
 -12   1   1        220.83        222.63        11.61 o                         
 -11   1   1        294.07        309.99        12.08 o                         
 -10   1   1        917.14        948.09        19.28 o                         
  -9   1   1        463.70        559.90        12.97 o                         
  -8   1   1        433.25        436.07        13.38 o                         
  -7   1   1       3500.35       3361.56        27.09 o                         
  -6   1   1      11557.37      12054.96        92.87 o                         
  -5   1   1       3203.36       2919.83        28.17 o                         
  -4   1   1       1899.91       2259.67        24.07 o                         
  -3   1   1        476.92        487.88         7.65 o                         
  -2   1   1        609.96        587.22         7.07 o                         
  -1   1   1       1164.52       1203.21        16.42 o                         
   1   1   1        505.76        490.45         4.65 o                         
   2   1   1        255.90        268.19         3.71 o                         
   3   1   1       2875.68       2933.43        19.65 o                         
   4   1   1        629.57        610.89         8.15 o                         
   5   1   1        268.07        342.65         6.61 o                         
   6   1   1          2.13          1.28         2.59 o                         
   7   1   1        344.03        342.82         6.94 o                         
   8   1   1        444.07        408.11         7.10 o                         
   9   1   1       2234.44       2220.56        29.33 o                         
  10   1   1       3196.53       3282.65        48.79 o                         
  11   1   1        293.84        313.37        12.58 o                         
  12   1   1         32.44         16.90         8.57 o                         
 -12   2   1         54.34         59.66         8.33 o                         
 -11   2   1        615.95        626.15        20.91 o                         
 -10   2   1        657.19        687.23        15.77 o                         
  -9   2   1         52.04         61.69         6.43 o                         
  -8   2   1         66.25         58.77         4.06 o                         
  -7   2   1        308.46        304.09        10.52 o                         
  -6   2   1          0.32         13.97         3.28 o                         
  -5   2   1        166.48        160.77         6.58 o                         
  -4   2   1        469.33        486.54         8.28 o                         
  -3   2   1        674.26        655.23         8.42 o                         
  -2   2   1        909.45        875.15         7.31 o                         
  -1   2   1       3057.38       3100.09        17.04 o                         
   1   2   1       9969.00       9483.78        54.24 o                         
   2   2   1      16716.53      17839.27        96.17 o                         
   3   2   1       1325.73       1303.32        10.87 o                         
   4   2   1       6125.37       6079.41        40.21 o                         
   5   2   1        285.86        206.41         5.52 o                         
   6   2   1        844.20        849.25         9.69 o                         
   7   2   1        137.41        140.93         4.93 o                         
   8   2   1          2.01          3.14         4.00 o                         
   9   2   1        325.76        345.40         9.46 o                         
  10   2   1        115.78        141.43        10.47 o                         
  11   2   1          0.31          6.86         7.36 o                         
  12   2   1         16.63          3.91         8.72 o                         
 -12   3   1         38.99         36.89         7.45 o                         
 -11   3   1        309.04        297.79        11.27 o                         
 -10   3   1       2140.72       2235.79        29.31 o                         
  -9   3   1       1463.36       1543.86        25.31 o                         
  -8   3   1        514.83        493.43         9.20 o                         
  -7   3   1       3482.09       3358.13        27.77 o                         
  -6   3   1      12079.84      12224.18        97.65 o                         
  -5   3   1       5196.99       5025.01        45.11 o                         
  -4   3   1         66.71         27.98         3.64 o                         
  -3   3   1       1600.28       1580.51        13.68 o                         
  -2   3   1      15756.90      15923.34        82.41 o                         
  -1   3   1        790.66        912.09         6.53 o                         
   0   3   1       2558.17       2575.36        14.41 o                         
   1   3   1       6429.49       6222.21        33.75 o                         
   2   3   1         41.15         33.67         2.05 o                         
   3   3   1       1088.10       1030.10         9.24 o                         
   4   3   1       1009.06        995.14         9.66 o                         
   5   3   1       5232.86       5036.05        35.05 o                         
   6   3   1       5793.96       5673.50        39.66 o                         
   7   3   1       1051.48       1080.50        10.97 o                         
   8   3   1         62.40         51.18         4.81 o                         
   9   3   1       1519.98       1480.95        18.79 o                         
  10   3   1       1609.73       1660.86        24.15 o                         
  11   3   1       1259.62       1252.78        27.41 o                         
  12   3   1        199.53        212.95        19.20 o                         
 -12   4   1         98.61         86.18        12.58 o                         
 -11   4   1         30.71         29.69         5.54 o                         
 -10   4   1       1416.68       1464.02        21.47 o                         
  -9   4   1        694.74        703.67        11.53 o                         
  -8   4   1        831.96        814.14        11.94 o                         
  -7   4   1        304.78        264.70         6.93 o                         
  -6   4   1       1046.11       1091.90        14.20 o                         
  -5   4   1        772.50        746.30        13.92 o                         
  -4   4   1       6661.80       6899.68        50.28 o                         
  -3   4   1       2240.23       2307.55        16.72 o                         
  -2   4   1      10010.83      10124.16        54.88 o                         
  -1   4   1       2354.37       2468.61        14.61 o                         
   0   4   1        341.15        338.38         4.26 o                         
   1   4   1        188.78        206.52         4.11 o                         
   2   4   1        438.28        430.95         6.27 o                         
   3   4   1          0.71          6.89         2.18 o                         
   4   4   1          3.36          1.08         2.14 o                         
   5   4   1       2137.85       2138.28        17.50 o                         
   6   4   1       3707.38       3637.22        27.07 o                         
   7   4   1         42.15         40.62         3.67 o                         
   8   4   1       1054.54       1042.07        15.46 o                         
   9   4   1        766.57        792.51        13.49 o                         
  10   4   1         96.85        102.02         6.43 o                         
  11   4   1        343.46        367.54        28.44 o                         
  12   4   1        607.47        630.59        25.53 o                         
 -12   5   1        215.68        222.01        17.62 o                         
 -11   5   1        375.29        381.81        20.16 o                         
 -10   5   1          1.41          3.66         3.96 o                         
  -9   5   1        182.68        190.63         7.03 o                         
  -8   5   1       1698.30       1644.86        20.46 o                         
  -7   5   1       2270.16       2209.59        21.83 o                         
  -6   5   1       3725.78       3681.58        32.70 o                         
  -5   5   1       7183.20       7205.73        57.96 o                         
  -4   5   1       9560.65       9471.69        59.15 o                         
  -3   5   1       1554.25       1493.99        10.68 o                         
  -2   5   1         31.07         34.23         2.09 o                         
  -1   5   1       3047.06       3134.62        18.76 o                         
   0   5   1        762.37        765.14         6.70 o                         
   1   5   1       5660.03       5788.08        32.57 o                         
   2   5   1        314.87        328.57         4.96 o                         
   3   5   1       2161.08       2102.32        16.59 o                         
   4   5   1       2222.60       2177.22        16.95 o                         
   5   5   1        847.24        899.52         9.11 o                         
   6   5   1        944.32        953.16        12.25 o                         
   7   5   1       1062.80       1077.54        13.62 o                         
   8   5   1       1869.14       1784.03        20.31 o                         
   9   5   1        827.19        814.76        20.43 o                         
  10   5   1        866.34        882.53        18.76 o                         
  11   5   1       1838.44       1890.81        40.99 o                         
  12   5   1        888.69        920.22        38.44 o                         
 -12   6   1          4.49          0.41        12.19 o                         
 -11   6   1         69.62         54.48        12.08 o                         
 -10   6   1        287.10        278.57        13.62 o                         
  -9   6   1        175.90        199.31         8.23 o                         
  -8   6   1        336.30        332.02         8.35 o                         
  -7   6   1        239.17        238.80         6.88 o                         
  -6   6   1         15.26         15.30         3.21 o                         
  -5   6   1        932.90        933.29        11.70 o                         
  -4   6   1       1823.71       1860.73        14.15 o                         
  -3   6   1       3056.54       3069.28        20.35 o                         
  -2   6   1       2393.60       2406.26        15.45 o                         
  -1   6   1       1870.60       2101.40        14.22 o                         
   0   6   1       5076.17       5428.68        29.79 o                         
   1   6   1         40.31         63.64         3.01 o                         
   2   6   1      12285.08      12385.52        67.84 o                         
   3   6   1       2320.57       2185.48        16.50 o                         
   4   6   1        287.21        270.80         6.19 o                         
   5   6   1        758.55        757.84        10.21 o                         
   6   6   1         12.89          7.79         2.99 o                         
   7   6   1        879.68        898.24        18.86 o                         
   8   6   1        686.00        702.76        14.53 o                         
   9   6   1         20.45         23.19         5.84 o                         
  10   6   1         93.47        108.82         8.91 o                         
  11   6   1          0.42         11.40         7.66 o                         
  12   6   1         54.11         49.61        10.56 o                         
 -12   7   1          0.49        -10.89        12.34 o                         
 -11   7   1          6.55         -0.04         6.47 o                         
 -10   7   1       1180.60       1152.72        31.06 o                         
  -9   7   1       1476.43       1499.11        22.04 o                         
  -8   7   1       2482.81       2516.27        29.66 o                         
  -7   7   1       2366.01       2325.47        25.99 o                         
  -6   7   1        431.89        439.18         8.83 o                         
  -5   7   1       2785.42       2786.60        21.99 o                         
  -4   7   1       5815.48       5744.98        39.51 o                         
  -3   7   1      12307.85      11948.25        68.80 o                         
  -2   7   1      13200.21      13142.97        68.99 o                         
  -1   7   1        508.10        481.62         6.36 o                         
   0   7   1        740.83        771.28         7.68 o                         
   1   7   1       6652.45       7003.62        39.66 o                         
   2   7   1       2021.85       2225.29        14.87 o                         
   3   7   1        256.26        281.20         5.65 o                         
   4   7   1          1.15          2.17         2.81 o                         
   5   7   1        478.52        476.66         7.75 o                         
   6   7   1        201.84        198.48         5.59 o                         
   7   7   1       1751.65       1846.20        22.80 o                         
   8   7   1       1971.68       1966.24        25.74 o                         
   9   7   1        124.01        126.95         9.94 o                         
  10   7   1        437.20        458.15        17.98 o                         
  11   7   1       1474.88       1545.10        27.86 o                         
  12   7   1        768.06        756.15        43.30 o                         
 -12   8   1          3.27         10.09        12.02 o                         
 -11   8   1        147.49        147.23        13.86 o                         
 -10   8   1         31.31         39.01         6.41 o                         
  -9   8   1          2.51         -1.17         6.30 o                         
  -8   8   1        136.38        116.95         7.03 o                         
  -7   8   1        339.04        349.05         9.85 o                         
  -6   8   1        911.77        868.84        12.37 o                         
  -5   8   1        960.37       1049.26        10.83 o                         
  -4   8   1         72.13         78.95         4.16 o                         
  -3   8   1       1423.61       1332.43        11.49 o                         
  -2   8   1       6439.13       6359.67        35.91 o                         
  -1   8   1       2314.00       2360.29        16.69 o                         
   0   8   1        763.79        732.40         7.86 o                         
   1   8   1          1.25          6.08         2.21 o                         
   2   8   1        444.60        446.36         6.20 o                         
   3   8   1        256.23        227.38         5.49 o                         
   4   8   1        263.22        239.37         6.89 o                         
   5   8   1        149.29        148.26         5.27 o                         
   6   8   1          6.59          6.58         3.18 o                         
   7   8   1         52.05         56.74         4.19 o                         
   8   8   1        219.48        193.00         9.89 o                         
   9   8   1         16.19         20.85         7.21 o                         
  10   8   1        173.38        183.40        10.24 o                         
  11   8   1        169.52        181.68        11.66 o                         
  12   8   1         77.98         60.64         9.40 o                         
 -12   9   1          1.93         -7.40        12.73 o                         
 -11   9   1        113.47        130.80        16.52 o                         
 -10   9   1        474.34        534.44        18.89 o                         
  -9   9   1       1393.88       1435.25        27.98 o                         
  -8   9   1       1586.80       1655.66        23.17 o                         
  -7   9   1        639.02        690.26        11.60 o                         
  -6   9   1         28.48         18.86         4.11 o                         
  -5   9   1          4.42          2.82         2.76 o                         
  -4   9   1       3245.11       3323.16        24.56 o                         
  -3   9   1       4186.67       4234.41        27.85 o                         
  -2   9   1        390.56        417.46         6.28 o                         
  -1   9   1        669.40        727.43         8.50 o                         
   0   9   1       3773.95       4012.60        25.45 o                         
   1   9   1       4767.99       5245.65        31.81 o                         
   2   9   1       2474.55       2693.44        18.49 o                         
   3   9   1        315.76        333.88         6.91 o                         
   4   9   1        863.42        925.23        11.88 o                         
   5   9   1         21.54         14.94         3.40 o                         
   6   9   1       1023.98       1068.98        12.63 o                         
   7   9   1       2240.67       2282.86        20.58 o                         
   8   9   1       2826.84       2771.44        37.31 o                         
   9   9   1          8.78          2.34         6.85 o                         
  10   9   1        106.05        118.82         9.25 o                         
  11   9   1        378.11        369.54        14.87 o                         
 -11  10   1          1.98          2.72         9.64 o                         
 -10  10   1        285.19        288.38        11.75 o                         
  -9  10   1        557.87        575.93        24.50 o                         
  -8  10   1        252.10        259.59        11.03 o                         
  -7  10   1        130.17        129.99         6.42 o                         
  -6  10   1          0.03         -1.74         2.77 o                         
  -5  10   1         44.49         44.39         3.80 o                         
  -4  10   1       1331.47       1306.53        12.52 o                         
  -3  10   1       3318.03       3336.44        24.03 o                         
  -2  10   1       1690.60       1637.77        13.50 o                         
  -1  10   1       3446.90       3555.97        24.06 o                         
   0  10   1        212.62        248.82         5.83 o                         
   1  10   1       8083.67       8308.51        46.85 o                         
   2  10   1      15119.07      14688.53        78.71 o                         
   3  10   1       1435.31       1401.34        12.56 o                         
   4  10   1         31.90         33.59         4.21 o                         
   5  10   1         16.77         10.33         3.70 o                         
   6  10   1       2219.20       2243.24        20.82 o                         
   7  10   1       3202.98       3202.50        26.71 o                         
   8  10   1        927.51        949.46        22.48 o                         
   9  10   1         22.73         23.67         8.30 o                         
  10  10   1          1.48          1.18         6.81 o                         
  11  10   1          0.42          2.77         7.56 o                         
 -11  11   1         11.54         13.41         9.84 o                         
 -10  11   1         63.26         60.59         7.60 o                         
  -9  11   1       1502.01       1587.29        27.92 o                         
  -8  11   1       1751.08       1818.73        26.85 o                         
  -7  11   1       2197.12       2206.80        24.68 o                         
  -6  11   1        672.23        674.26        10.14 o                         
  -5  11   1          6.71         -0.67         3.23 o                         
  -4  11   1       5694.31       5735.30        37.98 o                         
  -3  11   1       6678.74       6829.32        40.80 o                         
  -2  11   1         46.49         42.05         3.55 o                         
  -1  11   1       4666.69       5115.99        32.73 o                         
   0  11   1       6697.74       7147.89        41.60 o                         
   1  11   1        727.46        654.79         8.47 o                         
   2  11   1        128.06        107.85         4.35 o                         
   3  11   1       1688.92       1609.37        13.83 o                         
   4  11   1       2900.88       2915.91        23.07 o                         
   5  11   1        577.18        605.49        10.25 o                         
   6  11   1        276.62        257.06         7.93 o                         
   7  11   1       2660.17       2724.37        25.12 o                         
   8  11   1       3244.16       3295.58        40.66 o                         
   9  11   1         82.18         91.73        10.94 o                         
  10  11   1          2.10         -2.21         7.00 o                         
  11  11   1        360.70        368.30        23.29 o                         
 -11  12   1          1.04         -2.27         6.81 o                         
 -10  12   1        277.72        264.51        12.39 o                         
  -9  12   1         21.45         19.37         7.94 o                         
  -8  12   1        130.83        135.59         8.56 o                         
  -7  12   1       1028.59        991.25        19.17 o                         
  -6  12   1        115.72        117.99         5.47 o                         
  -5  12   1        315.18        327.86         8.20 o                         
  -4  12   1       3074.07       3050.73        23.90 o                         
  -3  12   1       1167.59       1190.54        11.97 o                         
  -2  12   1        714.43        669.81         9.69 o                         
  -1  12   1       2101.79       2245.91        17.82 o                         
   0  12   1       4849.90       4978.06        31.93 o                         
   1  12   1       1046.30       1008.06        11.21 o                         
   2  12   1        532.48        535.03         8.35 o                         
   3  12   1        802.19        771.87         9.27 o                         
   4  12   1       1341.63       1322.07        15.59 o                         
   5  12   1        427.88        417.65         9.10 o                         
   6  12   1         11.82          8.70         4.07 o                         
   7  12   1         88.17         89.59         6.07 o                         
   8  12   1       1255.52       1194.36        22.37 o                         
   9  12   1         57.60         47.79         8.59 o                         
  10  12   1         82.88         89.91         9.57 o                         
  11  12   1        322.04        304.37        17.15 o                         
 -11  13   1         72.87         62.95         8.51 o                         
 -10  13   1        373.60        378.70        15.36 o                         
  -9  13   1        183.72        172.45        14.60 o                         
  -8  13   1         34.88         42.98         6.81 o                         
  -7  13   1       1081.48       1087.59        15.65 o                         
  -6  13   1       1299.09       1278.59        14.70 o                         
  -5  13   1        302.25        318.14         8.15 o                         
  -4  13   1        253.54        276.50         6.64 o                         
  -3  13   1       1691.04       1682.71        15.38 o                         
  -2  13   1       2699.25       2718.57        21.11 o                         
  -1  13   1         40.45         44.78         3.65 o                         
   0  13   1       4039.42       4309.09        30.44 o                         
   1  13   1       1499.48       1510.55        14.53 o                         
   2  13   1         21.23         18.69         3.42 o                         
   3  13   1        974.28        952.97        10.73 o                         
   4  13   1       1615.00       1594.84        15.50 o                         
   5  13   1        128.23        116.61         5.94 o                         
   6  13   1        591.31        601.52        11.70 o                         
   7  13   1        960.02        954.27        15.08 o                         
   8  13   1         52.72         49.44         8.13 o                         
   9  13   1          2.41         -8.10        10.14 o                         
  10  13   1        175.36        165.98        11.49 o                         
  11  13   1         56.39         99.50        17.18 o                         
 -11  14   1         36.16         26.14        11.56 o                         
 -10  14   1        160.23        161.75        13.87 o                         
  -9  14   1         93.77        103.71        10.13 o                         
  -8  14   1          0.44         -0.17         6.35 o                         
  -7  14   1          9.55          9.30         4.27 o                         
  -6  14   1         22.85         20.57         4.48 o                         
  -5  14   1        357.11        356.12         8.82 o                         
  -4  14   1        651.20        639.67         9.54 o                         
  -3  14   1       1945.31       1918.70        17.18 o                         
  -2  14   1       1411.15       1425.51        14.81 o                         
  -1  14   1       1785.76       1735.16        16.47 o                         
   0  14   1       2676.26       2602.06        20.82 o                         
   1  14   1        173.57        208.70         6.21 o                         
   2  14   1        755.50        703.61        10.14 o                         
   3  14   1       1096.08       1090.42        12.17 o                         
   4  14   1        890.37       1004.10        12.69 o                         
   5  14   1       3212.68       3223.61        29.66 o                         
   6  14   1       1432.29       1415.33        18.59 o                         
   7  14   1       1104.62       1105.97        17.90 o                         
   8  14   1        141.71        130.86         7.94 o                         
   9  14   1         22.90         23.62         9.08 o                         
  10  14   1        115.91        133.89        12.92 o                         
  11  14   1          0.04         -7.56        12.43 o                         
 -11  15   1        176.49        190.25        16.94 o                         
 -10  15   1         51.84         59.47         9.90 o                         
  -9  15   1        153.87        129.39        10.91 o                         
  -8  15   1        237.18        221.29        11.85 o                         
  -7  15   1       1384.82       1432.16        18.95 o                         
  -6  15   1       3635.85       3640.21        32.81 o                         
  -5  15   1       3795.07       3697.58        30.35 o                         
  -4  15   1       4209.15       4238.40        29.45 o                         
  -3  15   1       1344.22       1351.25        13.93 o                         
  -2  15   1          1.47         -0.18         3.42 o                         
  -1  15   1          8.64         13.72         3.72 o                         
   0  15   1       2878.03       2930.30        23.63 o                         
   1  15   1       2087.54       2026.56        17.93 o                         
   2  15   1        119.62        117.23         4.99 o                         
   3  15   1        768.22        807.91        10.55 o                         
   4  15   1       2062.29       2142.86        19.92 o                         
   5  15   1        907.28        859.60        16.01 o                         
   6  15   1          1.49         -2.42         5.24 o                         
   7  15   1        244.60        233.31         9.64 o                         
   8  15   1        555.35        527.11        14.04 o                         
   9  15   1        785.44        772.30        22.27 o                         
  10  15   1        827.89        914.25        27.54 o                         
 -10  16   1         31.35         41.20        11.49 o                         
  -9  16   1         62.16         68.18         9.86 o                         
  -8  16   1        719.62        723.11        18.61 o                         
  -7  16   1        174.49        194.07         9.86 o                         
  -6  16   1          0.02         -1.21         5.07 o                         
  -5  16   1       1392.18       1384.38        16.96 o                         
  -4  16   1       3589.60       3530.62        28.46 o                         
  -3  16   1         39.17         31.33         4.19 o                         
  -2  16   1         57.90         70.12         4.91 o                         
  -1  16   1         40.45         32.49         4.24 o                         
   0  16   1        835.28        846.03        11.96 o                         
   1  16   1        557.13        582.03         9.71 o                         
   2  16   1         94.62         95.85         4.92 o                         
   3  16   1        372.88        386.00         8.11 o                         
   4  16   1        462.72        462.10         8.40 o                         
   5  16   1        127.87        109.36         6.49 o                         
   6  16   1         43.39         43.57         6.44 o                         
   7  16   1         28.74         22.52         6.33 o                         
   8  16   1        346.21        334.76        11.68 o                         
   9  16   1        485.75        498.13        24.02 o                         
  10  16   1        141.52        157.96        15.14 o                         
 -10  17   1        133.62        129.07        13.80 o                         
  -9  17   1          6.02          1.97         8.57 o                         
  -8  17   1        331.49        299.81        14.29 o                         
  -7  17   1          2.68          3.05         5.47 o                         
  -6  17   1       2312.09       2355.49        26.39 o                         
  -5  17   1       1300.60       1295.07        18.33 o                         
  -4  17   1         32.47         22.10         4.12 o                         
  -3  17   1         25.23         31.86         4.31 o                         
  -2  17   1       1234.09       1234.88        14.27 o                         
  -1  17   1       1240.61       1298.01        14.88 o                         
   0  17   1          0.82          6.59         4.06 o                         
   1  17   1         29.31         23.58         4.24 o                         
   2  17   1        166.49        200.65         6.71 o                         
   3  17   1         60.47         78.37         4.88 o                         
   4  17   1        186.35        193.02         6.12 o                         
   5  17   1        286.01        299.83        10.50 o                         
   6  17   1        356.23        332.15        11.78 o                         
   7  17   1          4.48          2.35         6.33 o                         
   8  17   1         16.63         21.95         6.80 o                         
   9  17   1        360.70        335.87        17.09 o                         
  10  17   1        612.07        612.41        29.83 o                         
 -10  18   1        199.48        224.24        20.96 o                         
  -9  18   1         10.11          6.78         8.86 o                         
  -8  18   1          3.65         -2.51         6.06 o                         
  -7  18   1          0.06          8.00         5.82 o                         
  -6  18   1         12.36         10.96         5.76 o                         
  -5  18   1        457.01        431.65        16.36 o                         
  -4  18   1        456.06        441.11         8.71 o                         
  -3  18   1        106.46        119.08         5.98 o                         
  -2  18   1       2457.77       2510.85        22.12 o                         
  -1  18   1       7783.42       7961.17        49.89 o                         
   0  18   1       2809.87       2938.58        23.93 o                         
   1  18   1        291.45        308.63         8.12 o                         
   2  18   1        136.14         99.43         5.41 o                         
   3  18   1        632.87        723.09        11.50 o                         
   4  18   1       5610.33       5420.00        39.63 o                         
   5  18   1       4499.93       4552.46        43.19 o                         
   6  18   1       1405.01       1426.79        22.81 o                         
   7  18   1          7.37          5.44         6.26 o                         
   8  18   1         47.86         42.17         7.55 o                         
   9  18   1        260.79        250.17        21.27 o                         
  10  18   1         35.14         40.63        15.96 o                         
 -10  19   1        287.46        296.27        20.54 o                         
  -9  19   1        138.55        152.39        14.59 o                         
  -8  19   1          1.64         -6.79         6.79 o                         
  -7  19   1          2.94          2.05         6.67 o                         
  -6  19   1       1122.85       1125.92        19.53 o                         
  -5  19   1       1495.74       1523.59        20.49 o                         
  -4  19   1        131.17        115.92         5.91 o                         
  -3  19   1        180.68        171.33         6.48 o                         
  -2  19   1        771.89        826.83        12.46 o                         
  -1  19   1       2040.49       2147.61        20.54 o                         
   0  19   1         43.15         59.99         5.05 o                         
   1  19   1        190.78        182.09         6.86 o                         
   2  19   1         15.54          6.70         4.04 o                         
   3  19   1          0.04         -3.50         3.50 o                         
   4  19   1          8.70         15.95         4.37 o                         
   5  19   1        747.27        720.66        14.06 o                         
   6  19   1        602.29        588.56        19.27 o                         
   7  19   1          3.72          3.28         6.81 o                         
   8  19   1        152.65        170.91        11.84 o                         
   9  19   1        404.83        465.61        22.55 o                         
  10  19   1        516.66        538.99        60.35 o                         
  -9  20   1        164.98        181.79        15.89 o                         
  -8  20   1        395.86        390.86        16.09 o                         
  -7  20   1        724.04        713.68        18.90 o                         
  -6  20   1         29.24         33.33         7.08 o                         
  -5  20   1        168.02        153.07         8.75 o                         
  -4  20   1          1.85          2.97         4.32 o                         
  -3  20   1         54.82         45.81         5.40 o                         
  -2  20   1        796.60        865.47        13.27 o                         
  -1  20   1       1264.60       1314.23        15.70 o                         
   0  20   1         49.71         46.81         5.22 o                         
   1  20   1          0.26          5.13         4.30 o                         
   2  20   1         93.12         86.46         5.62 o                         
   3  20   1         37.54         36.43         5.23 o                         
   4  20   1          0.56         -2.89         4.25 o                         
   5  20   1        358.14        359.76        11.98 o                         
   6  20   1        530.18        548.26        18.02 o                         
   7  20   1         45.24         36.57         7.82 o                         
   8  20   1         74.02         78.00         9.18 o                         
   9  20   1         11.97          0.81        12.21 o                         
  -9  21   1         73.31         56.06        15.59 o                         
  -8  21   1         21.97         12.33         9.32 o                         
  -7  21   1         45.30         51.26         8.24 o                         
  -6  21   1        386.11        367.19        13.87 o                         
  -5  21   1       1454.20       1459.20        23.43 o                         
  -4  21   1         11.65         10.62         4.59 o                         
  -3  21   1          0.99         -4.49         4.49 o                         
  -2  21   1          0.85          9.26         5.03 o                         
  -1  21   1         73.41         74.88         6.08 o                         
   0  21   1        525.66        516.78        10.68 o                         
   1  21   1        358.60        332.25         9.00 o                         
   2  21   1         16.59         18.03         4.97 o                         
   3  21   1        386.02        376.26        10.75 o                         
   4  21   1        493.23        505.68        12.20 o                         
   5  21   1          0.61          5.90         7.56 o                         
   6  21   1         97.25         87.06         9.95 o                         
   7  21   1         17.85         14.26         7.56 o                         
   8  21   1          1.43          2.92         8.65 o                         
   9  21   1        130.41        136.35        24.81 o                         
  -9  22   1         16.40        -12.80        12.80 o                         
  -8  22   1         42.22         15.25        10.51 o                         
  -7  22   1         38.58         29.43         8.22 o                         
  -6  22   1         33.68         21.53         8.07 o                         
  -5  22   1        503.15        494.59        17.30 o                         
  -4  22   1        306.11        314.20         9.61 o                         
  -3  22   1        225.99        222.04         8.61 o                         
  -2  22   1        905.66        948.13        15.83 o                         
  -1  22   1       1576.85       1710.49        19.66 o                         
   0  22   1       2287.40       2247.25        23.44 o                         
   1  22   1       1077.15       1049.71        15.81 o                         
   2  22   1       1014.62       1076.69        16.39 o                         
   3  22   1       2059.74       2027.08        23.69 o                         
   4  22   1       1641.75       1648.32        20.68 o                         
   5  22   1       1433.09       1537.20        26.03 o                         
   6  22   1        955.15        988.64        25.12 o                         
   7  22   1        194.43        209.81        11.39 o                         
   8  22   1        121.87        128.62        15.08 o                         
   9  22   1        136.17        101.75        20.40 o                         
  -8  23   1        262.49        256.77        17.31 o                         
  -7  23   1        220.88        203.35        12.15 o                         
  -6  23   1        264.20        233.29        13.20 o                         
  -5  23   1        429.60        406.75        14.67 o                         
  -4  23   1        298.34        294.47        10.53 o                         
  -3  23   1        178.76        148.84         8.33 o                         
  -2  23   1       1851.14       1880.77        23.05 o                         
  -1  23   1        796.67        820.58        15.16 o                         
   0  23   1        112.69        142.91         7.89 o                         
   1  23   1        375.98        366.73        11.18 o                         
   2  23   1          3.13          8.33         5.52 o                         
   3  23   1        883.12        904.00        16.93 o                         
   4  23   1         77.62         82.70         6.86 o                         
   5  23   1        278.27        258.71        13.46 o                         
   6  23   1       1203.21       1200.75        24.43 o                         
   7  23   1        537.88        508.58        18.05 o                         
   8  23   1         16.19         21.50        12.75 o                         
  -8  24   1          1.27         18.60        15.31 o                         
  -7  24   1        459.74        475.63        18.20 o                         
  -6  24   1         34.88         26.21         8.45 o                         
  -5  24   1         16.28         17.84         8.09 o                         
  -4  24   1          4.62         -5.35         7.20 o                         
  -3  24   1        137.78        115.62         8.19 o                         
  -2  24   1        903.06        881.95        16.21 o                         
  -1  24   1        287.31        277.77        11.48 o                         
   0  24   1         76.17        101.28         7.51 o                         
   1  24   1          3.11         10.62         5.69 o                         
   2  24   1         52.92         37.49         6.59 o                         
   3  24   1          6.85         -2.29         6.64 o                         
   4  24   1         30.41         40.53         6.15 o                         
   5  24   1         36.18         11.41         8.41 o                         
   6  24   1        645.68        616.23        20.67 o                         
   7  24   1        111.33        105.11        13.49 o                         
   8  24   1         16.24          6.83        13.47 o                         
  -7  25   1        278.91        261.66        15.32 o                         
  -6  25   1         44.95         39.53        10.30 o                         
  -5  25   1         21.39         10.47         8.30 o                         
  -4  25   1        553.15        571.68        15.46 o                         
  -3  25   1        349.02        378.20        12.87 o                         
  -2  25   1         10.42         11.97         6.41 o                         
  -1  25   1          3.35          8.43         5.86 o                         
   0  25   1        118.91        135.31         9.45 o                         
   1  25   1        363.28        333.31        11.84 o                         
   2  25   1          0.32         -6.65         6.65 o                         
   3  25   1        260.52        258.90        10.98 o                         
   4  25   1        121.43        117.60         8.06 o                         
   5  25   1        244.84        236.75        13.52 o                         
   6  25   1          0.52         -9.88         9.88 o                         
   7  25   1        332.16        285.88        17.58 o                         
  -7  26   1          0.09        -10.85        11.52 o                         
  -6  26   1          2.00         -7.10         9.17 o                         
  -5  26   1         70.96         71.34         9.57 o                         
  -4  26   1        583.56        615.85        18.02 o                         
  -3  26   1        881.75        913.38        19.05 o                         
  -2  26   1        937.66       1000.74        19.68 o                         
  -1  26   1        334.92        361.08        13.47 o                         
   0  26   1        233.29        249.05        12.62 o                         
   1  26   1       1412.60       1461.82        22.58 o                         
   2  26   1       3120.22       3287.11        36.59 o                         
   3  26   1       1412.01       1508.89        22.64 o                         
   4  26   1         12.60          3.79         7.15 o                         
   5  26   1          2.80         10.12         8.84 o                         
   6  26   1        786.13        833.69        30.08 o                         
   7  26   1        830.35        850.44        32.80 o                         
  -6  27   1         62.91         42.79        13.03 o                         
  -5  27   1        138.70         99.77        11.98 o                         
  -4  27   1        312.39        295.34        13.14 o                         
  -3  27   1        358.16        365.51        19.37 o                         
  -2  27   1         71.37         72.99         8.45 o                         
  -1  27   1         55.09         54.08         9.22 o                         
   0  27   1         26.21         41.00         8.24 o                         
   1  27   1         24.30         35.76         8.23 o                         
   2  27   1         49.29         61.68         8.97 o                         
   3  27   1         11.43         11.45         7.62 o                         
   4  27   1        194.93        200.87        10.14 o                         
   5  27   1          4.73         -6.64        10.65 o                         
   6  27   1        195.27        166.17        17.08 o                         
  -6  28   1        162.64        145.74        21.76 o                         
  -5  28   1        292.83        258.66        18.73 o                         
  -4  28   1          0.51         -2.49         8.77 o                         
  -3  28   1          1.61         -8.16         8.16 o                         
  -2  28   1         68.84         54.43         8.95 o                         
  -1  28   1        175.21        173.18        11.58 o                         
   0  28   1          0.44          8.64         7.81 o                         
   1  28   1          4.69         -7.83         7.83 o                         
   2  28   1         50.16         31.59         8.39 o                         
   3  28   1          6.80         -1.68         7.94 o                         
   4  28   1         26.27         24.93         9.21 o                         
   5  28   1          0.12         11.34        11.31 o                         
   6  28   1          0.43         10.04        13.01 o                         
  -5  29   1          9.94          8.60        12.52 o                         
  -4  29   1        249.66        234.64        15.11 o                         
  -3  29   1        335.02        334.03        15.97 o                         
  -2  29   1        526.75        513.33        20.36 o                         
  -1  29   1        145.90        153.50        11.90 o                         
   0  29   1         83.80         70.41        10.49 o                         
   1  29   1         16.92         15.31         9.38 o                         
   2  29   1          5.11          0.40        10.32 o                         
   3  29   1         26.53         26.90         9.61 o                         
   4  29   1         33.77         25.60         9.91 o                         
   5  29   1          0.42         15.46        13.29 o                         
  -4  30   1        188.43        182.05        15.25 o                         
  -3  30   1        251.22        232.48        16.15 o                         
  -2  30   1        494.20        514.29        30.86 o                         
  -1  30   1        456.56        451.61        18.28 o                         
   0  30   1         21.17         30.17         9.64 o                         
   1  30   1       1323.31       1418.68        31.06 o                         
   2  30   1       3763.67       3859.55        51.74 o                         
   3  30   1       1243.82       1258.72        35.09 o                         
   4  30   1        287.03        240.69        18.10 o                         
  -3  31   1          2.42        -10.89        10.89 o                         
  -2  31   1         20.80         11.19        11.40 o                         
  -1  31   1          6.59          8.51        11.03 o                         
   0  31   1        326.27        319.07        16.62 o                         
   1  31   1        426.30        416.44        19.19 o                         
   2  31   1          5.37         47.80        11.83 o                         
   3  31   1        175.86        126.56        14.28 o                         
   0  32   1         21.30         32.50        12.61 o                         
 -12   0   2       2436.39       2485.69        52.87 o                         
 -11   0   2        827.68        812.33        41.56 o                         
 -10   0   2        906.85        954.24        25.53 o                         
  -9   0   2        153.70        200.94        11.76 o                         
  -8   0   2        385.91        447.02        15.06 o                         
  -7   0   2       1656.41       1598.33        30.78 o                         
  -6   0   2        431.69        425.45        12.58 o                         
  -5   0   2         61.97         65.46         3.31 o                         
  -4   0   2          3.66         17.56         2.54 o                         
  -3   0   2        712.96        687.80         8.72 o                         
  -2   0   2       8132.37       8107.92        67.65 o                         
  -1   0   2       2770.74       3057.60        23.75 o                         
   0   0   2      16805.25      17113.38       351.76 o                         
   1   0   2      14719.30      14806.22       116.27 o                         
   2   0   2       2101.45       1887.03        17.57 o                         
   3   0   2      17852.25      17205.96       136.22 o                         
   4   0   2      55929.39      54634.71       641.59 o                         
   5   0   2      21259.13      20705.06       182.93 o                         
   6   0   2        959.25        880.98        15.52 o                         
   7   0   2       2807.10       2711.18        33.00 o                         
   8   0   2       1640.34       1640.40        24.61 o                         
   9   0   2       1514.38       1440.16        27.10 o                         
  10   0   2        734.74        718.65        30.00 o                         
  11   0   2         98.16        131.97        12.89 o                         
  12   0   2          2.00         11.72        16.21 o                         
 -12   1   2         16.53         10.86         7.03 o                         
 -11   1   2         33.45         33.66         6.23 o                         
 -10   1   2        187.40        210.54        10.16 o                         
  -9   1   2          3.82         -2.36         4.55 o                         
  -8   1   2          0.98         -2.79         4.02 o                         
  -7   1   2       1798.33       1695.23        20.77 o                         
  -6   1   2       3811.89       3932.64        33.75 o                         
  -5   1   2          8.98         16.57         2.61 o                         
  -4   1   2       8716.13       9516.54        73.93 o                         
  -3   1   2       1549.22       1587.13        12.38 o                         
  -2   1   2       5374.40       5335.79        29.45 o                         
  -1   1   2        516.56        566.10         5.07 o                         
   0   1   2       9187.75       9053.74        45.04 o                         
   1   1   2      11101.79      10937.17        58.86 o                         
   2   1   2         77.50         67.68         2.79 o                         
   3   1   2       3754.11       3807.41        22.40 o                         
   4   1   2        191.02        209.71         4.59 o                         
   5   1   2       1157.52       1261.92        13.03 o                         
   6   1   2        293.15        273.31         6.73 o                         
   7   1   2          3.22          9.04         3.48 o                         
   8   1   2        125.08        122.60         5.25 o                         
   9   1   2        362.58        347.77         9.26 o                         
  10   1   2        453.67        452.93        24.74 o                         
  11   1   2        163.60        162.97        10.25 o                         
  12   1   2         17.19         19.75         9.88 o                         
 -12   2   2         30.02         16.91         7.65 o                         
 -10   2   2         83.09         92.38         7.45 o                         
  -9   2   2          4.71          5.96         4.28 o                         
  -8   2   2        356.76        426.43         9.62 o                         
  -7   2   2        496.60        489.76        10.84 o                         
  -6   2   2        994.35       1039.56        14.19 o                         
  -5   2   2       1478.06       1313.53        16.77 o                         
  -4   2   2       6611.71       6925.02        53.52 o                         
  -3   2   2       2422.59       2660.20        17.54 o                         
  -2   2   2      10366.87      10530.23        58.99 o                         
  -1   2   2       1875.37       1895.52        12.56 o                         
   0   2   2         35.94         29.41         2.06 o                         
   1   2   2       8017.94       8004.74        44.96 o                         
   2   2   2        110.92        112.21         3.63 o                         
   3   2   2        198.44        213.94         4.33 o                         
   4   2   2         94.88         90.18         3.62 o                         
   5   2   2         18.08         18.54         2.88 o                         
   6   2   2        120.25        114.21         4.81 o                         
   7   2   2        151.42        155.02         5.63 o                         
   8   2   2        658.29        621.62        11.30 o                         
   9   2   2         12.34         14.41         5.07 o                         
  10   2   2          3.15         -5.10         5.10 o                         
  11   2   2         68.98         92.25         9.60 o                         
  12   2   2        220.87        213.14        16.39 o                         
 -12   3   2         46.41         42.02         9.91 o                         
 -11   3   2          0.52         -6.85         6.85 o                         
 -10   3   2        241.40        265.84         9.88 o                         
  -9   3   2         22.85         23.50         4.57 o                         
  -8   3   2        933.65        953.37        11.27 o                         
  -7   3   2       2414.19       2324.98        26.94 o                         
  -6   3   2       2796.57       2748.59        27.25 o                         
  -5   3   2        110.06         87.67         4.83 o                         
  -4   3   2          2.93         11.33         3.13 o                         
  -3   3   2         41.72         63.59         2.50 o                         
  -2   3   2          5.85         14.42         1.79 o                         
  -1   3   2       3539.11       3568.55        20.38 o                         
   0   3   2       1098.14       1156.83         8.78 o                         
   1   3   2         34.85         36.40         2.67 o                         
   2   3   2       1068.69       1102.32         9.67 o                         
   3   3   2        345.03        325.54         5.08 o                         
   4   3   2        707.06        712.62         8.44 o                         
   5   3   2       4447.40       4439.52        32.82 o                         
   6   3   2       2245.43       2247.79        19.82 o                         
   7   3   2        283.79        292.07         7.57 o                         
   8   3   2       1322.18       1268.15        14.50 o                         
   9   3   2        450.79        471.77        11.59 o                         
  10   3   2        376.40        388.50        14.39 o                         
  11   3   2         99.79        101.08         7.79 o                         
  12   3   2          2.58          3.14        10.82 o                         
 -12   4   2        526.76        572.93        38.03 o                         
 -11   4   2        450.18        430.94        15.01 o                         
 -10   4   2        238.89        237.02        11.08 o                         
  -9   4   2        572.51        552.32        11.81 o                         
  -8   4   2        475.37        468.05         9.59 o                         
  -7   4   2        398.09        404.89        10.56 o                         
  -6   4   2        113.03        109.04         5.81 o                         
  -5   4   2          0.77          0.85         3.27 o                         
  -4   4   2        134.50        122.69         4.53 o                         
  -3   4   2        712.95        689.12         6.29 o                         
  -2   4   2       2842.14       2888.24        20.10 o                         
  -1   4   2       1609.97       1727.08        10.99 o                         
   0   4   2        106.75        116.13         3.25 o                         
   2   4   2      18584.55      18750.87       102.45 o                         
   3   4   2      14156.38      13843.39        78.91 o                         
   4   4   2      26916.74      26891.94       161.70 o                         
   5   4   2       7472.74       7405.14        50.73 o                         
   6   4   2        567.89        514.39         7.93 o                         
   7   4   2        196.00        254.58         6.80 o                         
   8   4   2       1125.94       1142.67        19.15 o                         
   9   4   2       1085.58       1098.21        17.05 o                         
  10   4   2        287.83        305.93         8.97 o                         
  11   4   2        392.51        426.37        16.58 o                         
  12   4   2         72.60         83.70        13.57 o                         
 -12   5   2          2.03          1.93        13.41 o                         
 -11   5   2          8.94         10.75         9.38 o                         
 -10   5   2        231.02        255.06        12.91 o                         
  -9   5   2        102.66         89.07         5.98 o                         
  -8   5   2        521.72        547.33        12.05 o                         
  -7   5   2          2.27          1.69         4.11 o                         
  -6   5   2        631.06        609.26        11.49 o                         
  -5   5   2       1609.70       1586.83        17.69 o                         
  -4   5   2       1174.00       1116.65        11.21 o                         
  -3   5   2        983.44        994.93         8.64 o                         
  -2   5   2        577.33        547.65         5.63 o                         
  -1   5   2        596.22        641.90         6.04 o                         
   0   5   2       2478.26       2671.20        15.96 o                         
   1   5   2       6529.51       6798.44        38.08 o                         
   2   5   2       7778.62       7880.60        42.97 o                         
   3   5   2       3451.42       3391.36        22.69 o                         
   4   5   2       1529.97       1546.94        15.62 o                         
   5   5   2       3800.35       3794.23        26.61 o                         
   6   5   2       1778.33       1767.13        15.67 o                         
   7   5   2        968.29        933.42        11.41 o                         
   8   5   2        350.50        325.15         8.55 o                         
   9   5   2         26.72         19.86         6.41 o                         
  10   5   2        166.44        186.40        11.08 o                         
  11   5   2        792.61        824.02        21.99 o                         
  12   5   2        347.73        329.87        23.28 o                         
 -12   6   2          0.18         -7.70        12.15 o                         
 -11   6   2          1.91         10.99         9.62 o                         
 -10   6   2         37.42         46.61         7.96 o                         
  -9   6   2         72.84         54.45         5.51 o                         
  -8   6   2       1902.35       1878.68        23.36 o                         
  -7   6   2        719.88        635.06        12.72 o                         
  -6   6   2        440.72        411.22        10.03 o                         
  -5   6   2       1489.94       1471.99        15.56 o                         
  -4   6   2       1286.88       1363.09        11.07 o                         
  -3   6   2       1779.05       1787.72        13.21 o                         
  -2   6   2       2423.26       2386.12        15.23 o                         
  -1   6   2       4736.19       4930.10        29.19 o                         
   0   6   2      13409.84      13782.97        69.37 o                         
   1   6   2       1358.50       1291.87        10.52 o                         
   2   6   2          2.78         -0.94         2.28 o                         
   3   6   2        118.64        109.95         3.45 o                         
   4   6   2        122.59        104.60         4.94 o                         
   5   6   2          1.20          2.41         3.11 o                         
   6   6   2          0.55         -1.52         3.12 o                         
   7   6   2        605.22        586.20        10.54 o                         
   8   6   2        722.97        693.34        12.41 o                         
   9   6   2        163.47        158.75         9.76 o                         
  10   6   2         68.16         55.68         8.61 o                         
  11   6   2         46.75         50.53         8.71 o                         
  12   6   2          9.19         -0.02        12.01 o                         
 -12   7   2         38.66         29.52        13.76 o                         
 -11   7   2         21.22         28.50        11.87 o                         
 -10   7   2        258.21        254.61        14.08 o                         
  -9   7   2        167.32        161.42        10.11 o                         
  -8   7   2       2227.03       2173.36        26.62 o                         
  -7   7   2        471.89        426.15         8.33 o                         
  -6   7   2        187.64        211.05         5.87 o                         
  -5   7   2       2530.81       2506.23        21.50 o                         
  -4   7   2       5609.25       5408.34        33.95 o                         
  -3   7   2       4417.88       4248.11        26.31 o                         
  -2   7   2         75.02         86.07         3.06 o                         
  -1   7   2         35.96         52.26         2.94 o                         
   0   7   2       7800.43       7718.10        41.69 o                         
   1   7   2       6880.46       6888.90        38.70 o                         
   2   7   2       6202.90       6603.43        39.27 o                         
   3   7   2         66.97         75.34         3.39 o                         
   4   7   2         20.09         17.85         3.57 o                         
   5   7   2        596.32        608.08         9.68 o                         
   6   7   2        121.13        124.56         5.16 o                         
   7   7   2       1163.52       1146.82        14.42 o                         
   8   7   2       1055.99       1025.86        15.73 o                         
   9   7   2         11.38         11.62         7.01 o                         
  10   7   2          2.79          3.36         8.42 o                         
  11   7   2        814.27        835.96        22.95 o                         
  12   7   2        805.88        845.12        27.26 o                         
 -12   8   2        195.81        219.12        20.11 o                         
 -11   8   2        202.57        212.21        15.42 o                         
 -10   8   2       1861.63       1871.83        33.02 o                         
  -9   8   2       2361.75       2416.18        37.33 o                         
  -8   8   2        721.92        751.97        14.42 o                         
  -7   8   2         17.15         13.62         4.22 o                         
  -6   8   2        252.21        260.78         6.74 o                         
  -5   8   2          1.59         -1.02         2.13 o                         
  -4   8   2         26.05         21.87         2.68 o                         
  -3   8   2       1258.51       1244.65        10.89 o                         
  -2   8   2        424.59        430.54         5.97 o                         
  -1   8   2        144.57        167.09         4.89 o                         
   0   8   2       1632.64       1552.99        12.02 o                         
   1   8   2      15795.12      15758.58        83.08 o                         
   2   8   2      31475.88      31573.57       168.41 o                         
   3   8   2       3134.11       2944.32        22.19 o                         
   4   8   2        745.56        700.89         9.31 o                         
   5   8   2       9702.61       9753.68        61.65 o                         
   6   8   2       7105.67       7144.24        48.83 o                         
   7   8   2       4171.91       4208.19        40.07 o                         
   8   8   2       2123.11       2209.80        26.68 o                         
   9   8   2          3.47         -6.68         6.68 o                         
  10   8   2          1.48         11.25         6.89 o                         
  11   8   2        161.49        163.79        13.25 o                         
 -12   9   2        120.87        104.57        15.25 o                         
 -11   9   2         11.75        -12.93        12.93 o                         
 -10   9   2         20.74         14.83         8.86 o                         
  -9   9   2        321.33        334.98        12.53 o                         
  -8   9   2          8.23         10.01         4.81 o                         
  -7   9   2        434.45        439.16        11.83 o                         
  -6   9   2        306.33        307.98         8.53 o                         
  -5   9   2          2.84          3.57         2.52 o                         
  -4   9   2       3045.11       3030.21        21.74 o                         
  -3   9   2       1783.13       1743.00        13.45 o                         
  -2   9   2        106.51        131.13         3.93 o                         
  -1   9   2        244.72        255.89         5.50 o                         
   0   9   2       1178.09       1155.78        10.40 o                         
   1   9   2       1625.66       1584.55        12.80 o                         
   2   9   2          7.74          2.81         3.11 o                         
   3   9   2        515.05        486.92         7.51 o                         
   4   9   2         28.59         32.47         3.39 o                         
   5   9   2          0.46          2.47         3.10 o                         
   6   9   2          9.34         15.14         4.01 o                         
   7   9   2        183.01        179.69         6.38 o                         
   8   9   2         14.52         15.63         5.04 o                         
   9   9   2         80.77         87.54        10.33 o                         
  10   9   2        251.11        267.38        12.75 o                         
  11   9   2        143.05        130.70        12.70 o                         
 -11  10   2         31.65         32.58        12.77 o                         
 -10  10   2        383.72        390.41        18.40 o                         
  -9  10   2         48.13         72.63         7.85 o                         
  -8  10   2          0.03          0.53         5.42 o                         
  -7  10   2        201.00        199.69         7.60 o                         
  -6  10   2        318.30        270.06         8.20 o                         
  -5  10   2       1356.92       1336.42        12.26 o                         
  -4  10   2        243.65        243.98         5.93 o                         
  -3  10   2       1196.37       1139.40        10.42 o                         
  -2  10   2       1587.93       1562.27        12.63 o                         
  -1  10   2         47.90         36.48         3.29 o                         
   0  10   2        571.40        671.18         8.17 o                         
   1  10   2        227.61        207.38         5.19 o                         
   2  10   2       1467.04       1487.96        14.32 o                         
   3  10   2        624.76        597.50         7.80 o                         
   4  10   2        497.70        481.33         8.51 o                         
   5  10   2        149.20        143.04         6.00 o                         
   6  10   2        147.80        153.17         6.33 o                         
   7  10   2         67.94         62.55         5.21 o                         
   8  10   2          0.02         -2.87         4.34 o                         
   9  10   2         81.00         64.32        10.83 o                         
  10  10   2        204.32        225.87        13.31 o                         
  11  10   2        122.93        114.52        11.05 o                         
 -11  11   2        261.30        240.44        19.48 o                         
 -10  11   2       1547.24       1589.23        41.81 o                         
  -9  11   2       1672.84       1716.33        27.70 o                         
  -8  11   2        512.80        502.86        14.83 o                         
  -7  11   2        302.53        277.96         9.15 o                         
  -6  11   2        161.88        159.36         5.61 o                         
  -5  11   2          9.05          8.93         2.63 o                         
  -4  11   2       3738.29       3701.73        25.91 o                         
  -3  11   2       4798.96       4735.28        29.48 o                         
  -2  11   2        350.61        281.69         5.94 o                         
  -1  11   2        111.27         95.79         4.13 o                         
   0  11   2         12.10          1.35         2.90 o                         
   1  11   2       2208.09       2104.37        16.23 o                         
   2  11   2       2217.91       2152.10        18.10 o                         
   3  11   2        869.06        830.98        10.08 o                         
   4  11   2        262.40        263.27         6.81 o                         
   5  11   2         40.14         34.60         4.49 o                         
   6  11   2       1733.03       1763.10        19.00 o                         
   7  11   2        683.55        697.30        12.95 o                         
   8  11   2         25.41         28.74         6.23 o                         
   9  11   2        135.55        110.31        10.20 o                         
  10  11   2         12.01         15.32         7.52 o                         
  11  11   2        305.03        324.06        16.27 o                         
 -11  12   2         79.35         85.74        11.78 o                         
 -10  12   2        813.87        816.70        22.05 o                         
  -9  12   2       1861.15       1955.04        49.77 o                         
  -8  12   2        630.55        631.72        16.41 o                         
  -7  12   2         11.54          2.21         5.13 o                         
  -6  12   2          8.64          8.46         3.98 o                         
  -5  12   2          8.37         11.51         3.14 o                         
  -4  12   2          0.19          3.22         3.10 o                         
  -3  12   2        667.45        667.50         8.46 o                         
  -2  12   2        362.54        359.26         6.54 o                         
  -1  12   2         87.30        104.96         4.46 o                         
   0  12   2       4397.92       4430.20        28.77 o                         
   1  12   2       5817.04       5597.25        36.30 o                         
   2  12   2       4908.02       4717.52        31.66 o                         
   3  12   2       2620.76       2565.99        20.20 o                         
   4  12   2        126.85        151.56         5.65 o                         
   5  12   2       2852.25       2990.45        25.62 o                         
   6  12   2       8130.05       8162.45        58.40 o                         
   7  12   2       3152.72       3182.51        30.59 o                         
   8  12   2        944.68        984.06        18.44 o                         
   9  12   2        165.61        135.77        11.39 o                         
  10  12   2         12.01         10.59         7.83 o                         
  11  12   2         23.58         26.11        10.49 o                         
 -11  13   2        138.61        136.77        19.49 o                         
 -10  13   2        203.40        211.93        13.21 o                         
  -9  13   2         62.78         71.01         9.31 o                         
  -8  13   2        819.41        832.71        17.24 o                         
  -7  13   2        350.87        329.37        12.86 o                         
  -6  13   2         34.50         27.91         4.24 o                         
  -5  13   2          2.49          0.23         3.07 o                         
  -4  13   2         27.66         26.52         3.63 o                         
  -3  13   2       1336.73       1355.45        13.40 o                         
  -2  13   2         57.86         46.63         3.92 o                         
  -1  13   2        504.34        534.07         8.29 o                         
   0  13   2      13655.94      13898.56        78.08 o                         
   1  13   2       3075.39       3199.22        24.60 o                         
   2  13   2         20.44         19.55         3.71 o                         
   3  13   2        447.43        467.37         8.41 o                         
   4  13   2         49.90         48.26         4.39 o                         
   5  13   2         88.69        107.13         6.24 o                         
   6  13   2          8.36         13.99         4.91 o                         
   7  13   2         68.17         75.30         6.52 o                         
   8  13   2        923.43        900.45        18.63 o                         
   9  13   2         19.54         15.93         8.28 o                         
  10  13   2         41.63         36.73        11.05 o                         
  11  13   2          7.26          4.40        17.20 o                         
 -11  14   2         16.94          6.81        17.12 o                         
 -10  14   2        135.07        161.61        11.58 o                         
  -9  14   2         19.16          9.27         7.35 o                         
  -8  14   2       1131.46       1116.98        30.21 o                         
  -7  14   2        280.47        277.69         8.88 o                         
  -6  14   2       1311.03       1227.98        18.80 o                         
  -5  14   2        583.60        597.99        10.14 o                         
  -4  14   2        153.79        127.50         4.67 o                         
  -3  14   2       2465.30       2456.55        19.91 o                         
  -2  14   2       7411.36       7261.32        44.97 o                         
  -1  14   2       1114.03       1130.34        13.06 o                         
   0  14   2       2622.67       2786.85        22.77 o                         
   1  14   2         99.85        121.94         5.47 o                         
   2  14   2       1156.41       1130.44        12.74 o                         
   3  14   2        641.80        674.66         9.77 o                         
   4  14   2        225.48        206.92         6.88 o                         
   5  14   2        141.45        145.83         7.18 o                         
   6  14   2        300.63        305.84        10.09 o                         
   7  14   2         49.93         35.41         6.02 o                         
   8  14   2        132.19        135.35         7.91 o                         
   9  14   2          0.08         10.62         9.00 o                         
  10  14   2        733.71        801.80        25.92 o                         
  11  14   2        350.59        395.91        19.75 o                         
 -11  15   2        108.07        116.43        10.26 o                         
 -10  15   2        391.90        387.71        16.86 o                         
  -9  15   2        139.01        129.23        10.83 o                         
  -8  15   2          2.74          6.18         6.95 o                         
  -7  15   2        970.06        964.56        17.72 o                         
  -6  15   2       2870.35       2848.52        29.19 o                         
  -5  15   2       1424.81       1396.79        14.99 o                         
  -4  15   2        472.26        472.60         8.11 o                         
  -3  15   2       2843.14       2800.64        22.55 o                         
  -2  15   2       5493.01       5425.18        36.81 o                         
  -1  15   2       3860.17       3850.51        28.23 o                         
   0  15   2        738.88        761.42        11.05 o                         
   1  15   2          3.77          1.41         3.50 o                         
   2  15   2       1440.73       1419.97        14.46 o                         
   3  15   2        544.17        578.87         9.62 o                         
   4  15   2          6.73          3.26         4.07 o                         
   5  15   2        290.28        321.61         9.51 o                         
   6  15   2        640.06        633.65        13.47 o                         
   7  15   2         74.71         68.42         7.46 o                         
   8  15   2         35.54         32.82         6.15 o                         
   9  15   2        549.86        578.52        20.66 o                         
  10  15   2       1368.82       1435.01        34.98 o                         
 -10  16   2         27.12         40.41         9.81 o                         
  -9  16   2         14.86          7.38         7.74 o                         
  -8  16   2         59.94         60.09         8.17 o                         
  -7  16   2         92.51         90.11         7.05 o                         
  -6  16   2        247.36        236.97         9.32 o                         
  -5  16   2        152.35        155.31         6.02 o                         
  -4  16   2          4.23          4.90         3.66 o                         
  -3  16   2        209.57        213.25         6.54 o                         
  -2  16   2       1080.23       1043.84        13.11 o                         
  -1  16   2       1689.37       1734.90        17.35 o                         
   0  16   2        971.02       1021.31        12.60 o                         
   1  16   2         60.14         61.93         4.73 o                         
   2  16   2          4.86          1.52         3.59 o                         
   3  16   2       2090.14       2348.43        21.69 o                         
   4  16   2       4861.53       4973.54        35.79 o                         
   5  16   2       1799.82       1782.11        20.79 o                         
   6  16   2        282.39        286.02        12.58 o                         
   7  16   2         22.69         19.53         6.26 o                         
   8  16   2        446.58        420.40        12.85 o                         
   9  16   2       1022.86       1050.28        28.29 o                         
  10  16   2        331.97        328.51        19.27 o                         
 -10  17   2          4.09         -9.30         9.30 o                         
  -9  17   2         21.67         14.74         8.49 o                         
  -8  17   2        122.86        134.41         9.92 o                         
  -7  17   2         17.68         23.63         6.64 o                         
  -6  17   2        353.89        367.94        12.36 o                         
  -5  17   2        297.37        310.03         8.73 o                         
  -4  17   2         26.94         26.07         4.15 o                         
  -3  17   2        426.92        444.04         9.23 o                         
  -2  17   2       1767.77       1751.66        17.89 o                         
  -1  17   2       1212.63       1202.86        14.47 o                         
   0  17   2        476.60        485.58         9.91 o                         
   1  17   2          4.45         -1.07         3.70 o                         
   2  17   2        799.19        765.13        11.29 o                         
   3  17   2          1.84          8.02         4.18 o                         
   4  17   2        409.21        409.10         9.03 o                         
   5  17   2        147.96        172.48         7.17 o                         
   6  17   2         48.19         42.71         6.93 o                         
   7  17   2         55.66         45.38         7.45 o                         
   8  17   2        133.03        115.63        10.46 o                         
   9  17   2        581.58        608.96        22.37 o                         
  10  17   2         52.29         55.14        15.52 o                         
 -10  18   2         16.46         20.21        11.67 o                         
  -9  18   2         37.32         42.06         9.68 o                         
  -8  18   2          0.01          8.39         7.39 o                         
  -7  18   2         21.80         24.83         7.98 o                         
  -6  18   2        483.01        452.34        12.55 o                         
  -5  18   2         21.23         14.57         3.96 o                         
  -4  18   2         11.30          3.79         3.77 o                         
  -3  18   2         62.00         53.96         4.87 o                         
  -2  18   2       1349.19       1323.77        16.17 o                         
  -1  18   2        584.63        593.45        11.01 o                         
   0  18   2        892.95        955.93        12.78 o                         
   1  18   2        971.23        943.16        12.75 o                         
   2  18   2        555.24        565.73        10.52 o                         
   3  18   2        303.81        308.98         8.79 o                         
   4  18   2          2.02         14.12         4.01 o                         
   5  18   2         25.35         21.74         5.42 o                         
   6  18   2         65.36         53.70         8.06 o                         
   7  18   2        285.75        289.86        12.61 o                         
   8  18   2         42.43         34.18         7.95 o                         
   9  18   2         10.99          5.62        13.92 o                         
  10  18   2        121.72         92.16        16.63 o                         
 -10  19   2        181.99        177.11        17.41 o                         
  -9  19   2         42.14         46.86        10.96 o                         
  -8  19   2        467.21        472.69        14.20 o                         
  -7  19   2        755.97        774.11        18.11 o                         
  -6  19   2       1044.26       1040.16        18.03 o                         
  -5  19   2        844.08        855.73        13.45 o                         
  -4  19   2         73.14         66.21         5.47 o                         
  -3  19   2        319.40        327.68         8.58 o                         
  -2  19   2       4553.61       4553.89        33.96 o                         
  -1  19   2       3549.85       3627.88        29.13 o                         
   0  19   2       1302.27       1357.44        15.85 o                         
   1  19   2        584.33        555.54        10.81 o                         
   2  19   2          0.58         -0.06         4.08 o                         
   3  19   2        132.61        138.19         7.07 o                         
   4  19   2          0.96          3.04         4.19 o                         
   5  19   2         84.74         84.74         7.31 o                         
   6  19   2         51.86         45.83         9.43 o                         
   7  19   2        440.27        434.86        14.55 o                         
   8  19   2        472.38        500.41        22.13 o                         
   9  19   2        713.30        741.38        32.86 o                         
  -9  20   2          1.52          5.39         9.98 o                         
  -8  20   2        327.79        340.98        14.04 o                         
  -7  20   2        144.34        133.50         8.81 o                         
  -6  20   2         31.96         21.21         6.44 o                         
  -5  20   2         14.43         21.19         4.52 o                         
  -4  20   2         10.69          7.20         4.98 o                         
  -3  20   2         13.16         17.31         5.23 o                         
  -2  20   2        352.90        341.36         9.40 o                         
  -1  20   2        683.07        749.72        13.02 o                         
   0  20   2        289.08        308.78         8.63 o                         
   1  20   2         50.40         63.42         5.40 o                         
   2  20   2          3.71          4.31         4.41 o                         
   3  20   2       1269.07       1264.06        17.33 o                         
   4  20   2       4630.48       4446.58        36.65 o                         
   5  20   2       2958.16       2993.72        33.43 o                         
   6  20   2        112.68        106.37        10.04 o                         
   7  20   2        241.01        242.73        12.48 o                         
   8  20   2        545.55        513.95        17.18 o                         
   9  20   2        463.16        477.12        16.00 o                         
  -9  21   2         18.55         15.96        14.89 o                         
  -8  21   2         14.21          6.95         8.60 o                         
  -7  21   2         85.67         97.01         9.09 o                         
  -6  21   2        422.37        420.96        13.61 o                         
  -5  21   2        681.39        682.19        13.25 o                         
  -4  21   2         11.23         17.42         5.13 o                         
  -3  21   2        116.52        132.16         7.19 o                         
  -2  21   2       1654.13       1752.36        19.69 o                         
  -1  21   2       1273.90       1425.82        18.28 o                         
   0  21   2          1.42         -1.75         4.45 o                         
   1  21   2        266.15        254.08         8.48 o                         
   2  21   2        374.69        389.51        10.63 o                         
   3  21   2        864.76        874.41        15.43 o                         
   4  21   2         17.61         28.42         5.38 o                         
   5  21   2        102.23        105.01         9.27 o                         
   6  21   2         99.71        108.94        10.35 o                         
   7  21   2          2.65          5.32         7.46 o                         
   8  21   2         20.91         12.96         8.90 o                         
   9  21   2        187.00        175.19        14.92 o                         
  -9  22   2         10.88         12.46        19.24 o                         
  -8  22   2         67.83         39.96        10.22 o                         
  -7  22   2        537.25        518.94        17.16 o                         
  -6  22   2        947.22        941.40        19.19 o                         
  -5  22   2       2127.78       2148.60        27.21 o                         
  -4  22   2          4.86          1.59         5.18 o                         
  -3  22   2        447.63        420.04        11.46 o                         
  -2  22   2        678.30        702.06        13.78 o                         
  -1  22   2         58.15         49.39         5.62 o                         
   0  22   2       1383.66       1361.63        17.62 o                         
   1  22   2        560.75        520.18        12.14 o                         
   2  22   2          5.53         15.75         5.39 o                         
   3  22   2         20.30         21.57         6.20 o                         
   4  22   2         31.83         24.91         5.71 o                         
   5  22   2          0.01         -6.88         6.88 o                         
   6  22   2          0.22         -7.89         7.89 o                         
   7  22   2         92.00         69.59         9.20 o                         
   8  22   2        287.32        274.69        15.47 o                         
  -8  23   2        623.25        651.54        22.88 o                         
  -7  23   2       1421.70       1463.41        26.56 o                         
  -6  23   2        369.89        340.86        12.92 o                         
  -5  23   2        258.91        240.68         9.29 o                         
  -4  23   2       1007.81       1025.10        17.92 o                         
  -3  23   2        316.35        334.35        11.24 o                         
  -2  23   2        120.76        124.66         7.63 o                         
  -1  23   2        871.93        928.09        16.39 o                         
   0  23   2       2350.79       2400.29        25.83 o                         
   1  23   2       1480.09       1458.12        21.04 o                         
   2  23   2          4.16          5.62         5.71 o                         
   3  23   2        216.29        225.33         9.92 o                         
   4  23   2          1.81          9.31         5.62 o                         
   5  23   2          0.11         -0.87         7.78 o                         
   6  23   2          9.67          9.11         8.86 o                         
   7  23   2        369.89        388.72        17.04 o                         
   8  23   2        406.13        413.83        22.52 o                         
  -8  24   2        259.25        263.62        20.67 o                         
  -7  24   2        221.50        218.28        13.50 o                         
  -6  24   2          3.17         -1.07         8.57 o                         
  -5  24   2         14.85         14.63         5.62 o                         
  -4  24   2         13.86         12.83         6.16 o                         
  -3  24   2          2.19          4.63         6.31 o                         
  -2  24   2         21.33         32.01         6.60 o                         
  -1  24   2        166.83        195.49         9.72 o                         
   0  24   2        364.12        355.62        11.69 o                         
   1  24   2       1125.38       1116.10        17.93 o                         
   2  24   2        648.39        601.03        14.77 o                         
   3  24   2        136.68        131.34         9.52 o                         
   4  24   2          3.82         -1.29         5.64 o                         
   5  24   2         50.18         26.61         8.80 o                         
   6  24   2       1014.34       1011.15        24.51 o                         
   7  24   2        699.98        692.03        23.12 o                         
   8  24   2        100.67        106.44        16.26 o                         
  -7  25   2        133.16        133.34        13.83 o                         
  -6  25   2         75.30         62.14        10.93 o                         
  -5  25   2        239.26        245.09         9.31 o                         
  -4  25   2       1770.55       1788.89        24.36 o                         
  -3  25   2        793.66        818.44        17.17 o                         
  -2  25   2        148.12        141.29         9.56 o                         
  -1  25   2        172.92        203.49        10.06 o                         
   0  25   2         51.20         51.45         7.76 o                         
   1  25   2         18.54         15.27         6.60 o                         
   2  25   2        689.84        762.69        17.75 o                         
   3  25   2        340.36        337.85        12.15 o                         
   4  25   2        112.30        100.52         8.11 o                         
   5  25   2         38.67         25.81        10.46 o                         
   6  25   2        220.80        219.23        16.32 o                         
   7  25   2          0.83        -12.59        12.59 o                         
  -7  26   2         71.75         52.70        12.82 o                         
  -6  26   2        222.92        224.89        14.18 o                         
  -5  26   2         74.15         65.66         9.00 o                         
  -4  26   2         10.55         11.12         6.65 o                         
  -3  26   2        224.03        222.72        11.06 o                         
  -2  26   2         37.49         31.37         7.30 o                         
  -1  26   2        709.95        714.82        17.10 o                         
   0  26   2        760.06        754.79        17.98 o                         
   1  26   2         47.80         41.95         7.52 o                         
   2  26   2         23.74         27.79         7.23 o                         
   3  26   2          1.98         -0.49         6.60 o                         
   4  26   2         12.08          1.01         6.45 o                         
   5  26   2          0.31         -8.57         8.57 o                         
   6  26   2         16.77         12.87        14.98 o                         
   7  26   2         29.95         33.70        12.45 o                         
  -6  27   2          1.68        -11.01        11.01 o                         
  -5  27   2        483.48        482.47        18.99 o                         
  -4  27   2       2414.86       2452.12        38.14 o                         
  -3  27   2       1475.22       1477.96        26.99 o                         
  -2  27   2         56.40         43.70         8.58 o                         
  -1  27   2        174.66        172.24        11.34 o                         
   0  27   2        894.86        903.30        21.03 o                         
   1  27   2        476.10        446.26        15.73 o                         
   2  27   2        331.01        327.59        13.39 o                         
   3  27   2         11.93         -7.87         7.87 o                         
   4  27   2         52.67         55.11         9.48 o                         
   5  27   2          0.02         -4.34        10.38 o                         
   6  27   2        182.60        201.62        18.16 o                         
  -6  28   2          2.53         -5.19        12.69 o                         
  -5  28   2         55.97         47.22        11.14 o                         
  -4  28   2          0.76          3.38         8.93 o                         
  -3  28   2         46.33         39.74         9.10 o                         
  -2  28   2          5.97         -5.63         7.60 o                         
  -1  28   2         12.38          1.83         7.95 o                         
   0  28   2         29.50         16.41         8.94 o                         
   1  28   2        265.40        250.25        12.73 o                         
   2  28   2       1603.06       1600.04        26.07 o                         
   3  28   2        221.94        203.36        12.02 o                         
   4  28   2        105.97        115.17        11.33 o                         
   5  28   2        312.77        248.84        20.92 o                         
  -5  29   2        249.73        239.96        18.47 o                         
  -4  29   2       1318.61       1380.20        29.13 o                         
  -3  29   2        222.82        249.72        16.93 o                         
  -2  29   2         10.14          2.75         8.97 o                         
  -1  29   2          3.20          7.36         8.32 o                         
   0  29   2        148.96        159.42        12.20 o                         
   1  29   2        363.29        352.56        17.29 o                         
   2  29   2          1.03         -9.12         9.12 o                         
   3  29   2         13.57         12.60        11.07 o                         
   4  29   2          3.05        -11.10        11.10 o                         
   5  29   2          9.99        -10.80        13.15 o                         
  -4  30   2          1.47         12.20        12.07 o                         
  -3  30   2        185.68        139.04        14.47 o                         
  -2  30   2         48.89         48.01        10.54 o                         
  -1  30   2         55.93         30.14        10.36 o                         
   0  30   2        153.24        180.79        13.87 o                         
   1  30   2        129.80        149.63        12.79 o                         
   2  30   2         38.48         26.08        10.93 o                         
   3  30   2         10.99          9.31        10.42 o                         
   4  30   2          0.08         12.88        13.24 o                         
  -3  31   2         49.08         46.86        11.55 o                         
  -2  31   2         13.57         14.36        11.14 o                         
  -1  31   2         69.78         67.64        12.02 o                         
   0  31   2         38.22         53.32        11.14 o                         
   1  31   2        134.22        104.94        13.02 o                         
   2  31   2        610.74        601.92        29.33 o                         
 -12   1   3          0.22          1.70         6.87 o                         
 -11   1   3          7.15         -5.47         5.47 o                         
 -10   1   3         26.75         38.14         6.69 o                         
  -9   1   3        342.82        360.85        10.00 o                         
  -8   1   3       1006.93       1084.30        16.03 o                         
  -7   1   3       2453.13       2427.48        26.67 o                         
  -6   1   3       2683.87       2654.84        22.84 o                         
  -5   1   3       1587.39       1573.58        14.48 o                         
  -4   1   3        193.91        137.90         3.67 o                         
  -3   1   3       9232.34       9309.02        55.72 o                         
  -2   1   3      22961.14      22750.07       146.94 o                         
  -1   1   3      13755.32      13919.00        77.51 o                         
   0   1   3        272.43        306.23         4.34 o                         
   1   1   3       5758.04       5912.20        31.46 o                         
   2   1   3        380.41        374.34         5.93 o                         
   3   1   3       1726.42       1653.76        13.04 o                         
   4   1   3       1628.67       1562.91        13.87 o                         
   5   1   3        454.91        490.15         7.09 o                         
   6   1   3         64.23         58.23         4.40 o                         
   7   1   3        145.44        137.82         6.99 o                         
   8   1   3       1287.93       1258.26        19.38 o                         
   9   1   3         59.91         66.02         5.34 o                         
  10   1   3         11.86         12.43         5.31 o                         
  11   1   3          8.76          0.85         8.60 o                         
  12   1   3         24.08         27.96        10.38 o                         
 -12   2   3       1075.98       1096.54        28.51 o                         
 -11   2   3         11.69          4.45         8.09 o                         
 -10   2   3        277.61        298.09        10.12 o                         
  -9   2   3        209.90        246.33         8.76 o                         
  -8   2   3        799.36        863.72        13.85 o                         
  -7   2   3       3259.83       3184.76        28.65 o                         
  -6   2   3       5833.48       5763.79        43.50 o                         
  -5   2   3       1217.63       1270.92        12.20 o                         
  -4   2   3        246.68        236.87         4.65 o                         
  -3   2   3       1433.35       1441.98        10.12 o                         
  -2   2   3       2097.75       2176.87        13.84 o                         
  -1   2   3          9.62         14.24         1.62 o                         
   0   2   3        112.75        130.11         3.34 o                         
   1   2   3        570.99        601.76         6.34 o                         
   2   2   3        195.38        201.82         5.10 o                         
   3   2   3       3155.12       3097.68        20.27 o                         
   4   2   3       6483.25       6532.26        39.91 o                         
   5   2   3        695.35        702.46         9.82 o                         
   6   2   3        700.03        708.85         9.41 o                         
   7   2   3        136.19        151.17         6.76 o                         
   8   2   3       2291.56       2312.25        24.31 o                         
   9   2   3        769.41        759.70        13.58 o                         
  10   2   3         87.94         83.00         7.56 o                         
  11   2   3         13.08         14.84         8.41 o                         
  12   2   3         88.04         93.41        12.04 o                         
 -12   3   3         16.18         12.32        14.76 o                         
 -11   3   3        461.92        459.23        16.74 o                         
 -10   3   3         81.50         82.25         8.67 o                         
  -9   3   3          8.33          7.54         5.44 o                         
  -8   3   3         11.11          7.74         3.44 o                         
  -7   3   3        833.03        815.46        12.80 o                         
  -6   3   3       8004.09       7845.53        64.93 o                         
  -5   3   3       4817.46       4620.06        40.39 o                         
  -4   3   3       3781.97       3704.01        24.87 o                         
  -3   3   3       5387.93       5172.14        30.65 o                         
  -2   3   3      16502.12      16256.42        88.74 o                         
  -1   3   3      18256.92      18515.42       108.29 o                         
   0   3   3          4.31          7.21         2.39 o                         
   1   3   3      12484.88      13024.36        69.54 o                         
   2   3   3      14532.28      14701.42        94.91 o                         
   3   3   3       3802.20       3743.55        23.69 o                         
   4   3   3        101.72         99.31         3.76 o                         
   5   3   3       1953.72       1980.03        16.71 o                         
   6   3   3        586.02        569.79         8.94 o                         
   7   3   3        939.16        907.32        14.10 o                         
   8   3   3        249.24        221.91         8.25 o                         
   9   3   3        845.94        847.34        14.81 o                         
  10   3   3        483.47        445.46        11.75 o                         
  11   3   3        270.71        284.06        14.53 o                         
  12   3   3        440.81        481.77        21.99 o                         
 -12   4   3          2.54         -9.95         9.95 o                         
 -11   4   3          3.75         -3.06         9.51 o                         
 -10   4   3         26.05         17.48         7.68 o                         
  -9   4   3          6.45         11.48         6.06 o                         
  -8   4   3        309.42        353.52         9.40 o                         
  -7   4   3         40.48         37.36         5.05 o                         
  -6   4   3        966.05        981.25        15.27 o                         
  -5   4   3       1574.31       1484.55        18.39 o                         
  -4   4   3         14.76          3.26         1.81 o                         
  -3   4   3        619.95        486.96         5.80 o                         
  -2   4   3        351.92        405.56         4.94 o                         
  -1   4   3       2559.49       2424.26        16.73 o                         
   0   4   3       5297.40       5541.85        31.70 o                         
   1   4   3      14630.87      15499.01        82.36 o                         
   2   4   3      18950.81      19321.39       104.46 o                         
   3   4   3        957.61        919.43         9.49 o                         
   4   4   3         25.56         27.86         3.04 o                         
   5   4   3        238.24        251.64         6.24 o                         
   6   4   3          0.32          0.49         3.23 o                         
   7   4   3          4.30          5.68         3.92 o                         
   8   4   3         24.56         17.90         4.44 o                         
   9   4   3        201.58        210.10         7.28 o                         
  10   4   3        214.76        200.36         9.27 o                         
  11   4   3          4.97          4.25         8.39 o                         
  12   4   3          7.31          5.11        12.47 o                         
 -12   5   3         99.76         86.38        13.21 o                         
 -11   5   3        383.64        368.00        17.06 o                         
 -10   5   3         19.99         29.73         6.75 o                         
  -9   5   3        273.89        279.09         8.93 o                         
  -8   5   3       1510.66       1594.06        24.42 o                         
  -7   5   3        250.07        248.83         8.65 o                         
  -6   5   3         40.60         40.15         4.70 o                         
  -5   5   3       2759.06       2817.15        23.34 o                         
  -4   5   3       5993.86       5897.46        35.33 o                         
  -3   5   3       3489.92       3409.27        21.39 o                         
  -2   5   3       6046.62       6263.94        35.21 o                         
  -1   5   3       9172.11       9329.01        53.39 o                         
   0   5   3       6658.84       6799.63        37.71 o                         
   1   5   3       1972.66       2082.29        15.19 o                         
   2   5   3          6.42         16.69         2.97 o                         
   3   5   3        495.02        499.95         7.07 o                         
   4   5   3        249.12        220.08         5.33 o                         
   5   5   3       2159.32       2140.08        17.97 o                         
   6   5   3       1109.27       1115.25        12.31 o                         
   7   5   3        962.78        960.38        11.07 o                         
   8   5   3        582.03        561.06        10.28 o                         
   9   5   3         13.72         13.28         5.16 o                         
  10   5   3         23.40         26.54         7.82 o                         
  11   5   3        540.19        582.24        19.17 o                         
  12   5   3        774.58        822.41        34.70 o                         
 -12   6   3        126.20        142.86        23.87 o                         
 -11   6   3        128.41        126.09        13.58 o                         
 -10   6   3        681.80        705.26        15.04 o                         
  -9   6   3        639.55        603.40        11.94 o                         
  -8   6   3        104.16        126.19         7.74 o                         
  -7   6   3         27.48         19.19         5.03 o                         
  -6   6   3        897.10        862.75        12.89 o                         
  -5   6   3       5033.91       5107.30        37.37 o                         
  -4   6   3       2126.25       2121.88        16.14 o                         
  -3   6   3       1193.80       1215.68        10.48 o                         
  -2   6   3        734.09        765.87         7.55 o                         
  -1   6   3         42.88         49.26         2.65 o                         
   0   6   3        969.58        949.77         8.64 o                         
   1   6   3       2270.32       2359.90        16.28 o                         
   2   6   3       3910.04       4246.72        26.63 o                         
   3   6   3        129.60        134.01         4.45 o                         
   4   6   3        267.05        241.98         5.37 o                         
   5   6   3       2389.25       2355.40        23.04 o                         
   6   6   3         28.91         29.82         3.22 o                         
   7   6   3         32.54         26.10         4.57 o                         
   8   6   3        131.41        150.38         9.11 o                         
   9   6   3         15.61          9.07         4.98 o                         
  10   6   3        318.39        339.72        13.81 o                         
  11   6   3       1263.03       1335.85        40.01 o                         
 -12   7   3        388.30        340.82        35.56 o                         
 -11   7   3        762.34        808.09        27.23 o                         
 -10   7   3        110.84        114.90         9.66 o                         
  -9   7   3        164.86        151.47         7.58 o                         
  -8   7   3          8.53         13.60         5.68 o                         
  -7   7   3        108.29         93.76         4.98 o                         
  -6   7   3       2007.93       1941.64        18.38 o                         
  -5   7   3      12054.85      11964.91        79.89 o                         
  -4   7   3       8672.03       8442.95        51.09 o                         
  -3   7   3       6244.39       6086.90        37.79 o                         
  -2   7   3       3598.43       3635.69        21.84 o                         
  -1   7   3       1435.41       1379.82        10.96 o                         
   0   7   3       4585.12       4400.26        26.52 o                         
   1   7   3       7395.97       7392.14        41.73 o                         
   2   7   3      12006.65      12329.02        67.93 o                         
   3   7   3        509.61        525.00         7.69 o                         
   4   7   3         88.95         81.13         3.64 o                         
   5   7   3        114.16        109.23         5.07 o                         
   6   7   3        511.61        504.33         9.30 o                         
   7   7   3          7.10          5.60         4.02 o                         
   8   7   3          1.98          1.61         4.72 o                         
   9   7   3        467.72        484.60        22.87 o                         
  10   7   3        338.56        349.19        17.99 o                         
  11   7   3        307.00        308.67        15.30 o                         
 -12   8   3          7.74          9.58        12.34 o                         
 -11   8   3          6.88         19.80        10.39 o                         
 -10   8   3         18.88          9.99         6.95 o                         
  -9   8   3          6.32         17.47         7.00 o                         
  -8   8   3          3.21          3.18         3.87 o                         
  -7   8   3        788.98        733.37        12.06 o                         
  -6   8   3        488.48        516.11         9.21 o                         
  -5   8   3        440.52        405.76         6.66 o                         
  -4   8   3       1285.18       1256.44        11.84 o                         
  -3   8   3        329.84        297.93         6.06 o                         
  -2   8   3        665.21        670.54         7.32 o                         
  -1   8   3          8.12         11.67         2.66 o                         
   0   8   3         10.30         16.13         2.74 o                         
   1   8   3       1892.53       1945.91        14.61 o                         
   2   8   3       1505.76       1480.35        13.02 o                         
   3   8   3       1105.35       1091.76        10.73 o                         
   4   8   3         38.97         37.26         3.76 o                         
   5   8   3        186.99        173.43         6.60 o                         
   6   8   3        171.95        164.18         6.26 o                         
   7   8   3         38.12         35.26         4.59 o                         
   8   8   3         50.44         48.47         5.73 o                         
   9   8   3         89.49         95.21        10.84 o                         
  10   8   3         20.60         15.55         8.00 o                         
  11   8   3         52.01         38.18         9.44 o                         
 -12   9   3         66.57         70.70        18.26 o                         
 -11   9   3        118.81        104.64        10.94 o                         
 -10   9   3        174.36        179.55        11.69 o                         
  -9   9   3        230.50        229.20        13.80 o                         
  -8   9   3          2.09          9.94         4.89 o                         
  -7   9   3         68.78         69.64         5.36 o                         
  -6   9   3          3.08          3.06         3.51 o                         
  -5   9   3       2500.39       2593.43        18.82 o                         
  -4   9   3       8512.52       8430.10        53.34 o                         
  -3   9   3       1429.60       1440.62        13.06 o                         
  -2   9   3         40.06         35.67         2.84 o                         
  -1   9   3        614.07        577.49         7.44 o                         
   0   9   3       3558.53       3498.76        22.40 o                         
   1   9   3       3326.35       3097.17        21.55 o                         
   2   9   3        753.30        737.05         9.87 o                         
   3   9   3         76.48         80.46         4.06 o                         
   4   9   3         15.39         30.05         3.68 o                         
   5   9   3         40.44         38.46         4.64 o                         
   6   9   3        362.01        367.97         9.20 o                         
   7   9   3        215.49        202.56         7.46 o                         
   8   9   3         10.91         -0.25         4.66 o                         
   9   9   3         37.78         44.72         9.26 o                         
  10   9   3          6.95          2.57         7.63 o                         
  11   9   3        632.75        639.33        21.39 o                         
 -11  10   3        104.95        120.72        12.56 o                         
 -10  10   3       2224.82       2276.84        43.83 o                         
  -9  10   3       3336.21       3467.38        40.28 o                         
  -8  10   3         89.68         97.95         7.28 o                         
  -7  10   3          2.41         10.11         4.41 o                         
  -6  10   3        859.48        863.28        12.30 o                         
  -5  10   3       2195.33       2201.22        17.18 o                         
  -4  10   3       1859.69       1847.02        16.20 o                         
  -3  10   3        320.76        330.89         5.89 o                         
  -2  10   3        229.28        239.10         5.46 o                         
  -1  10   3         11.45         13.10         2.81 o                         
   0  10   3       1124.13       1060.37        10.45 o                         
   1  10   3       3789.97       3632.84        24.82 o                         
   2  10   3         51.34         33.70         3.86 o                         
   3  10   3        145.65        177.84         5.48 o                         
   4  10   3         34.97         36.87         4.00 o                         
   5  10   3       1532.19       1540.67        16.73 o                         
   6  10   3      11467.68      11215.80        76.02 o                         
   7  10   3       2350.68       2283.76        24.87 o                         
   8  10   3         64.13         64.42         6.33 o                         
   9  10   3        151.68        136.85        11.19 o                         
  10  10   3         27.81         27.79        10.31 o                         
  11  10   3        754.87        787.86        23.60 o                         
 -11  11   3         66.28         49.15        11.67 o                         
 -10  11   3        108.27        103.40        12.54 o                         
  -9  11   3        610.12        584.28        17.37 o                         
  -8  11   3       1147.29       1170.23        24.34 o                         
  -7  11   3        338.50        346.40        10.23 o                         
  -6  11   3        613.07        620.19         8.69 o                         
  -5  11   3       3169.45       3171.92        23.93 o                         
  -4  11   3       6669.41       6530.10        39.82 o                         
  -3  11   3       3872.21       3795.48        24.64 o                         
  -2  11   3       1212.86       1151.29        11.42 o                         
  -1  11   3       3669.96       3553.65        23.85 o                         
   0  11   3      10600.36      10578.66        58.26 o                         
   1  11   3       7203.80       7124.81        41.73 o                         
   2  11   3          8.78          3.24         3.27 o                         
   3  11   3         11.70         16.36         3.42 o                         
   4  11   3        420.13        408.75         8.53 o                         
   5  11   3        492.25        469.24         9.97 o                         
   6  11   3         30.42         27.59         5.47 o                         
   7  11   3        314.66        329.90        10.83 o                         
   8  11   3        521.66        520.12        12.43 o                         
   9  11   3         41.34         28.12         9.01 o                         
  10  11   3          9.58         -2.02         8.04 o                         
  11  11   3        257.41        238.67        17.63 o                         
 -11  12   3          4.58         -0.59        13.10 o                         
 -10  12   3          4.92         -6.70         6.70 o                         
  -9  12   3         43.46         50.22         8.91 o                         
  -8  12   3        116.33        125.86         8.74 o                         
  -7  12   3         85.16         92.54         7.10 o                         
  -6  12   3        660.80        664.19         9.61 o                         
  -5  12   3         90.45         73.77         4.06 o                         
  -4  12   3       2783.52       2777.35        21.12 o                         
  -3  12   3       1385.58       1320.83        12.32 o                         
  -2  12   3        922.19        893.00        10.05 o                         
  -1  12   3       3882.05       3936.48        26.80 o                         
   0  12   3      10397.41      10717.03        61.57 o                         
   1  12   3       2602.44       2791.78        21.27 o                         
   2  12   3          0.05         -3.33         3.33 o                         
   3  12   3         49.95         40.52         3.93 o                         
   4  12   3       1967.10       1924.10        18.20 o                         
   5  12   3        486.45        469.35         8.75 o                         
   6  12   3        134.76        131.02         6.89 o                         
   7  12   3        239.35        248.98        10.30 o                         
   8  12   3        171.68        183.45         8.99 o                         
   9  12   3          1.34          5.05         7.98 o                         
  10  12   3         54.57         54.88        10.99 o                         
  11  12   3          5.07         -3.65        15.79 o                         
 -11  13   3         52.86         30.64        12.82 o                         
 -10  13   3        108.44        127.11        10.70 o                         
  -9  13   3          1.21         -3.41         6.52 o                         
  -8  13   3        143.71        140.80         9.39 o                         
  -7  13   3          5.86          0.91         5.75 o                         
  -6  13   3        701.08        725.28        11.87 o                         
  -5  13   3        207.02        229.43         6.07 o                         
  -4  13   3        136.71        136.67         5.10 o                         
  -3  13   3        462.16        473.57         7.62 o                         
  -2  13   3       1431.57       1497.80        13.86 o                         
  -1  13   3       2464.60       2485.70        20.06 o                         
   0  13   3       4688.65       4811.65        36.52 o                         
   1  13   3        741.83        722.77         9.92 o                         
   2  13   3       1327.43       1292.26        14.66 o                         
   3  13   3        283.24        309.42         7.25 o                         
   4  13   3       1672.86       1544.06        16.40 o                         
   5  13   3        219.84        206.86         6.90 o                         
   6  13   3        266.16        251.41         9.98 o                         
   7  13   3        393.94        405.20        13.53 o                         
   8  13   3        342.98        350.67        17.00 o                         
   9  13   3        172.42        187.87        10.25 o                         
  10  13   3        303.72        284.03        17.45 o                         
  11  13   3         10.02         13.00        10.19 o                         
 -11  14   3         62.74         76.21        14.99 o                         
 -10  14   3        735.26        742.14        22.81 o                         
  -9  14   3        464.90        476.78        17.27 o                         
  -8  14   3        950.41        941.02        26.64 o                         
  -7  14   3        759.11        785.70        17.52 o                         
  -6  14   3        488.12        471.00        10.51 o                         
  -5  14   3        435.71        448.10         8.98 o                         
  -4  14   3          0.91          0.08         2.66 o                         
  -3  14   3         39.14         36.38         3.66 o                         
  -2  14   3         37.64         39.31         3.88 o                         
  -1  14   3        105.07        102.55         4.82 o                         
   0  14   3       1875.03       1871.48        17.13 o                         
   1  14   3       1571.29       1620.52        15.39 o                         
   2  14   3        770.13        749.52        11.22 o                         
   3  14   3       1442.72       1415.46        15.08 o                         
   4  14   3        339.34        406.69         9.38 o                         
   5  14   3         11.83         11.61         3.69 o                         
   6  14   3        141.77        121.38         7.40 o                         
   7  14   3       1046.92       1027.70        20.81 o                         
   8  14   3        652.81        659.82        16.86 o                         
   9  14   3       1062.60       1092.09        25.45 o                         
  10  14   3        997.48       1053.53        32.73 o                         
 -11  15   3          6.14         14.26        13.45 o                         
 -10  15   3         66.09         61.29        11.21 o                         
  -9  15   3        210.92        221.01        12.53 o                         
  -8  15   3       1948.85       1955.69        30.19 o                         
  -7  15   3        552.98        550.55        12.41 o                         
  -6  15   3        133.55        126.77         7.71 o                         
  -5  15   3        161.78        160.44         6.19 o                         
  -4  15   3        913.91        924.54        11.02 o                         
  -3  15   3       2619.78       2676.76        21.00 o                         
  -2  15   3       7020.65       7119.27        46.61 o                         
  -1  15   3       4241.26       4130.02        30.04 o                         
   0  15   3       5881.57       6022.24        39.25 o                         
   1  15   3       2896.20       2956.73        23.93 o                         
   2  15   3          7.05          6.31         4.06 o                         
   3  15   3        885.90        852.64        12.31 o                         
   4  15   3       1685.86       1688.62        17.28 o                         
   5  15   3        151.84        175.60         6.69 o                         
   6  15   3        275.25        288.81        10.99 o                         
   7  15   3        704.82        695.67        17.90 o                         
   8  15   3        294.20        292.31        12.42 o                         
   9  15   3        205.88        191.18        13.97 o                         
  10  15   3         18.10          9.76        11.11 o                         
 -10  16   3         14.77         25.92         9.20 o                         
  -9  16   3         20.65         25.56         8.04 o                         
  -8  16   3        285.31        291.44        14.16 o                         
  -7  16   3          4.64          2.99         5.04 o                         
  -6  16   3       1495.58       1479.63        20.14 o                         
  -5  16   3        940.84        913.73        13.94 o                         
  -4  16   3        593.42        561.46         9.12 o                         
  -3  16   3        442.25        442.72         9.18 o                         
  -2  16   3          7.46          6.55         4.04 o                         
  -1  16   3         34.48         34.18         4.60 o                         
   0  16   3       4325.73       4307.21        31.09 o                         
   1  16   3       1682.32       1639.17        17.14 o                         
   2  16   3        356.69        337.61         8.56 o                         
   3  16   3        723.03        688.50        11.49 o                         
   4  16   3       1163.00       1139.40        13.29 o                         
   5  16   3        169.39        172.56         7.36 o                         
   6  16   3          4.12         -0.14         5.93 o                         
   7  16   3         55.94         49.57         8.14 o                         
   8  16   3        145.42        150.02        10.10 o                         
   9  16   3         16.67         34.37         9.81 o                         
  10  16   3         71.41         47.12        13.56 o                         
 -10  17   3        142.71        130.64        15.78 o                         
  -9  17   3         26.33         28.60        10.96 o                         
  -8  17   3         80.68         79.46         8.82 o                         
  -7  17   3          1.77         -2.95         5.39 o                         
  -6  17   3        478.59        487.85        12.22 o                         
  -5  17   3         35.32         29.81         4.87 o                         
  -4  17   3          4.51          5.74         3.69 o                         
  -3  17   3        383.41        406.47         9.70 o                         
  -2  17   3       6003.55       6045.07        41.30 o                         
  -1  17   3       4224.95       4207.88        30.93 o                         
   0  17   3        248.08        232.94         7.52 o                         
   1  17   3          3.31          5.02         4.49 o                         
   2  17   3        553.90        518.15        10.71 o                         
   3  17   3        808.67        889.49        12.78 o                         
   4  17   3        159.69        155.53         6.24 o                         
   5  17   3          1.48         -4.17         5.09 o                         
   6  17   3        250.29        242.76        11.15 o                         
   7  17   3        164.91        170.79        10.12 o                         
   8  17   3         11.24          0.74         7.09 o                         
   9  17   3         74.32         47.53         9.45 o                         
  10  17   3        125.93        105.45        17.02 o                         
 -10  18   3          4.20         12.52        10.93 o                         
  -9  18   3          2.69         -0.56         8.38 o                         
  -8  18   3       1060.45       1022.51        21.47 o                         
  -7  18   3        890.51        919.62        18.44 o                         
  -6  18   3        437.71        437.82        12.36 o                         
  -5  18   3        116.40        117.81         6.81 o                         
  -4  18   3         10.65         -1.51         4.01 o                         
  -3  18   3         39.58         40.54         4.78 o                         
  -2  18   3          0.62         -4.07         4.07 o                         
  -1  18   3        269.27        280.32         8.51 o                         
   0  18   3         70.86         73.23         5.34 o                         
   1  18   3         87.09         85.01         5.41 o                         
   2  18   3        298.83        276.51         8.90 o                         
   3  18   3       3409.31       3476.72        29.53 o                         
   4  18   3       5951.74       5827.14        42.95 o                         
   5  18   3        393.71        366.87        11.75 o                         
   6  18   3         71.62         54.00         8.33 o                         
   7  18   3        426.95        407.94        14.47 o                         
   8  18   3       2642.55       2671.04        47.34 o                         
   9  18   3       1476.57       1512.98        39.30 o                         
 -10  19   3          1.94          2.94        12.14 o                         
  -9  19   3          0.94         14.50         9.45 o                         
  -8  19   3        127.85        110.30         9.86 o                         
  -7  19   3        851.67        878.03        18.81 o                         
  -6  19   3        396.70        415.16        13.39 o                         
  -5  19   3        615.38        612.39        13.50 o                         
  -4  19   3        177.80        174.94         7.23 o                         
  -3  19   3        604.78        600.20        11.41 o                         
  -2  19   3       4411.87       4347.35        32.98 o                         
  -1  19   3       2004.77       1961.61        20.46 o                         
   0  19   3          6.69          4.10         4.08 o                         
   1  19   3         12.12         14.44         4.44 o                         
   2  19   3        250.72        220.00         8.59 o                         
   3  19   3        430.89        439.31        10.49 o                         
   4  19   3        570.25        582.69        11.62 o                         
   5  19   3          2.04          7.79         5.98 o                         
   6  19   3          1.75         -3.65         6.51 o                         
   7  19   3         83.39         85.18         9.03 o                         
   8  19   3         25.70          2.21         8.20 o                         
   9  19   3        121.82         95.75        10.99 o                         
  -9  20   3          1.00         17.94        10.09 o                         
  -8  20   3          3.98          2.51         8.30 o                         
  -7  20   3        131.65        142.46        11.29 o                         
  -6  20   3        645.23        678.50        14.76 o                         
  -5  20   3        823.17        839.53        14.72 o                         
  -4  20   3        110.05         99.56         6.79 o                         
  -3  20   3       2886.42       2804.57        27.81 o                         
  -2  20   3        400.12        416.95        12.43 o                         
  -1  20   3         38.53         45.39         5.18 o                         
   0  20   3          1.42         -1.76         4.20 o                         
   1  20   3          7.56          4.26         4.40 o                         
   2  20   3        442.07        485.97        11.04 o                         
   3  20   3        193.09        205.36         8.54 o                         
   4  20   3         97.69        102.59         6.72 o                         
   5  20   3         53.23         40.92         7.21 o                         
   6  20   3          2.61         -5.90         6.60 o                         
   7  20   3         30.55         33.06         8.06 o                         
   8  20   3          8.39          7.39        10.60 o                         
   9  20   3         52.17         48.53         9.94 o                         
  -9  21   3         12.44         11.49        14.88 o                         
  -8  21   3        218.00        185.86        14.25 o                         
  -7  21   3         27.33         24.56         7.27 o                         
  -6  21   3        358.44        386.64        15.44 o                         
  -5  21   3         64.19         79.12         7.12 o                         
  -4  21   3         22.08         23.88         5.37 o                         
  -3  21   3        222.02        213.94         8.75 o                         
  -2  21   3       1180.03       1218.20        17.43 o                         
  -1  21   3       1013.96       1044.97        15.71 o                         
   0  21   3        303.54        324.36         9.29 o                         
   1  21   3         16.51         10.42         4.95 o                         
   2  21   3         54.31         40.68         6.47 o                         
   3  21   3        152.90        135.51         7.69 o                         
   4  21   3        427.79        419.98        10.92 o                         
   5  21   3         46.07         48.35         7.95 o                         
   6  21   3         45.29         23.05         8.42 o                         
   7  21   3         28.38         11.16         7.93 o                         
   8  21   3        251.24        241.05        17.83 o                         
   9  21   3         24.56         35.98        12.20 o                         
  -9  22   3        393.81        351.00        25.94 o                         
  -8  22   3        827.94        856.54        25.13 o                         
  -7  22   3       1162.64       1141.79        27.72 o                         
  -6  22   3        138.23        118.97         8.51 o                         
  -5  22   3         14.64          3.24         5.74 o                         
  -4  22   3         45.80         43.93         6.16 o                         
  -3  22   3         13.22          4.96         5.23 o                         
  -2  22   3          2.53          4.60         5.64 o                         
  -1  22   3        289.99        313.74         9.82 o                         
   0  22   3        903.72        967.39        15.40 o                         
   1  22   3        384.44        404.84        11.38 o                         
   2  22   3        675.26        707.06        15.07 o                         
   3  22   3        968.53        989.55        16.80 o                         
   4  22   3        988.82       1028.89        17.44 o                         
   5  22   3        399.66        383.80        16.41 o                         
   6  22   3        247.98        245.21        12.72 o                         
   7  22   3       1711.97       1773.45        31.12 o                         
   8  22   3       1222.71       1198.57        29.64 o                         
  -8  23   3          2.49          3.13         9.16 o                         
  -7  23   3        218.70        201.54        13.51 o                         
  -6  23   3       1432.43       1351.46        28.85 o                         
  -5  23   3        268.71        246.91         9.19 o                         
  -4  23   3         88.51         72.83         7.39 o                         
  -3  23   3        137.75        127.79         7.93 o                         
  -2  23   3        111.16        102.54         7.14 o                         
  -1  23   3        791.12        840.89        16.11 o                         
   0  23   3        748.63        812.25        15.05 o                         
   1  23   3        544.41        555.59        13.88 o                         
   2  23   3       1214.01       1219.57        20.14 o                         
   3  23   3        717.83        731.25        15.76 o                         
   4  23   3        100.68         99.15         7.63 o                         
   5  23   3          5.00         13.64         8.21 o                         
   6  23   3        171.59        146.34        12.21 o                         
   7  23   3        133.59        115.60        12.09 o                         
   8  23   3        168.30        201.77        16.70 o                         
  -8  24   3          5.61          8.51         9.87 o                         
  -7  24   3          2.50         -0.70         9.89 o                         
  -6  24   3        577.59        555.51        22.23 o                         
  -5  24   3        480.99        483.47        19.19 o                         
  -4  24   3        356.51        358.97        11.63 o                         
  -3  24   3        766.05        747.98        17.24 o                         
  -2  24   3         26.39         15.30         6.22 o                         
  -1  24   3        370.61        367.23        12.79 o                         
   0  24   3        343.59        363.18        11.87 o                         
   1  24   3        168.87        166.44         9.58 o                         
   2  24   3        988.77        993.92        19.06 o                         
   3  24   3        326.27        319.20        12.97 o                         
   4  24   3          0.18         -5.39         5.39 o                         
   5  24   3          2.79         -5.62         7.88 o                         
   6  24   3         28.93         23.27        11.27 o                         
   7  24   3          6.60         17.37        10.97 o                         
  -7  25   3          3.80        -11.17        11.17 o                         
  -6  25   3          0.93         -8.92         8.92 o                         
  -5  25   3          3.26          2.00         5.99 o                         
  -4  25   3       1033.62       1057.41        20.59 o                         
  -3  25   3        311.21        333.23        12.53 o                         
  -2  25   3        130.93        132.27        10.46 o                         
  -1  25   3        589.27        624.56        15.25 o                         
   0  25   3       2123.43       2269.05        29.34 o                         
   1  25   3        784.12        817.90        17.45 o                         
   2  25   3          2.25          0.16         6.66 o                         
   3  25   3          5.90          3.98         6.71 o                         
   4  25   3          2.16          5.86         6.62 o                         
   5  25   3         10.35          5.36         8.81 o                         
   6  25   3         81.54         80.98        13.42 o                         
   7  25   3         51.64         34.48        13.88 o                         
  -7  26   3         22.85         20.87        12.72 o                         
  -6  26   3        199.77        192.56        14.01 o                         
  -5  26   3        151.23        133.11         9.16 o                         
  -4  26   3        317.73        312.25        12.14 o                         
  -3  26   3         34.76         17.09         7.09 o                         
  -2  26   3         35.38         38.22         7.78 o                         
  -1  26   3        111.27        123.60        10.59 o                         
   0  26   3        988.97       1092.37        24.78 o                         
   1  26   3        719.00        778.81        18.46 o                         
   2  26   3        426.18        437.30        14.30 o                         
   3  26   3        371.55        427.03        13.61 o                         
   4  26   3         20.44         22.72         6.41 o                         
   5  26   3        698.10        689.16        36.51 o                         
   6  26   3       2573.65       2660.96        50.49 o                         
  -6  27   3          3.44         -7.19        12.12 o                         
  -5  27   3         71.12         61.75        10.15 o                         
  -4  27   3        950.63        924.40        21.33 o                         
  -3  27   3        493.82        493.47        16.54 o                         
  -2  27   3        153.43        176.14        10.35 o                         
  -1  27   3         18.25         15.11         7.65 o                         
   0  27   3        738.44        733.99        21.70 o                         
   1  27   3        295.62        286.72        12.76 o                         
   2  27   3        227.37        216.59        11.24 o                         
   3  27   3          1.73          6.16         7.68 o                         
   4  27   3          9.87          6.01        10.57 o                         
   5  27   3          6.82        -10.47        10.60 o                         
   6  27   3          0.36         -2.16        12.88 o                         
  -5  28   3         36.06         25.22        11.00 o                         
  -4  28   3          0.05         -8.54         8.54 o                         
  -3  28   3          0.31         -8.19         8.19 o                         
  -2  28   3         45.10         12.09         8.19 o                         
  -1  28   3          0.03         -5.02         7.77 o                         
   0  28   3         77.11         57.94         9.42 o                         
   1  28   3         79.68         57.26         9.88 o                         
   2  28   3        125.24        135.87         9.98 o                         
   3  28   3         64.12         23.86         9.92 o                         
   4  28   3          1.68          0.46        10.04 o                         
   5  28   3          2.52          2.41        17.57 o                         
  -5  29   3        632.67        588.28        26.65 o                         
  -4  29   3       1087.08       1135.98        28.24 o                         
  -3  29   3        164.91        157.34        12.92 o                         
  -2  29   3        181.11        174.75        12.41 o                         
  -1  29   3         18.50         28.36         9.05 o                         
   0  29   3        166.76        187.01        15.21 o                         
   1  29   3         91.19         76.16        10.65 o                         
   2  29   3        571.47        622.48        23.76 o                         
   3  29   3        233.00        235.71        16.77 o                         
   4  29   3          0.57        -11.08        13.01 o                         
  -4  30   3        142.21        151.36        15.32 o                         
  -3  30   3          8.37          6.89        15.87 o                         
  -2  30   3          0.07         -5.55        10.31 o                         
  -1  30   3          4.05         16.31         9.31 o                         
   0  30   3         33.06         26.64        10.51 o                         
   1  30   3        212.61        208.05        15.63 o                         
   2  30   3        612.27        611.99        21.27 o                         
   3  30   3        492.75        484.47        25.96 o                         
  -2  31   3         21.35         10.67        10.84 o                         
  -1  31   3         24.99         29.74        15.58 o                         
   0  31   3        105.48         79.32        12.71 o                         
   1  31   3         55.27         56.32        12.32 o                         
   2  31   3         12.30         -0.65        12.03 o                         
 -12   0   4        843.63        847.09        36.67 o                         
 -11   0   4         64.13         71.76         9.54 o                         
 -10   0   4         42.22         56.23         9.37 o                         
  -9   0   4        614.65        640.44        19.22 o                         
  -8   0   4       9871.96      10079.62       113.07 o                         
  -7   0   4       7435.99       7075.12        87.34 o                         
  -6   0   4       3726.91       3632.95        36.86 o                         
  -5   0   4       1650.76       1692.81        19.16 o                         
  -4   0   4        302.79        273.92         7.23 o                         
  -3   0   4       7574.03       7368.72        58.40 o                         
  -2   0   4       1242.73       1160.75        12.04 o                         
  -1   0   4       2312.77       2392.11        22.24 o                         
   0   0   4        583.17        659.78         9.35 o                         
   1   0   4          0.50         -1.86         3.29 o                         
   2   0   4       3310.38       3303.25        29.78 o                         
   3   0   4       7009.06       6698.37        57.48 o                         
   4   0   4       1823.26       1686.76        22.19 o                         
   5   0   4       2186.43       2299.26        25.17 o                         
   6   0   4       3733.14       3755.28        38.18 o                         
   7   0   4       7137.24       7094.11        78.25 o                         
   8   0   4       7924.12       8054.07       103.61 o                         
   9   0   4       2212.70       2220.85        35.82 o                         
  10   0   4         86.88         98.43         9.73 o                         
  11   0   4         63.27         63.28        10.10 o                         
 -12   1   4        454.76        467.38        18.92 o                         
 -11   1   4          0.56         -5.56         5.61 o                         
 -10   1   4          2.88          4.57         4.92 o                         
  -9   1   4        569.57        576.76        12.77 o                         
  -8   1   4         66.68         88.29         6.24 o                         
  -7   1   4          1.11         -4.40         4.40 o                         
  -6   1   4        322.27        336.80         7.35 o                         
  -5   1   4         31.90         37.18         2.50 o                         
  -4   1   4        186.13        180.60         4.56 o                         
  -3   1   4       4875.14       4805.64        28.33 o                         
  -2   1   4       8748.70       8669.71        44.45 o                         
  -1   1   4        194.03        249.77         4.36 o                         
   0   1   4       6156.53       6599.31        35.12 o                         
   1   1   4       5391.47       5672.41        31.16 o                         
   2   1   4       3033.70       2871.41        18.93 o                         
   3   1   4       3595.15       3430.28        22.87 o                         
   4   1   4        337.66        331.06         6.90 o                         
   5   1   4        949.56        956.38        10.61 o                         
   6   1   4        960.53        967.43        12.23 o                         
   7   1   4       1314.50       1294.32        16.09 o                         
   8   1   4        750.52        773.69        17.43 o                         
   9   1   4         34.71         36.56         5.94 o                         
  10   1   4          7.43          0.72         5.56 o                         
  11   1   4         20.53         -6.70         9.53 o                         
 -12   2   4          1.05          0.06         8.97 o                         
 -11   2   4         91.11         82.38         8.77 o                         
 -10   2   4          0.07          2.13         4.25 o                         
  -9   2   4          4.67          3.14         4.44 o                         
  -8   2   4          0.16         -0.67         4.13 o                         
  -7   2   4          1.85          3.99         3.23 o                         
  -6   2   4         80.38         78.62         3.94 o                         
  -5   2   4         41.42         49.40         2.59 o                         
  -4   2   4        504.43        444.16         6.13 o                         
  -3   2   4          1.14          4.31         1.95 o                         
  -2   2   4       2382.09       2423.97        16.18 o                         
  -1   2   4      14218.93      14394.94        77.82 o                         
   0   2   4       1239.48       1217.80         9.63 o                         
   1   2   4       1967.10       2109.67        14.45 o                         
   2   2   4       1569.60       1525.55        12.23 o                         
   3   2   4         18.84         16.27         3.24 o                         
   4   2   4       1921.89       1903.75        15.64 o                         
   5   2   4         48.38         63.32         3.68 o                         
   6   2   4         64.49         70.99         4.60 o                         
   7   2   4         98.40         98.48         5.74 o                         
   8   2   4         42.14         34.81         5.76 o                         
   9   2   4          3.95          0.63         5.42 o                         
  10   2   4          8.52          2.25         5.40 o                         
  11   2   4         17.91         15.83         8.23 o                         
 -12   3   4        233.08        233.42        15.23 o                         
 -11   3   4        730.01        719.32        19.64 o                         
 -10   3   4          0.36         -3.50         5.83 o                         
  -9   3   4        402.65        422.27        12.74 o                         
  -8   3   4          9.50          5.62         3.47 o                         
  -7   3   4         32.84         21.90         3.89 o                         
  -6   3   4          4.24          8.75         3.04 o                         
  -5   3   4        141.10        153.38         5.26 o                         
  -4   3   4       1613.86       1566.82        11.31 o                         
  -3   3   4       2205.52       2053.40        14.26 o                         
  -2   3   4       3169.61       3097.09        20.37 o                         
  -1   3   4        140.33        119.55         3.13 o                         
   0   3   4       3814.93       4128.32        24.04 o                         
   1   3   4        205.81        179.24         4.39 o                         
   2   3   4        926.23        929.85         9.50 o                         
   3   3   4       2688.52       2626.18        19.23 o                         
   4   3   4       3751.70       3659.07        25.42 o                         
   5   3   4       1139.18       1174.73        11.35 o                         
   6   3   4        262.92        231.39         7.07 o                         
   7   3   4        220.21        219.84         7.51 o                         
   8   3   4         89.57         71.21         6.62 o                         
   9   3   4        802.15        830.93        15.78 o                         
  10   3   4        266.94        260.96         9.31 o                         
  11   3   4         48.35         44.29         9.22 o                         
 -12   4   4        892.92        901.87        27.62 o                         
 -11   4   4       1727.63       1775.99        35.91 o                         
 -10   4   4        266.34        298.29        13.68 o                         
  -9   4   4       1716.42       1726.27        27.10 o                         
  -8   4   4       3045.80       3098.59        28.86 o                         
  -7   4   4       1361.53       1486.16        15.94 o                         
  -6   4   4       1763.23       1748.44        16.71 o                         
  -5   4   4       1532.16       1538.67        14.80 o                         
  -4   4   4       1477.22       1458.25        11.70 o                         
  -3   4   4        623.60        540.28         5.81 o                         
  -2   4   4        209.83        202.58         4.28 o                         
  -1   4   4        484.81        520.58         6.54 o                         
   0   4   4        412.99        450.05         6.38 o                         
   1   4   4        144.96        137.31         4.21 o                         
   2   4   4       2910.01       3019.69        20.48 o                         
   3   4   4       3224.32       3175.56        22.36 o                         
   4   4   4       2032.53       1959.60        16.40 o                         
   5   4   4       3732.85       3724.58        25.21 o                         
   6   4   4       4456.25       4379.69        32.29 o                         
   7   4   4       1524.56       1514.76        16.13 o                         
   8   4   4       3265.05       3298.15        34.06 o                         
   9   4   4       2396.75       2391.69        40.15 o                         
  10   4   4        293.35        329.37        13.89 o                         
  11   4   4        587.60        609.81        20.15 o                         
 -12   5   4         25.26         35.64        14.69 o                         
 -11   5   4         25.35         12.17        10.55 o                         
 -10   5   4         58.74         42.42         8.07 o                         
  -9   5   4       1309.07       1310.48        26.15 o                         
  -8   5   4        591.85        628.94        12.80 o                         
  -7   5   4          1.24         -3.00         3.00 o                         
  -6   5   4          4.11         -0.21         3.04 o                         
  -5   5   4        207.88        235.94         5.15 o                         
  -4   5   4        507.13        506.04         6.53 o                         
  -3   5   4        542.61        572.96         6.68 o                         
  -2   5   4       3721.61       4038.79        24.63 o                         
  -1   5   4        802.28        849.58         9.03 o                         
   0   5   4         59.40         82.36         3.46 o                         
   1   5   4       1540.40       1657.54        13.41 o                         
   2   5   4       7689.87       8269.37        48.40 o                         
   3   5   4        360.14        384.06         7.40 o                         
   4   5   4         10.75         12.74         3.04 o                         
   5   5   4       1104.14       1106.27        11.17 o                         
   6   5   4        694.75        696.44        10.51 o                         
   7   5   4        789.94        766.82        11.70 o                         
   8   5   4        239.51        244.34         8.59 o                         
   9   5   4        194.14        204.90         9.96 o                         
  10   5   4        137.49        135.15        10.33 o                         
  11   5   4        167.55        163.39        12.22 o                         
 -12   6   4        266.63        229.87        23.44 o                         
 -11   6   4        450.58        406.36        22.32 o                         
 -10   6   4          1.54         -1.73         6.00 o                         
  -9   6   4          0.43          1.56         4.65 o                         
  -8   6   4         45.88         35.71         5.85 o                         
  -7   6   4          0.57          3.26         3.30 o                         
  -6   6   4          0.79         -0.54         3.57 o                         
  -5   6   4         14.23         19.09         2.91 o                         
  -4   6   4       1429.43       1399.50        12.43 o                         
  -3   6   4       1511.49       1569.45        12.74 o                         
  -2   6   4       8378.75       8834.33        47.16 o                         
  -1   6   4       4573.03       4492.75        28.97 o                         
   0   6   4       1545.50       1513.99        11.90 o                         
   1   6   4       1179.27       1348.22        11.94 o                         
   2   6   4      11140.16      12111.44        68.45 o                         
   3   6   4       1081.34        956.05        11.11 o                         
   4   6   4       3144.93       3007.88        22.65 o                         
   5   6   4        730.94        685.03         9.05 o                         
   6   6   4        198.89        179.84         6.24 o                         
   7   6   4         14.35         11.70         3.56 o                         
   8   6   4        144.80        133.74         7.84 o                         
   9   6   4          1.51         -1.47         5.65 o                         
  10   6   4          7.11         -6.64         7.49 o                         
  11   6   4        181.25        181.22        14.95 o                         
 -12   7   4        551.69        538.71        25.86 o                         
 -11   7   4       1416.27       1504.72        37.39 o                         
 -10   7   4        103.69         95.52         7.44 o                         
  -9   7   4        117.27        121.34         8.70 o                         
  -8   7   4          2.07          7.79         5.14 o                         
  -7   7   4          1.56         -0.78         3.91 o                         
  -6   7   4        237.87        212.87         6.29 o                         
  -5   7   4       3165.75       3116.51        21.68 o                         
  -4   7   4       4487.57       4446.64        28.84 o                         
  -3   7   4       1232.90       1138.62         9.89 o                         
  -2   7   4         45.74         28.90         2.47 o                         
  -1   7   4         26.39         16.58         3.01 o                         
   0   7   4       2407.01       2232.12        16.60 o                         
   1   7   4       1608.19       1483.26        12.94 o                         
   2   7   4       1358.82       1404.36        13.01 o                         
   3   7   4        110.89        111.65         4.73 o                         
   4   7   4       2557.53       2443.39        19.12 o                         
   5   7   4       4407.17       4291.69        30.29 o                         
   6   7   4       1028.96       1028.75        12.36 o                         
   7   7   4        212.73        192.49         7.86 o                         
   8   7   4         38.71         37.20         5.76 o                         
   9   7   4        407.03        418.09        15.44 o                         
  10   7   4         17.25         11.94         8.18 o                         
  11   7   4        925.88        949.22        24.74 o                         
 -12   8   4        325.19        299.87        28.33 o                         
 -11   8   4       1065.44       1123.12        31.24 o                         
 -10   8   4       2559.18       2655.29        61.30 o                         
  -9   8   4       1165.03       1122.66        18.38 o                         
  -8   8   4         77.81         78.17         5.88 o                         
  -7   8   4        340.19        348.02         9.97 o                         
  -6   8   4       3712.90       3679.76        32.07 o                         
  -5   8   4      10678.88      10646.18        63.39 o                         
  -4   8   4       4224.27       4145.39        28.93 o                         
  -3   8   4          6.65          3.94         2.41 o                         
  -2   8   4        307.60        333.14         5.58 o                         
  -1   8   4        349.76        395.95         6.29 o                         
   0   8   4         11.21          9.98         2.96 o                         
   1   8   4        187.25        180.67         5.08 o                         
   2   8   4        699.56        716.91         9.37 o                         
   3   8   4        104.29        115.22         4.39 o                         
   4   8   4       1187.39       1183.44        11.89 o                         
   5   8   4       8130.50       8163.78        50.16 o                         
   6   8   4       6448.82       6549.62        46.97 o                         
   7   8   4        770.23        749.31        14.26 o                         
   8   8   4          4.17          6.18         5.13 o                         
   9   8   4        971.33       1025.77        20.96 o                         
  10   8   4       2438.96       2481.96        51.37 o                         
  11   8   4       1410.46       1433.31        30.19 o                         
 -11   9   4          0.64          5.71         7.27 o                         
 -10   9   4        323.76        352.61        14.53 o                         
  -9   9   4        227.35        223.23         8.86 o                         
  -8   9   4          0.05          1.16         5.26 o                         
  -7   9   4        510.65        507.60        11.06 o                         
  -6   9   4         39.11         54.11         4.56 o                         
  -5   9   4        861.51        859.66         9.68 o                         
  -4   9   4        270.92        250.33         5.87 o                         
  -3   9   4        440.37        444.28         6.62 o                         
  -2   9   4        854.27        858.34         8.81 o                         
  -1   9   4        105.78         82.78         3.52 o                         
   0   9   4       1556.82       1463.35        12.61 o                         
   1   9   4       1319.60       1173.16        12.69 o                         
   2   9   4          2.36          2.36         3.14 o                         
   3   9   4         78.97         66.98         4.14 o                         
   4   9   4        224.20        205.73         5.82 o                         
   5   9   4       3767.93       3778.91        28.58 o                         
   6   9   4       1232.55       1261.14        16.50 o                         
   7   9   4        206.60        200.61         8.74 o                         
   8   9   4         13.77         15.36         5.92 o                         
   9   9   4          7.62         24.79         6.73 o                         
  10   9   4         19.89         31.68         9.12 o                         
  11   9   4         47.01         29.46        11.03 o                         
 -11  10   4         29.72         46.27        12.88 o                         
 -10  10   4         22.21         22.61         7.51 o                         
  -9  10   4         25.20         24.96         5.29 o                         
  -8  10   4         20.55         13.59         5.24 o                         
  -7  10   4         28.36         28.30         4.38 o                         
  -6  10   4         40.97         36.90         3.35 o                         
  -5  10   4         11.80          7.55         2.93 o                         
  -4  10   4         40.44         33.59         3.37 o                         
  -3  10   4          7.96          8.53         2.51 o                         
  -2  10   4         27.33         37.76         2.98 o                         
  -1  10   4         27.31         33.50         3.11 o                         
   0  10   4        862.56        832.95         9.71 o                         
   1  10   4       3640.32       3580.39        25.43 o                         
   2  10   4       1882.11       1793.94        15.68 o                         
   3  10   4        282.49        255.56         6.80 o                         
   4  10   4         89.14         91.02         4.72 o                         
   5  10   4         45.77         41.31         4.57 o                         
   6  10   4         81.91         64.86         5.92 o                         
   7  10   4        457.80        481.83        13.28 o                         
   8  10   4        158.09        156.14         8.21 o                         
   9  10   4         41.51         28.49         6.93 o                         
  10  10   4         10.91          0.21         8.49 o                         
  11  10   4         15.57         27.15        20.95 o                         
 -11  11   4          1.14        -11.45        11.45 o                         
 -10  11   4         69.76         69.60        10.43 o                         
  -9  11   4         17.51         10.50         9.02 o                         
  -8  11   4         52.89         46.59         6.75 o                         
  -7  11   4        330.78        322.35         9.43 o                         
  -6  11   4       4073.53       3989.68        29.96 o                         
  -5  11   4       1260.69       1257.43        12.74 o                         
  -4  11   4        655.36        659.21         9.28 o                         
  -3  11   4        227.82        216.94         5.28 o                         
  -2  11   4        182.37        153.39         4.53 o                         
  -1  11   4       3532.12       3445.04        24.45 o                         
   0  11   4       5664.66       5534.74        35.60 o                         
   1  11   4       5540.74       5310.86        34.41 o                         
   2  11   4          9.40          6.20         3.10 o                         
   3  11   4          7.44          6.65         3.55 o                         
   4  11   4          7.82          2.31         3.42 o                         
   5  11   4        191.45        198.33         7.38 o                         
   6  11   4       2677.53       2618.07        32.38 o                         
   7  11   4        487.09        522.70        14.25 o                         
   8  11   4          4.50         -3.71         5.74 o                         
   9  11   4         23.95         22.69         6.75 o                         
  10  11   4        138.61        150.69        14.01 o                         
  11  11   4         63.52         39.33        13.06 o                         
 -11  12   4         99.77         87.50        11.31 o                         
 -10  12   4       2144.01       2198.73        39.11 o                         
  -9  12   4       2654.03       2784.29        43.72 o                         
  -8  12   4        670.59        703.84        16.81 o                         
  -7  12   4       2033.37       1987.66        25.53 o                         
  -6  12   4       2966.44       2948.49        23.17 o                         
  -5  12   4        948.02        992.98        11.74 o                         
  -4  12   4        594.89        609.02         9.41 o                         
  -3  12   4         72.13         60.08         3.53 o                         
  -2  12   4         10.17         11.24         2.84 o                         
  -1  12   4        164.56        169.05         5.68 o                         
   0  12   4         26.60         17.50         3.59 o                         
   1  12   4        209.17        204.52         6.40 o                         
   2  12   4        100.89        107.69         5.23 o                         
   3  12   4         36.43         37.17         4.30 o                         
   4  12   4         99.81        119.54         5.44 o                         
   5  12   4        927.76        941.72        14.67 o                         
   6  12   4       4077.98       4086.69        35.70 o                         
   7  12   4       2090.08       2092.00        28.85 o                         
   8  12   4        191.07        183.17         9.81 o                         
   9  12   4       1393.71       1489.96        24.43 o                         
  10  12   4       1979.75       2069.39        48.00 o                         
  11  12   4        318.26        319.66        18.38 o                         
 -11  13   4        238.25        219.81        32.08 o                         
 -10  13   4         15.93         16.52         8.42 o                         
  -9  13   4         40.47         40.87         9.69 o                         
  -8  13   4          0.12         -0.91         6.21 o                         
  -7  13   4        137.22        143.23         7.37 o                         
  -6  13   4       2155.48       2122.90        18.68 o                         
  -5  13   4        167.12        159.05         6.03 o                         
  -4  13   4        966.74        968.48        11.46 o                         
  -3  13   4        173.72        162.08         5.10 o                         
  -2  13   4         11.91         16.81         3.18 o                         
  -1  13   4       1104.21       1136.20        12.05 o                         
   0  13   4       3399.16       3561.64        25.37 o                         
   1  13   4       1594.52       1667.18        16.63 o                         
   2  13   4         63.66         62.08         4.80 o                         
   3  13   4         59.83         58.83         4.68 o                         
   4  13   4       2152.40       2109.37        19.41 o                         
   5  13   4        822.19        814.53        13.70 o                         
   6  13   4         22.08         18.46         6.09 o                         
   7  13   4          1.23         -6.43         6.43 o                         
   8  13   4         81.07         87.45         8.06 o                         
   9  13   4        618.33        710.49        26.85 o                         
  10  13   4        101.51         88.23        14.64 o                         
 -11  14   4          0.01        -12.46        12.46 o                         
 -10  14   4         75.85         68.97        10.76 o                         
  -9  14   4         70.50         64.78         9.38 o                         
  -8  14   4          1.89         -1.92         8.74 o                         
  -7  14   4         21.25         23.70         7.63 o                         
  -6  14   4        889.46        878.12        12.69 o                         
  -5  14   4        366.95        342.99         8.00 o                         
  -4  14   4       2878.06       2851.88        20.67 o                         
  -3  14   4       2062.62       2064.55        17.02 o                         
  -2  14   4        388.84        393.29         7.80 o                         
  -1  14   4         21.86         14.40         3.65 o                         
   0  14   4        104.11         98.10         4.97 o                         
   1  14   4        463.91        484.18         9.14 o                         
   2  14   4       4510.59       4513.54        32.62 o                         
   3  14   4        116.36        133.01         6.22 o                         
   4  14   4       1011.99        929.57        12.13 o                         
   5  14   4        145.37        141.25         6.36 o                         
   6  14   4       1059.48       1063.84        19.04 o                         
   7  14   4        235.70        226.12        10.88 o                         
   8  14   4         34.83         21.77         6.87 o                         
   9  14   4         32.16         15.59         8.13 o                         
  10  14   4         24.60          4.37        11.11 o                         
 -10  15   4        195.40        225.95        13.33 o                         
  -9  15   4         63.14         64.35         9.99 o                         
  -8  15   4          3.13          4.02         5.92 o                         
  -7  15   4        765.55        764.46        14.54 o                         
  -6  15   4       2829.18       2794.32        28.10 o                         
  -5  15   4        908.91        864.66        12.07 o                         
  -4  15   4        280.65        259.70         6.63 o                         
  -3  15   4        567.81        583.37         9.11 o                         
  -2  15   4       5224.92       5268.18        36.72 o                         
  -1  15   4       2578.41       2537.28        20.76 o                         
   0  15   4       1555.94       1627.02        16.16 o                         
   1  15   4       2104.41       2186.74        20.75 o                         
   2  15   4       5255.08       5252.92        38.01 o                         
   3  15   4       1580.44       1579.97        17.86 o                         
   4  15   4          2.25          3.49         3.56 o                         
   5  15   4        217.48        187.40         7.77 o                         
   6  15   4        996.33        974.04        20.25 o                         
   7  15   4        506.56        501.87        16.34 o                         
   8  15   4         11.44          3.48         6.52 o                         
   9  15   4        162.05        187.21        12.16 o                         
  10  15   4        408.86        399.82        22.74 o                         
 -10  16   4        202.83        183.34        19.96 o                         
  -9  16   4        483.31        495.98        17.43 o                         
  -8  16   4       2279.43       2261.82        31.30 o                         
  -7  16   4       2839.29       2843.85        43.10 o                         
  -6  16   4         80.14         86.10         6.10 o                         
  -5  16   4         30.79         18.83         4.18 o                         
  -4  16   4        211.00        241.08         8.48 o                         
  -3  16   4        513.59        512.26         9.16 o                         
  -2  16   4        917.77        941.81        12.09 o                         
  -1  16   4         90.98         91.71         5.09 o                         
   0  16   4         42.44         37.43         4.63 o                         
   1  16   4          0.15          0.00         4.15 o                         
   2  16   4        653.29        627.13        11.63 o                         
   3  16   4        713.15        730.20        11.96 o                         
   4  16   4        628.05        629.10        10.49 o                         
   5  16   4         10.10         14.83         5.72 o                         
   6  16   4         47.30         35.03         7.34 o                         
   7  16   4        919.52        939.05        20.42 o                         
   8  16   4       2007.83       2016.46        31.11 o                         
   9  16   4       1019.41       1035.78        25.66 o                         
  10  16   4        307.94        316.76        23.26 o                         
 -10  17   4         81.49         75.37        13.06 o                         
  -9  17   4          8.31          3.22         7.89 o                         
  -8  17   4         10.63         -6.74         6.74 o                         
  -7  17   4          1.92          0.49         5.18 o                         
  -6  17   4        549.23        541.59        13.53 o                         
  -5  17   4        374.10        349.16         9.97 o                         
  -4  17   4        619.49        634.85         9.79 o                         
  -3  17   4        418.75        417.52         8.77 o                         
  -2  17   4        943.76        949.93        12.80 o                         
  -1  17   4        609.23        622.05        10.64 o                         
   0  17   4        611.88        599.47        10.25 o                         
   1  17   4        888.22        928.02        13.39 o                         
   2  17   4       1864.53       1914.17        21.25 o                         
   3  17   4       1546.76       1579.12        18.05 o                         
   4  17   4       1782.61       1786.46        18.99 o                         
   5  17   4         55.37         40.91         6.67 o                         
   6  17   4        646.83        629.37        17.33 o                         
   7  17   4          7.36         20.30         8.54 o                         
   8  17   4        142.34        139.35        11.04 o                         
   9  17   4        115.57        114.96        12.87 o                         
  10  17   4        106.04         81.93        15.90 o                         
 -10  18   4         54.19         50.18        15.93 o                         
  -9  18   4         20.77         16.86         9.29 o                         
  -8  18   4          0.14         -6.96         6.96 o                         
  -7  18   4         32.31         49.06         6.56 o                         
  -6  18   4         41.73         34.07         5.34 o                         
  -5  18   4        168.32        155.39         7.89 o                         
  -4  18   4         96.55        109.36         5.98 o                         
  -3  18   4         34.97         28.63         4.52 o                         
  -2  18   4        490.31        452.93         9.53 o                         
  -1  18   4         11.17         17.17         4.58 o                         
   0  18   4         96.00        120.58         6.15 o                         
   1  18   4          3.39          5.67         4.55 o                         
   2  18   4        607.60        537.45        11.40 o                         
   3  18   4        844.29        777.25        13.17 o                         
   4  18   4         86.45         70.82         5.83 o                         
   5  18   4        721.76        665.35        15.37 o                         
   6  18   4        436.10        428.80        15.66 o                         
   7  18   4         37.35         32.18         8.04 o                         
   8  18   4         13.01          6.63         7.99 o                         
   9  18   4          5.15          8.73        12.67 o                         
  -9  19   4         10.72         13.25         9.90 o                         
  -8  19   4         48.21         28.96         8.93 o                         
  -7  19   4         13.76         20.07         5.94 o                         
  -6  19   4        136.17        125.55         7.42 o                         
  -5  19   4        585.47        603.56        13.01 o                         
  -4  19   4       1013.83       1061.60        16.26 o                         
  -3  19   4       3556.43       3553.46        30.33 o                         
  -2  19   4       5114.81       5050.52        36.56 o                         
  -1  19   4        669.62        662.23        11.77 o                         
   0  19   4        636.42        625.67        11.57 o                         
   1  19   4        241.48        239.28         8.29 o                         
   2  19   4       3676.84       3582.94        30.14 o                         
   3  19   4       2867.70       2794.76        26.56 o                         
   4  19   4       1038.77       1006.13        16.06 o                         
   5  19   4        270.92        245.18        11.13 o                         
   6  19   4         22.58          7.94         7.72 o                         
   7  19   4          7.19          2.65         7.39 o                         
   8  19   4         21.04         15.99         8.96 o                         
   9  19   4          3.30        -10.40        10.40 o                         
  -9  20   4         40.45         38.27        11.06 o                         
  -8  20   4       2720.68       2748.38        71.19 o                         
  -7  20   4       2458.81       2488.26        33.28 o                         
  -6  20   4        201.56        191.12         8.42 o                         
  -5  20   4        170.54        181.29         8.17 o                         
  -4  20   4        436.57        419.78        11.22 o                         
  -3  20   4       1360.53       1352.87        20.02 o                         
  -2  20   4        554.98        578.72        12.04 o                         
  -1  20   4         49.54         61.32         5.89 o                         
   0  20   4         22.15         20.22         4.87 o                         
   1  20   4         24.56         28.88         5.45 o                         
   2  20   4         64.71         54.54         6.57 o                         
   3  20   4        412.06        406.47        11.46 o                         
   4  20   4        170.20        162.30         7.88 o                         
   5  20   4          2.69         -3.81         6.63 o                         
   6  20   4        185.71        174.94        11.10 o                         
   7  20   4        780.12        746.70        21.18 o                         
   8  20   4       2537.95       2621.73        45.46 o                         
   9  20   4        413.94        419.17        29.71 o                         
  -9  21   4        234.25        194.26        19.12 o                         
  -8  21   4          0.06         -3.77         6.53 o                         
  -7  21   4        508.47        502.74        18.38 o                         
  -6  21   4       1333.40       1348.23        22.20 o                         
  -5  21   4        154.82        177.53         8.72 o                         
  -4  21   4        199.78        180.74         8.47 o                         
  -3  21   4         53.68         62.01         6.11 o                         
  -2  21   4        762.85        822.23        15.16 o                         
  -1  21   4        421.92        460.05        11.47 o                         
   0  21   4        231.67        261.29         9.61 o                         
   1  21   4        208.17        234.14         8.99 o                         
   2  21   4        877.66        931.72        16.37 o                         
   3  21   4        236.93        231.81        10.29 o                         
   4  21   4         27.62         32.78         5.74 o                         
   5  21   4         62.71         48.95         8.25 o                         
   6  21   4        586.90        578.77        20.00 o                         
   7  21   4        684.53        718.26        20.22 o                         
   8  21   4        175.18        181.14        14.68 o                         
  -8  22   4          1.06         -4.45         7.19 o                         
  -7  22   4         17.07         -1.66         8.50 o                         
  -6  22   4        367.48        364.01        13.21 o                         
  -5  22   4         32.39         33.28         6.16 o                         
  -4  22   4        770.14        725.79        16.57 o                         
  -3  22   4        389.83        350.99        10.86 o                         
  -2  22   4          4.40         -4.05         4.94 o                         
  -1  22   4        779.84        766.72        15.20 o                         
   0  22   4        599.03        611.16        13.65 o                         
   1  22   4          8.83          7.79         5.77 o                         
   2  22   4          8.59          8.63         5.96 o                         
   3  22   4        290.37        262.65        10.88 o                         
   4  22   4       1818.51       1807.58        24.69 o                         
   5  22   4          8.09          5.32         7.78 o                         
   6  22   4        271.76        276.00        14.66 o                         
   7  22   4         22.51         25.08         9.92 o                         
   8  22   4          2.88         -0.75        13.60 o                         
  -8  23   4         52.44         51.80        18.26 o                         
  -7  23   4         57.64         43.54        10.84 o                         
  -6  23   4         11.59          9.10         7.26 o                         
  -5  23   4         16.20          2.99         6.06 o                         
  -4  23   4        862.41        846.02        16.45 o                         
  -3  23   4       1121.19       1129.06        21.42 o                         
  -2  23   4        684.45        689.43        14.42 o                         
  -1  23   4        990.27       1025.43        17.78 o                         
   0  23   4       2465.26       2536.15        27.65 o                         
   1  23   4       1541.20       1645.70        24.73 o                         
   2  23   4        217.27        204.09        10.08 o                         
   3  23   4        297.77        291.39        11.69 o                         
   4  23   4        606.50        599.11        15.76 o                         
   5  23   4         41.17         20.36         8.40 o                         
   6  23   4          8.22         15.83         8.85 o                         
   7  23   4         12.61         19.69        15.44 o                         
   8  23   4         45.36         61.84        13.53 o                         
  -8  24   4         60.56         58.74        12.66 o                         
  -7  24   4        293.58        295.27        18.57 o                         
  -6  24   4        726.00        730.15        23.20 o                         
  -5  24   4         10.53         11.74         6.51 o                         
  -4  24   4        229.81        246.11         9.72 o                         
  -3  24   4        277.75        285.31        12.66 o                         
  -2  24   4          7.83          9.58         5.93 o                         
  -1  24   4         77.57         89.76         7.88 o                         
   0  24   4         81.81         86.24         8.19 o                         
   1  24   4         27.20         31.91         7.78 o                         
   2  24   4         82.01         87.42        10.38 o                         
   3  24   4          4.90          3.86         7.06 o                         
   4  24   4         29.24         22.43         6.89 o                         
   5  24   4         26.75         22.76         8.84 o                         
   6  24   4        927.72        837.25        25.72 o                         
   7  24   4        423.87        433.75        24.75 o                         
  -7  25   4         70.41        102.35        17.49 o                         
  -6  25   4        289.93        296.44        16.96 o                         
  -5  25   4         53.93         47.83         8.18 o                         
  -4  25   4          1.52         -5.30         6.34 o                         
  -3  25   4        122.21        127.79         8.99 o                         
  -2  25   4         63.68         72.47         7.82 o                         
  -1  25   4        567.37        601.59        15.56 o                         
   0  25   4       3112.29       3334.72        37.32 o                         
   1  25   4       1190.55       1302.17        22.67 o                         
   2  25   4        112.28        105.13         9.25 o                         
   3  25   4         90.92         86.27         8.51 o                         
   4  25   4         10.93          8.91         6.84 o                         
   5  25   4          9.78         10.07         9.10 o                         
   6  25   4        373.99        373.68        18.98 o                         
   7  25   4        260.63        238.04        18.51 o                         
  -7  26   4          6.40          3.35        11.60 o                         
  -6  26   4          0.04        -12.55        12.55 o                         
  -5  26   4          0.65         -8.59         8.59 o                         
  -4  26   4         14.03         15.19         6.66 o                         
  -3  26   4        118.86        100.97         8.70 o                         
  -2  26   4         55.16         58.56         7.63 o                         
  -1  26   4         11.35         -0.96         7.10 o                         
   0  26   4          0.24         15.86         7.41 o                         
   1  26   4        195.36        196.96        11.50 o                         
   2  26   4        181.83        183.95        10.71 o                         
   3  26   4        469.84        443.84        14.76 o                         
   4  26   4        371.20        334.95        13.03 o                         
   5  26   4        126.10        116.75        13.76 o                         
   6  26   4          0.65          3.00        14.25 o                         
  -6  27   4        402.19        392.56        24.51 o                         
  -5  27   4        690.24        652.50        22.13 o                         
  -4  27   4        481.90        437.17        16.46 o                         
  -3  27   4        651.98        644.30        25.99 o                         
  -2  27   4          2.02          1.10         6.80 o                         
  -1  27   4        110.28         82.91         9.48 o                         
   0  27   4       2703.50       2801.81        39.58 o                         
   1  27   4        540.43        513.66        20.31 o                         
   2  27   4         16.91          2.04         7.44 o                         
   3  27   4        255.02        243.92        13.62 o                         
   4  27   4        405.00        376.11        17.32 o                         
   5  27   4        922.03        970.18        39.64 o                         
  -5  28   4       1376.34       1439.10        46.16 o                         
  -4  28   4        540.50        514.72        21.84 o                         
  -3  28   4        255.51        249.08        13.97 o                         
  -2  28   4          1.33          2.15         8.61 o                         
  -1  28   4         21.70         23.90         8.37 o                         
   0  28   4         74.19        113.99        10.71 o                         
   1  28   4         12.80          0.78         8.14 o                         
   2  28   4         12.43         10.68         9.05 o                         
   3  28   4          6.53         -9.22         9.22 o                         
   4  28   4         86.02         76.50        13.94 o                         
   5  28   4        642.86        642.66        30.93 o                         
  -4  29   4        717.73        753.86        32.05 o                         
  -3  29   4        401.68        412.10        18.14 o                         
  -2  29   4         33.82         17.44         9.28 o                         
  -1  29   4         17.77         19.47         9.10 o                         
   0  29   4        762.74        821.95        23.09 o                         
   1  29   4        165.46        180.62        12.87 o                         
   2  29   4          9.24         -1.93        10.33 o                         
   3  29   4         82.95         87.46        12.66 o                         
   4  29   4        332.25        341.13        24.78 o                         
  -3  30   4          2.48        -10.21        10.21 o                         
  -2  30   4        527.09        548.52        32.31 o                         
  -1  30   4        403.79        392.20        19.74 o                         
   0  30   4         44.19         51.20        14.46 o                         
   1  30   4        259.50        247.17        15.80 o                         
   2  30   4        807.87        813.04        26.59 o                         
   3  30   4         27.35         27.57        13.48 o                         
  -2  31   4        274.02        259.22        22.11 o                         
  -1  31   4        275.12        239.55        16.09 o                         
   0  31   4         87.15        105.39        12.61 o                         
   1  31   4        335.21        298.10        17.14 o                         
 -12   1   5         20.37         21.60         8.53 o                         
 -11   1   5          1.03          2.68         5.85 o                         
 -10   1   5          0.64          8.47         5.34 o                         
  -9   1   5          7.01         -2.50         4.49 o                         
  -8   1   5        237.57        243.13         9.04 o                         
  -7   1   5         35.24         41.32         3.45 o                         
  -6   1   5        261.32        242.56         5.74 o                         
  -5   1   5       1637.07       1652.16        14.22 o                         
  -4   1   5       3360.48       3221.68        24.75 o                         
  -3   1   5       4733.81       4492.19        26.26 o                         
  -2   1   5       4062.36       3895.97        23.32 o                         
  -1   1   5        208.60        179.11         4.46 o                         
   0   1   5       2307.04       2133.93        14.53 o                         
   1   1   5       4492.95       4249.52        25.17 o                         
   2   1   5      10589.17      10156.29        54.99 o                         
   3   1   5       6893.37       6810.54        41.97 o                         
   4   1   5        581.89        545.47         8.95 o                         
   5   1   5          2.79          4.78         3.23 o                         
   6   1   5        337.81        346.42         7.49 o                         
   7   1   5       1162.74       1118.70        16.36 o                         
   8   1   5        243.40        244.63        10.47 o                         
   9   1   5         49.53         41.68         7.25 o                         
  10   1   5          3.15          2.11         5.43 o                         
  11   1   5         28.91         39.55         7.57 o                         
 -12   2   5         42.79         28.90         9.68 o                         
 -11   2   5          9.56          8.45         7.47 o                         
 -10   2   5          2.74          4.15         5.48 o                         
  -9   2   5        281.14        253.63         9.52 o                         
  -8   2   5       3438.51       3479.31        36.16 o                         
  -7   2   5        696.04        658.14        10.79 o                         
  -6   2   5       1348.78       1386.27        13.65 o                         
  -5   2   5        335.05        336.75         6.31 o                         
  -4   2   5       7972.60       7823.93        45.68 o                         
  -3   2   5       8166.23       7689.97        43.23 o                         
  -2   2   5      11532.21      11390.24        62.07 o                         
  -1   2   5       7971.03       8083.94        44.50 o                         
   0   2   5       2294.55       2230.43        15.42 o                         
   1   2   5       1761.47       1756.13        13.47 o                         
   2   2   5       1359.03       1342.66        11.79 o                         
   3   2   5        523.09        506.13         9.16 o                         
   4   2   5        206.07        208.81         6.07 o                         
   5   2   5         65.99         65.65         4.19 o                         
   6   2   5        653.15        642.28        10.27 o                         
   7   2   5       1233.76       1179.61        14.73 o                         
   8   2   5        644.39        690.08        15.56 o                         
   9   2   5        170.39        179.32         8.86 o                         
  10   2   5        250.06        266.70        10.65 o                         
  11   2   5         51.77         37.79         7.49 o                         
 -12   3   5        189.94        188.20        15.06 o                         
 -11   3   5         20.56         14.47         8.12 o                         
 -10   3   5         10.83         16.41         6.03 o                         
  -9   3   5        442.22        431.67        14.45 o                         
  -8   3   5         64.53         49.21         4.30 o                         
  -7   3   5       1560.10       1518.90        16.95 o                         
  -6   3   5          0.43         -0.01         3.01 o                         
  -5   3   5        752.84        776.47         8.44 o                         
  -4   3   5        258.53        281.99         4.94 o                         
  -3   3   5       2049.75       1893.22        13.89 o                         
  -2   3   5      17862.35      17464.63        99.06 o                         
  -1   3   5      23350.77      23410.25       120.48 o                         
   0   3   5       1097.78       1019.43         9.39 o                         
   1   3   5       5285.06       5056.05        29.85 o                         
   2   3   5       7119.58       6929.84        41.06 o                         
   3   3   5       5236.98       5032.42        32.31 o                         
   4   3   5        792.70        768.51        10.23 o                         
   5   3   5        824.35        807.07         9.98 o                         
   6   3   5       4250.01       4223.79        30.02 o                         
   7   3   5       1320.00       1292.67        15.62 o                         
   8   3   5        186.97        187.17         9.29 o                         
   9   3   5        145.18        156.13         9.73 o                         
  10   3   5        146.21        140.92         8.05 o                         
  11   3   5        129.70        112.29        11.05 o                         
 -12   4   5         36.06         30.38        10.39 o                         
 -11   4   5         50.94         58.31         8.62 o                         
 -10   4   5         49.17         58.74         8.61 o                         
  -9   4   5        422.36        436.48         9.80 o                         
  -8   4   5          0.76         -3.47         3.47 o                         
  -7   4   5         25.43         27.86         3.99 o                         
  -6   4   5          2.30          1.22         3.18 o                         
  -5   4   5        142.77        144.97         4.16 o                         
  -4   4   5        164.35        155.56         3.85 o                         
  -3   4   5        280.28        276.14         5.52 o                         
  -2   4   5       5734.77       5997.26        36.74 o                         
  -1   4   5      11934.74      12320.19        64.44 o                         
   0   4   5       1857.23       1848.77        14.44 o                         
   1   4   5       4542.70       4467.12        28.32 o                         
   2   4   5       1428.70       1593.56        13.51 o                         
   3   4   5       1039.98       1015.34        11.53 o                         
   4   4   5       1565.97       1619.56        15.03 o                         
   5   4   5        648.16        650.97         9.49 o                         
   6   4   5       2707.73       2731.86        23.38 o                         
   7   4   5        580.27        570.62        11.58 o                         
   8   4   5          2.60         -2.93         5.20 o                         
   9   4   5         17.81         18.39         5.45 o                         
  10   4   5          2.26         -3.65         4.92 o                         
  11   4   5          0.34          5.24         9.05 o                         
 -12   5   5        740.49        778.81        28.75 o                         
 -11   5   5       1104.48       1108.47        27.52 o                         
 -10   5   5        131.31        121.56        10.02 o                         
  -9   5   5        170.22        172.54         7.64 o                         
  -8   5   5          7.62          3.90         3.70 o                         
  -7   5   5        909.62        888.94        12.73 o                         
  -6   5   5        308.79        317.64         7.46 o                         
  -5   5   5       1565.91       1517.12        12.16 o                         
  -4   5   5       2245.43       2248.30        16.77 o                         
  -3   5   5       1155.12       1035.88         9.60 o                         
  -2   5   5        426.76        513.03         7.62 o                         
  -1   5   5        386.11        398.23         6.52 o                         
   0   5   5       3765.49       3505.99        22.25 o                         
   1   5   5       5486.79       5418.55        32.70 o                         
   2   5   5       4341.26       4488.04        28.42 o                         
   3   5   5       3378.73       3324.30        23.68 o                         
   4   5   5       4676.38       4661.28        31.51 o                         
   5   5   5       1883.34       1842.63        16.62 o                         
   6   5   5         33.72         37.72         3.86 o                         
   7   5   5        121.78        118.79         6.89 o                         
   8   5   5        739.45        737.48        15.36 o                         
   9   5   5        342.63        332.04        10.18 o                         
  10   5   5         86.33         70.40         7.77 o                         
  11   5   5        156.29        172.06        13.13 o                         
 -12   6   5        312.28        287.52        17.80 o                         
 -11   6   5       1107.63       1093.13        33.63 o                         
 -10   6   5        419.51        425.91        16.30 o                         
  -9   6   5         12.41          3.15         5.16 o                         
  -8   6   5        227.64        239.72         8.39 o                         
  -7   6   5         30.52         14.38         4.08 o                         
  -6   6   5        265.39        299.49         7.44 o                         
  -5   6   5       6313.04       6204.47        36.57 o                         
  -4   6   5       2195.93       2147.63        17.88 o                         
  -3   6   5        238.74        186.53         4.86 o                         
  -2   6   5       3012.61       2882.27        19.86 o                         
  -1   6   5       6455.08       6522.15        39.59 o                         
   0   6   5       4427.80       4349.75        27.06 o                         
   1   6   5       1304.43       1273.75        11.86 o                         
   2   6   5        901.65        898.27        10.75 o                         
   3   6   5        225.00        212.67         6.20 o                         
   4   6   5         13.95         13.39         3.56 o                         
   5   6   5       1071.94       1084.50        12.19 o                         
   6   6   5        326.91        319.73         8.85 o                         
   7   6   5         38.29         46.24         5.83 o                         
   8   6   5         10.48         11.57         4.21 o                         
   9   6   5        628.86        609.62        16.90 o                         
  10   6   5        725.50        743.87        20.88 o                         
  11   6   5        101.03         78.43        11.41 o                         
 -12   7   5        226.22        213.92        17.19 o                         
 -11   7   5        290.45        298.64        16.70 o                         
 -10   7   5        197.70        201.56         9.47 o                         
  -9   7   5         96.03         99.40         7.73 o                         
  -8   7   5        278.18        287.08         8.44 o                         
  -7   7   5       1680.28       1615.73        20.38 o                         
  -6   7   5        505.30        497.13         8.08 o                         
  -5   7   5        469.78        483.35         7.02 o                         
  -4   7   5        460.09        410.96         6.24 o                         
  -3   7   5        461.70        427.30         6.22 o                         
  -2   7   5       4959.38       4833.10        31.02 o                         
  -1   7   5       8438.62       7938.05        47.26 o                         
   0   7   5       6914.70       6693.65        38.37 o                         
   1   7   5       2414.26       2233.11        16.73 o                         
   2   7   5       3789.61       3808.47        27.69 o                         
   3   7   5       3268.98       3434.54        25.92 o                         
   4   7   5       3180.59       3139.93        23.71 o                         
   5   7   5       6260.42       6234.69        39.01 o                         
   6   7   5       1369.08       1364.96        16.06 o                         
   7   7   5        176.30        180.99         7.52 o                         
   8   7   5        264.85        279.17        10.95 o                         
   9   7   5         72.31         84.02         8.47 o                         
  10   7   5         53.55         54.70         8.02 o                         
  11   7   5        127.26        125.98        13.89 o                         
 -11   8   5          0.16          2.62         9.43 o                         
 -10   8   5         63.50         47.84         7.02 o                         
  -9   8   5        146.61        127.09         8.94 o                         
  -8   8   5         11.40          2.27         5.13 o                         
  -7   8   5          0.63          1.07         3.85 o                         
  -6   8   5         54.47         57.10         4.80 o                         
  -5   8   5         18.32         17.55         3.00 o                         
  -4   8   5         24.89         32.02         3.01 o                         
  -3   8   5        140.35        150.90         3.74 o                         
  -2   8   5         17.99          9.56         2.87 o                         
  -1   8   5        436.56        377.45         7.31 o                         
   0   8   5        454.45        503.05         7.29 o                         
   1   8   5        138.28         87.70         4.08 o                         
   2   8   5       1096.45       1295.33        12.37 o                         
   3   8   5       1435.08       1730.32        15.61 o                         
   4   8   5         34.80         31.50         3.83 o                         
   5   8   5       2505.33       2504.28        19.36 o                         
   6   8   5       1380.52       1385.49        16.02 o                         
   7   8   5        300.46        297.89        11.49 o                         
   8   8   5          5.38          2.26         5.68 o                         
   9   8   5          2.46         -3.87         6.51 o                         
  10   8   5         14.42          2.96         9.32 o                         
  11   8   5         17.56          9.94        15.87 o                         
 -11   9   5        411.72        401.12        14.04 o                         
 -10   9   5        110.83        112.07         7.12 o                         
  -9   9   5         10.69          9.44         4.42 o                         
  -8   9   5          6.49          6.93         4.27 o                         
  -7   9   5         57.50         55.86         5.33 o                         
  -6   9   5         52.00         56.33         3.87 o                         
  -5   9   5        136.42        138.47         4.94 o                         
  -4   9   5        177.83        209.18         5.42 o                         
  -3   9   5         16.77         17.17         2.34 o                         
  -2   9   5         27.50         24.82         3.18 o                         
  -1   9   5       2198.59       2147.61        18.35 o                         
   0   9   5       7089.06       7070.25        42.08 o                         
   1   9   5       1559.90       1407.27        14.09 o                         
   2   9   5         17.90         27.74         3.44 o                         
   3   9   5        953.77       1047.96        12.12 o                         
   4   9   5       3904.33       3955.02        27.02 o                         
   5   9   5       1798.02       1820.39        16.12 o                         
   6   9   5        123.50        129.00         6.63 o                         
   7   9   5         98.62        104.97         7.54 o                         
   8   9   5          3.41          0.27         6.24 o                         
   9   9   5        189.32        188.58        10.05 o                         
  10   9   5        288.66        267.54        13.72 o                         
  11   9   5          5.87          2.77        11.42 o                         
 -11  10   5        192.79        155.31        11.46 o                         
 -10  10   5         48.18         39.50         8.01 o                         
  -9  10   5        398.00        384.29        10.78 o                         
  -8  10   5         46.06         48.91         5.48 o                         
  -7  10   5        680.36        664.91        13.07 o                         
  -6  10   5       8558.88       8447.48        54.20 o                         
  -5  10   5       4226.46       4185.41        29.80 o                         
  -4  10   5       1276.28       1318.32        12.97 o                         
  -3  10   5         22.81         19.60         2.68 o                         
  -2  10   5        511.18        462.98         7.73 o                         
  -1  10   5       8169.90       8060.70        51.20 o                         
   0  10   5       5561.78       5569.00        37.80 o                         
   1  10   5        800.43        775.34        10.15 o                         
   2  10   5         27.43         25.86         3.71 o                         
   3  10   5        178.95        181.56         5.84 o                         
   4  10   5         69.43         65.68         4.36 o                         
   5  10   5        853.92        857.33        11.70 o                         
   6  10   5        427.23        414.87        10.39 o                         
   7  10   5        210.16        225.65         9.95 o                         
   8  10   5        169.39        178.67        10.22 o                         
   9  10   5        947.48        980.20        21.05 o                         
  10  10   5       1920.87       1938.27        69.50 o                         
  11  10   5        581.22        607.67        31.76 o                         
 -11  11   5        149.77        158.91        18.09 o                         
 -10  11   5         26.53         12.29         7.27 o                         
  -9  11   5         45.28         46.25         7.23 o                         
  -8  11   5         21.40         16.65         5.11 o                         
  -7  11   5          3.16          6.52         4.49 o                         
  -6  11   5         17.02         13.62         3.65 o                         
  -5  11   5        347.35        345.18         7.33 o                         
  -4  11   5       1659.37       1660.18        15.65 o                         
  -3  11   5        438.56        438.50         7.13 o                         
  -2  11   5        135.33        127.45         5.33 o                         
  -1  11   5       6660.99       6527.45        41.41 o                         
   0  11   5      16827.75      16622.83        92.29 o                         
   1  11   5       6117.27       6021.30        38.21 o                         
   2  11   5        215.99        204.71         6.24 o                         
   3  11   5       1259.64       1303.30        14.91 o                         
   4  11   5       2979.37       2985.82        23.34 o                         
   5  11   5       2103.37       2114.22        21.14 o                         
   6  11   5        638.46        593.37        13.26 o                         
   7  11   5         59.82         68.27         7.90 o                         
   8  11   5          5.91          1.58         6.13 o                         
   9  11   5        278.34        296.17        12.88 o                         
  10  11   5         55.56         58.82         9.02 o                         
 -11  12   5        135.26        133.92        14.08 o                         
 -10  12   5        104.92         87.57        10.53 o                         
  -9  12   5          7.86          5.87         6.23 o                         
  -8  12   5        178.65        182.77         8.72 o                         
  -7  12   5        116.90        111.81         6.75 o                         
  -6  12   5          1.58          0.79         3.30 o                         
  -5  12   5          0.06         -3.14         3.14 o                         
  -4  12   5        199.72        195.26         5.97 o                         
  -3  12   5         18.64         19.46         3.12 o                         
  -2  12   5       1010.70        994.66        10.81 o                         
  -1  12   5         48.62         35.62         3.93 o                         
   0  12   5       5146.11       5111.82        35.12 o                         
   1  12   5       2832.63       2914.02        22.96 o                         
   2  12   5         18.38         14.92         3.94 o                         
   3  12   5        899.88        934.78        12.69 o                         
   4  12   5       6553.61       6425.68        47.40 o                         
   5  12   5       1553.19       1456.22        16.76 o                         
   6  12   5          0.37         -1.14         5.52 o                         
   7  12   5         69.50         57.12         8.28 o                         
   8  12   5        181.72        175.90         9.54 o                         
   9  12   5        325.51        283.95        13.82 o                         
  10  12   5         11.00         -0.02         7.47 o                         
 -11  13   5         13.03          5.58        13.85 o                         
 -10  13   5        969.65       1013.58        32.04 o                         
  -9  13   5        856.24        901.74        21.28 o                         
  -8  13   5         42.91         42.93         6.51 o                         
  -7  13   5        103.64        113.31         7.15 o                         
  -6  13   5        439.82        421.23         8.83 o                         
  -5  13   5          6.76          7.67         3.34 o                         
  -4  13   5       1689.49       1657.25        15.27 o                         
  -3  13   5         25.19         27.13         3.59 o                         
  -2  13   5        289.56        290.57         6.56 o                         
  -1  13   5        903.08        920.55        11.91 o                         
   0  13   5       2318.65       2362.73        19.96 o                         
   1  13   5        357.94        417.74         8.81 o                         
   2  13   5        423.20        446.90         9.05 o                         
   3  13   5        718.19        687.20        11.15 o                         
   4  13   5        262.36        278.68         8.36 o                         
   5  13   5        552.61        553.30        10.89 o                         
   6  13   5       1009.96       1020.82        18.45 o                         
   7  13   5        473.59        471.77        15.40 o                         
   8  13   5         19.72         16.67         6.77 o                         
   9  13   5         64.57         66.39         9.76 o                         
  10  13   5         65.56         54.19         7.41 o                         
 -11  14   5         51.05         41.15        16.35 o                         
 -10  14   5        687.63        735.41        22.05 o                         
  -9  14   5       1222.24       1270.85        25.59 o                         
  -8  14   5       1088.26       1125.37        24.01 o                         
  -7  14   5       1011.43       1043.45        16.53 o                         
  -6  14   5        403.81        396.59         9.14 o                         
  -5  14   5         50.78         61.47         4.48 o                         
  -4  14   5        150.76        159.87         5.72 o                         
  -3  14   5       1478.66       1454.25        13.98 o                         
  -2  14   5        648.10        684.70         9.65 o                         
  -1  14   5       1846.12       1906.25        17.85 o                         
   0  14   5       2000.98       2015.99        18.30 o                         
   1  14   5         86.87         99.06         5.62 o                         
   2  14   5         49.45         41.79         4.79 o                         
   3  14   5         19.00         16.42         4.40 o                         
   4  14   5         20.16         13.67         4.35 o                         
   5  14   5        448.30        428.58        13.79 o                         
   6  14   5        325.29        316.55        12.06 o                         
   7  14   5        607.31        597.68        18.31 o                         
   8  14   5        623.82        562.29        15.54 o                         
   9  14   5        317.01        331.87        15.08 o                         
  10  14   5        342.36        355.43        13.55 o                         
 -10  15   5         69.89         74.02        10.80 o                         
  -9  15   5         11.78         18.40         7.69 o                         
  -8  15   5        154.39        136.46        10.78 o                         
  -7  15   5        421.18        438.27         9.59 o                         
  -6  15   5        123.60        134.79         6.44 o                         
  -5  15   5         63.50         79.35         5.42 o                         
  -4  15   5       3839.73       3875.15        29.47 o                         
  -3  15   5       2980.27       2957.72        22.58 o                         
  -2  15   5         48.68         48.18         4.26 o                         
  -1  15   5       1170.80       1178.79        14.35 o                         
   0  15   5       2393.62       2403.55        21.42 o                         
   1  15   5       1732.82       1805.60        18.15 o                         
   2  15   5       5695.89       5694.94        40.21 o                         
   3  15   5       2603.23       2551.01        23.89 o                         
   4  15   5       1334.12       1311.95        15.88 o                         
   5  15   5        301.54        281.48        11.31 o                         
   6  15   5        172.68        167.22        10.27 o                         
   7  15   5        199.16        198.34        12.19 o                         
   8  15   5       1121.05       1121.92        31.70 o                         
   9  15   5        269.67        249.06        12.62 o                         
  10  15   5         46.51         31.07        14.11 o                         
 -10  16   5         91.76         54.13        10.87 o                         
  -9  16   5         16.63         22.05         8.15 o                         
  -8  16   5        178.73        186.09        12.35 o                         
  -7  16   5         62.57         63.39         6.44 o                         
  -6  16   5          2.65          5.50         4.60 o                         
  -5  16   5          0.09         -0.84         4.01 o                         
  -4  16   5        569.85        535.55         9.95 o                         
  -3  16   5        497.88        463.22         9.00 o                         
  -2  16   5       1408.28       1417.40        15.54 o                         
  -1  16   5         69.05         80.21         5.14 o                         
   0  16   5        179.56        176.26         6.97 o                         
   1  16   5       1135.17       1142.02        14.72 o                         
   2  16   5        359.49        429.12        10.99 o                         
   3  16   5        692.23        743.91        12.96 o                         
   4  16   5       1441.95       1413.33        16.67 o                         
   5  16   5          0.63         -5.62         5.62 o                         
   6  16   5        716.10        713.47        19.01 o                         
   7  16   5         15.63         10.18         7.69 o                         
   8  16   5        636.81        640.17        19.33 o                         
   9  16   5        110.70         94.80        10.51 o                         
  10  16   5         28.08         41.18        16.06 o                         
 -10  17   5        137.13        146.91        25.58 o                         
  -9  17   5        291.36        287.84        19.55 o                         
  -8  17   5        184.79        197.48        13.92 o                         
  -7  17   5         12.55         15.70         4.98 o                         
  -6  17   5         38.29         40.28         5.22 o                         
  -5  17   5        223.80        231.38         8.74 o                         
  -4  17   5        262.79        263.83         7.42 o                         
  -3  17   5         92.08         82.18         4.78 o                         
  -2  17   5        205.84        215.48         6.77 o                         
  -1  17   5         99.95         94.14         5.84 o                         
   0  17   5        960.22        957.33        13.60 o                         
   1  17   5       2020.40       2094.60        21.26 o                         
   2  17   5       6028.77       6009.31        44.00 o                         
   3  17   5       3220.34       3138.82        27.80 o                         
   4  17   5        467.92        450.26        10.90 o                         
   5  17   5          1.81          2.83         6.04 o                         
   6  17   5        197.58        211.01        12.73 o                         
   7  17   5        125.72        115.08         9.93 o                         
   8  17   5        150.41        137.38        11.54 o                         
   9  17   5          6.95         -5.81         8.97 o                         
 -10  18   5          2.62         -1.57        10.62 o                         
  -9  18   5        502.35        499.56        23.65 o                         
  -8  18   5       2395.63       2417.52        44.58 o                         
  -7  18   5       1670.64       1643.06        25.54 o                         
  -6  18   5         53.30         58.05         7.02 o                         
  -5  18   5        230.13        247.37         9.92 o                         
  -4  18   5       3633.33       3627.27        34.30 o                         
  -3  18   5       2122.42       2166.37        20.37 o                         
  -2  18   5        583.64        605.58        10.93 o                         
  -1  18   5         21.03          7.60         3.92 o                         
   0  18   5        140.02        155.09         6.81 o                         
   1  18   5        209.82        210.88         7.81 o                         
   2  18   5         58.85         42.22         5.59 o                         
   3  18   5         31.16         26.42         5.66 o                         
   4  18   5         74.31         65.81         5.98 o                         
   5  18   5         89.17         86.28         8.23 o                         
   6  18   5          6.09          6.67         7.46 o                         
   7  18   5        276.60        297.30        13.88 o                         
   8  18   5       1741.79       1800.77        34.73 o                         
   9  18   5        143.65        151.99        17.20 o                         
  -9  19   5        103.52        114.39        18.73 o                         
  -8  19   5         57.63         61.20         9.48 o                         
  -7  19   5        253.83        269.41        10.65 o                         
  -6  19   5        189.74        185.50         9.34 o                         
  -5  19   5         86.19         92.90         7.65 o                         
  -4  19   5        201.02        190.12         7.49 o                         
  -3  19   5        531.16        522.00        10.84 o                         
  -2  19   5        684.73        681.85        11.90 o                         
  -1  19   5         10.86          3.18         4.10 o                         
   0  19   5          9.48          5.10         4.73 o                         
   1  19   5       1297.79       1295.30        17.17 o                         
   2  19   5       5014.38       4981.34        42.38 o                         
   3  19   5       1549.76       1512.77        20.64 o                         
   4  19   5        162.56        155.59         8.12 o                         
   5  19   5         60.84         59.87         8.58 o                         
   6  19   5          2.01         10.67         8.14 o                         
   7  19   5        198.12        161.26        11.48 o                         
   8  19   5        118.65         85.64        11.32 o                         
   9  19   5          0.18        -13.85        13.85 o                         
  -9  20   5        141.19        150.18        33.90 o                         
  -8  20   5         42.29         33.41        11.08 o                         
  -7  20   5          0.37          0.98         6.47 o                         
  -6  20   5          0.66         -1.15         5.27 o                         
  -5  20   5         12.19          6.01         6.70 o                         
  -4  20   5         41.55         42.42         5.45 o                         
  -3  20   5          6.80          2.56         4.56 o                         
  -2  20   5         37.66         40.00         5.29 o                         
  -1  20   5         14.33         16.51         4.93 o                         
   0  20   5         45.23         40.14         5.79 o                         
   1  20   5        183.86        179.78         8.95 o                         
   2  20   5        344.80        352.10        11.15 o                         
   3  20   5        503.95        476.05        13.11 o                         
   4  20   5          4.40         -4.18         4.86 o                         
   5  20   5        763.75        743.59        19.12 o                         
   6  20   5        932.37       1017.96        23.20 o                         
   7  20   5        177.52        177.62        12.17 o                         
   8  20   5          0.05         -9.77         9.77 o                         
  -9  21   5          4.21         -1.67        15.76 o                         
  -8  21   5        307.87        337.56        15.12 o                         
  -7  21   5        279.84        266.58        10.58 o                         
  -6  21   5        623.81        619.69        13.56 o                         
  -5  21   5         27.97         35.31         6.43 o                         
  -4  21   5        381.26        382.89        10.95 o                         
  -3  21   5        124.30        111.41         6.90 o                         
  -2  21   5          3.67          3.94         4.77 o                         
  -1  21   5         90.61         96.66         6.97 o                         
   0  21   5         21.84         13.08         5.80 o                         
   1  21   5        439.76        497.59        12.45 o                         
   2  21   5       1384.58       1505.56        21.46 o                         
   3  21   5        379.38        392.77        12.44 o                         
   4  21   5         83.29         82.81         7.43 o                         
   5  21   5          1.90          0.28         7.26 o                         
   6  21   5        253.61        256.61        13.64 o                         
   7  21   5        192.15        195.60        16.44 o                         
   8  21   5        454.71        436.01        23.85 o                         
  -8  22   5        956.77        989.44        27.56 o                         
  -7  22   5       1015.76       1061.09        23.55 o                         
  -6  22   5        219.71        213.02         8.97 o                         
  -5  22   5        350.80        336.33        12.36 o                         
  -4  22   5        485.01        481.80        12.98 o                         
  -3  22   5       1017.00       1041.01        16.47 o                         
  -2  22   5        765.32        756.98        14.19 o                         
  -1  22   5        172.40        161.58         9.27 o                         
   0  22   5        364.64        344.77        11.80 o                         
   1  22   5         48.64         46.73         6.82 o                         
   2  22   5          4.93          4.94         5.77 o                         
   3  22   5         34.05         39.22         7.00 o                         
   4  22   5        270.22        275.33        11.27 o                         
   5  22   5        119.58        105.80         9.74 o                         
   6  22   5        130.98        138.72        11.54 o                         
   7  22   5        767.79        797.78        24.67 o                         
   8  22   5        687.40        658.27        25.78 o                         
  -8  23   5          0.38          1.68        11.60 o                         
  -7  23   5         14.08         16.96         8.61 o                         
  -6  23   5        269.52        242.87         9.69 o                         
  -5  23   5         21.53         18.57         7.58 o                         
  -4  23   5        513.46        554.17        14.58 o                         
  -3  23   5        231.82        226.07         9.10 o                         
  -2  23   5       1370.08       1347.24        24.88 o                         
  -1  23   5        724.98        688.51        15.42 o                         
   0  23   5        579.61        581.21        14.83 o                         
   1  23   5        681.91        681.14        15.97 o                         
   2  23   5         39.72         37.18         7.18 o                         
   3  23   5         49.08         41.88         8.16 o                         
   4  23   5         72.09         64.22         7.69 o                         
   5  23   5        263.07        237.14        12.71 o                         
   6  23   5       1253.48       1221.14        29.00 o                         
   7  23   5        374.88        358.66        20.45 o                         
  -7  24   5          0.04         -3.63         9.18 o                         
  -6  24   5          5.66         -6.91         6.95 o                         
  -5  24   5          1.52          4.03         7.76 o                         
  -4  24   5         21.56         20.45         6.94 o                         
  -3  24   5          4.15         -6.16         6.18 o                         
  -2  24   5        451.40        464.16        13.80 o                         
  -1  24   5        216.18        214.24        12.36 o                         
   0  24   5        201.32        218.44        11.74 o                         
   1  24   5        756.63        764.27        18.23 o                         
   2  24   5        266.86        300.08        12.40 o                         
   3  24   5        483.02        465.92        15.05 o                         
   4  24   5       1029.42       1060.00        31.33 o                         
   5  24   5        174.09        145.12        12.11 o                         
   6  24   5        671.75        654.83        25.75 o                         
   7  24   5         43.73         54.71        14.12 o                         
  -7  25   5         96.18         97.28        16.71 o                         
  -6  25   5         50.97         37.88        10.16 o                         
  -5  25   5         68.68         68.16        12.92 o                         
  -4  25   5         17.92         19.09         7.12 o                         
  -3  25   5         91.20         94.99         8.54 o                         
  -2  25   5        297.51        284.18        12.52 o                         
  -1  25   5         91.95         85.48         9.37 o                         
   0  25   5       1685.13       1752.54        26.45 o                         
   1  25   5        824.96        860.85        18.30 o                         
   2  25   5        298.04        301.79        12.93 o                         
   3  25   5         92.74         95.41         8.50 o                         
   4  25   5       1371.16       1372.14        22.56 o                         
   5  25   5        434.27        396.66        19.27 o                         
   6  25   5        360.18        375.70        21.11 o                         
  -6  26   5       2152.63       2321.43        57.19 o                         
  -5  26   5        903.38        944.25        24.64 o                         
  -4  26   5          3.84          7.12         8.11 o                         
  -3  26   5         34.47         11.02         8.45 o                         
  -2  26   5         20.96          8.01         6.79 o                         
  -1  26   5        224.93        200.40        11.31 o                         
   0  26   5        686.78        719.34        19.88 o                         
   1  26   5         38.94         23.17         8.98 o                         
   2  26   5          6.17          7.51         7.63 o                         
   3  26   5         63.43         61.81         8.73 o                         
   4  26   5        351.46        340.69        14.55 o                         
   5  26   5        510.55        551.22        31.67 o                         
   6  26   5        517.59        533.17        26.47 o                         
  -6  27   5         14.31         -8.87        12.30 o                         
  -5  27   5         46.28         35.43        10.52 o                         
  -4  27   5         91.23         83.84        11.60 o                         
  -3  27   5         19.55         -2.38         9.83 o                         
  -2  27   5         74.66         61.80         8.71 o                         
  -1  27   5          9.12         -0.87         8.05 o                         
   0  27   5        448.77        394.11        16.95 o                         
   1  27   5        110.03         86.57        10.34 o                         
   2  27   5        107.26        115.07        11.47 o                         
   3  27   5        120.02         90.20        10.78 o                         
   4  27   5        668.36        654.37        21.23 o                         
   5  27   5        318.52        296.04        24.01 o                         
  -5  28   5         28.97         31.30        13.81 o                         
  -4  28   5         60.45         51.14        11.07 o                         
  -3  28   5          0.54         -2.42         8.42 o                         
  -2  28   5         98.98        108.36        11.24 o                         
  -1  28   5          0.06         -8.26         8.26 o                         
   0  28   5         47.17         34.21         9.47 o                         
   1  28   5        164.51        166.64        13.10 o                         
   2  28   5          2.25         -7.10         9.08 o                         
   3  28   5          0.02        -12.47        15.72 o                         
   4  28   5         12.21         11.89        12.52 o                         
  -4  29   5        103.93         69.40        14.48 o                         
  -3  29   5          2.62         -9.28         9.28 o                         
  -2  29   5        156.29        155.59        13.01 o                         
  -1  29   5         69.82         50.09        11.60 o                         
   0  29   5        474.98        486.21        19.40 o                         
   1  29   5         86.01         80.28        11.81 o                         
   2  29   5         65.24         57.01        11.32 o                         
   3  29   5         31.30         13.85        11.17 o                         
  -3  30   5        287.85        254.02        17.21 o                         
  -2  30   5        489.65        487.08        26.22 o                         
  -1  30   5        182.07        147.00        15.01 o                         
   0  30   5         34.41         26.22        10.68 o                         
   1  30   5          2.40         -1.50        11.17 o                         
   2  30   5         36.84         42.24        12.73 o                         
 -12   0   6         25.84         25.84         9.75 o                         
 -11   0   6          0.65         -1.56        11.74 o                         
 -10   0   6        851.31        810.11        22.92 o                         
  -9   0   6       1329.24       1346.29        30.65 o                         
  -8   0   6       2296.50       2262.39        50.15 o                         
  -7   0   6       2640.34       2473.63        26.77 o                         
  -6   0   6        228.87        216.72         7.61 o                         
  -5   0   6        552.00        545.75        12.58 o                         
  -4   0   6      17729.98      17416.84       163.67 o                         
  -3   0   6      16443.54      16236.88       116.43 o                         
  -2   0   6       2519.33       2344.21        23.04 o                         
  -1   0   6       4639.24       4981.82        40.59 o                         
   0   0   6       5114.47       5464.78        44.39 o                         
   1   0   6       1375.07       1313.32        16.34 o                         
   2   0   6       1694.65       1623.52        19.11 o                         
   3   0   6        305.77        274.14         9.12 o                         
   4   0   6       1167.43       1127.49        18.84 o                         
   5   0   6        135.60        131.46         8.56 o                         
   6   0   6        604.34        620.92        16.75 o                         
   7   0   6       2614.10       2549.80        34.26 o                         
   8   0   6        634.49        663.68        21.85 o                         
   9   0   6         36.28         29.70        10.24 o                         
  10   0   6        342.11        387.09        24.74 o                         
  11   0   6        504.12        540.36        30.59 o                         
 -12   1   6         17.05         31.21         8.43 o                         
 -11   1   6         85.63         80.01         8.09 o                         
 -10   1   6        832.11        858.67        17.73 o                         
  -9   1   6        812.38        801.66        15.76 o                         
  -8   1   6        420.50        434.70        12.77 o                         
  -7   1   6        767.33        751.47        11.13 o                         
  -6   1   6        462.78        421.79         7.16 o                         
  -5   1   6       3043.94       3016.30        22.56 o                         
  -4   1   6       1375.85       1340.19        11.82 o                         
  -3   1   6          7.54          7.11         2.26 o                         
  -2   1   6          5.53          2.68         2.08 o                         
  -1   1   6       2917.05       3242.88        20.31 o                         
   0   1   6        443.66        485.32         6.87 o                         
   1   1   6        225.19        191.92         4.93 o                         
   2   1   6       3902.57       3784.28        24.66 o                         
   3   1   6         33.54         26.22         3.28 o                         
   4   1   6       1533.79       1515.75        14.69 o                         
   5   1   6        338.79        317.73         7.69 o                         
   6   1   6       1932.66       1962.01        22.72 o                         
   7   1   6       3457.49       3366.85        32.06 o                         
   8   1   6        146.85        142.63         8.61 o                         
   9   1   6          9.19         14.36         6.47 o                         
  10   1   6        287.38        318.76        11.61 o                         
  11   1   6        154.75        144.23        11.32 o                         
 -12   2   6          0.06         -8.35         8.35 o                         
 -11   2   6         64.75         67.22        11.10 o                         
 -10   2   6         15.26         18.10         5.75 o                         
  -9   2   6         10.22         23.03         4.98 o                         
  -8   2   6        458.21        452.34         8.25 o                         
  -7   2   6        168.15        171.15         6.28 o                         
  -6   2   6        110.00        119.15         4.72 o                         
  -5   2   6        192.94        193.28         5.20 o                         
  -4   2   6          2.22          6.75         2.09 o                         
  -3   2   6         21.35         24.74         2.95 o                         
  -2   2   6        152.28        138.92         4.02 o                         
  -1   2   6       1870.93       1998.21        14.48 o                         
   0   2   6        393.00        370.08         6.46 o                         
   1   2   6       1213.09       1261.02        11.58 o                         
   2   2   6       2294.01       2353.32        17.56 o                         
   3   2   6        805.97        849.67        11.13 o                         
   4   2   6        393.29        408.89         8.27 o                         
   5   2   6        190.35        197.77         6.45 o                         
   6   2   6        588.46        637.57        12.41 o                         
   7   2   6         34.41         27.76         6.06 o                         
   8   2   6        206.71        194.01         9.77 o                         
   9   2   6        165.90        165.94         9.67 o                         
  10   2   6         52.73         40.77         7.26 o                         
  11   2   6         26.30         23.49         8.46 o                         
 -12   3   6         35.30         13.81        12.23 o                         
 -11   3   6        329.24        343.34        16.69 o                         
 -10   3   6        766.77        770.38        16.61 o                         
  -9   3   6        565.99        596.08        14.32 o                         
  -8   3   6       1298.46       1271.17        15.55 o                         
  -7   3   6       1783.27       1803.17        19.50 o                         
  -6   3   6        255.39        249.31         5.69 o                         
  -5   3   6       2860.32       2817.26        22.04 o                         
  -4   3   6         95.50         91.68         4.00 o                         
  -3   3   6        780.43        804.64         9.60 o                         
  -2   3   6        909.86        885.08         9.38 o                         
  -1   3   6         73.91        104.86         3.76 o                         
   0   3   6       1382.57       1336.71        11.67 o                         
   1   3   6       2232.61       2166.48        16.29 o                         
   2   3   6        152.12        112.37         4.60 o                         
   3   3   6         34.06         17.67         3.97 o                         
   4   3   6        132.71        133.33         5.48 o                         
   5   3   6          2.83          4.79         3.64 o                         
   6   3   6       1790.01       1748.41        17.98 o                         
   7   3   6       2225.72       2177.34        25.70 o                         
   8   3   6       1441.73       1433.56        24.27 o                         
   9   3   6        295.87        315.87        12.95 o                         
  10   3   6          0.54         -1.75         6.96 o                         
  11   3   6         19.54         20.37         8.33 o                         
 -12   4   6         82.34         85.53        11.62 o                         
 -11   4   6        328.89        363.24        16.80 o                         
 -10   4   6        525.18        538.36        14.74 o                         
  -9   4   6        813.34        840.70        13.69 o                         
  -8   4   6        836.19        876.33        13.01 o                         
  -7   4   6       1405.15       1520.68        17.09 o                         
  -6   4   6        557.06        563.44         7.95 o                         
  -5   4   6       2648.22       2674.36        20.40 o                         
  -4   4   6      15201.83      15169.05        92.17 o                         
  -3   4   6       6320.01       6317.34        41.08 o                         
  -2   4   6       5361.86       5364.06        36.84 o                         
  -1   4   6       6249.55       6419.28        37.33 o                         
   0   4   6         66.65         90.08         3.79 o                         
   1   4   6        151.75        133.04         4.77 o                         
   2   4   6          5.84          0.34         3.12 o                         
   3   4   6        181.69        184.05         6.29 o                         
   4   4   6        344.38        341.75         7.97 o                         
   5   4   6        130.56        129.25         5.56 o                         
   6   4   6        328.43        336.30         8.72 o                         
   7   4   6       1268.96       1287.63        21.28 o                         
   8   4   6        939.21        924.48        17.77 o                         
   9   4   6        584.12        608.02        18.75 o                         
  10   4   6        594.11        587.88        20.97 o                         
  11   4   6        569.24        586.51        18.73 o                         
 -12   5   6        299.48        312.50        18.05 o                         
 -11   5   6       1183.27       1169.50        27.01 o                         
 -10   5   6        661.23        702.82        24.25 o                         
  -9   5   6        228.54        235.34         8.09 o                         
  -8   5   6        105.88        111.80         5.76 o                         
  -7   5   6         66.05         49.98         4.59 o                         
  -6   5   6       1890.58       1930.42        16.35 o                         
  -5   5   6       5542.46       5399.66        33.90 o                         
  -4   5   6       1212.98       1203.65        11.81 o                         
  -3   5   6         44.81         48.24         3.13 o                         
  -2   5   6        763.10        773.54        10.09 o                         
  -1   5   6        285.04        343.73         7.16 o                         
   0   5   6       3115.69       3189.03        21.85 o                         
   1   5   6       1401.70       1474.64        13.38 o                         
   2   5   6        120.26        114.23         4.95 o                         
   3   5   6       1242.38       1209.23        13.29 o                         
   4   5   6        509.23        484.82         8.97 o                         
   5   5   6        629.10        602.81         9.86 o                         
   6   5   6       1638.35       1609.42        16.19 o                         
   7   5   6        700.28        665.73        14.40 o                         
   8   5   6         18.68         12.00         5.80 o                         
   9   5   6        442.13        425.41        12.38 o                         
  10   5   6        565.19        554.11        16.50 o                         
  11   5   6        257.08        273.11        18.31 o                         
 -11   6   6         84.83         90.20        10.77 o                         
 -10   6   6        168.53        187.25        11.89 o                         
  -9   6   6          8.66          3.54         4.27 o                         
  -8   6   6        533.58        529.98        11.07 o                         
  -7   6   6       1363.99       1304.12        15.45 o                         
  -6   6   6          9.87          5.54         2.53 o                         
  -5   6   6         73.99         65.85         3.79 o                         
  -4   6   6         16.35          9.05         2.81 o                         
  -3   6   6          1.81          6.00         2.08 o                         
  -2   6   6        249.45        233.43         6.07 o                         
  -1   6   6         25.69         21.58         3.15 o                         
   0   6   6       1959.95       1977.12        15.99 o                         
   1   6   6        576.76        557.26         8.57 o                         
   2   6   6       1992.20       1851.06        15.84 o                         
   3   6   6       2821.40       2639.43        21.57 o                         
   4   6   6        373.46        346.49         7.77 o                         
   5   6   6        270.50        283.01         7.45 o                         
   6   6   6       1757.87       1726.57        16.83 o                         
   7   6   6        148.86        148.44         8.11 o                         
   8   6   6       1963.63       1948.60        26.71 o                         
   9   6   6         45.33         53.39         7.80 o                         
  10   6   6         12.09          7.83         7.76 o                         
  11   6   6          0.12          0.96         6.93 o                         
 -11   7   6        985.24       1036.35        32.98 o                         
 -10   7   6         25.92         37.24         6.83 o                         
  -9   7   6         87.97         91.32         5.81 o                         
  -8   7   6        469.83        472.96        10.48 o                         
  -7   7   6       2541.44       2538.19        24.27 o                         
  -6   7   6       1772.39       1690.01        15.50 o                         
  -5   7   6         61.97         62.19         3.92 o                         
  -4   7   6         52.52         45.52         3.49 o                         
  -3   7   6        251.08        247.69         7.09 o                         
  -2   7   6        314.07        283.79         6.94 o                         
  -1   7   6       2693.76       2560.94        20.17 o                         
   0   7   6       4238.05       4298.38        27.33 o                         
   1   7   6         13.44          3.08         3.23 o                         
   2   7   6         62.86         64.68         4.28 o                         
   3   7   6       1713.43       1833.05        17.53 o                         
   4   7   6       2602.33       2594.99        21.17 o                         
   5   7   6       1682.19       1680.19        16.14 o                         
   6   7   6         42.96         36.43         4.29 o                         
   7   7   6        126.96        127.70         7.70 o                         
   8   7   6        973.80        943.27        21.07 o                         
   9   7   6        567.11        574.99        20.40 o                         
  10   7   6        800.53        832.02        32.79 o                         
  11   7   6        107.79         98.09        13.57 o                         
 -11   8   6        242.30        261.81        25.98 o                         
 -10   8   6        127.97        114.95         9.16 o                         
  -9   8   6          1.69          0.37         4.47 o                         
  -8   8   6        513.24        521.12        11.28 o                         
  -7   8   6       1959.54       1972.37        23.50 o                         
  -6   8   6       7314.78       7418.70        48.50 o                         
  -5   8   6       7748.70       7840.35        49.71 o                         
  -4   8   6        124.55        124.33         4.64 o                         
  -3   8   6        529.15        524.39         8.85 o                         
  -2   8   6       6379.01       6199.32        40.98 o                         
  -1   8   6       7335.66       6874.77        47.08 o                         
   0   8   6       3127.03       3118.99        22.47 o                         
   1   8   6         39.72         48.14         3.74 o                         
   2   8   6          1.41          5.70         3.44 o                         
   3   8   6         22.19         22.26         4.00 o                         
   4   8   6         29.13         25.90         4.13 o                         
   5   8   6         21.67         20.95         4.19 o                         
   6   8   6         24.07         21.85         4.18 o                         
   7   8   6         24.69         14.39         4.93 o                         
   8   8   6        207.27        210.79        12.35 o                         
   9   8   6       1373.49       1474.10        25.43 o                         
  10   8   6       2070.21       2105.67        50.20 o                         
  11   8   6        449.48        471.24        25.10 o                         
 -11   9   6        805.65        813.67        39.52 o                         
 -10   9   6         55.90         36.43         7.25 o                         
  -9   9   6          2.57         -1.39         5.00 o                         
  -8   9   6        114.15        113.02         6.19 o                         
  -7   9   6        558.39        583.25        11.33 o                         
  -6   9   6        131.04        164.98         5.47 o                         
  -5   9   6        990.19        953.91        11.25 o                         
  -4   9   6       1443.72       1384.67        13.85 o                         
  -3   9   6        574.80        581.50         9.29 o                         
  -2   9   6       1053.05       1061.42        13.09 o                         
  -1   9   6         90.84        102.12         5.31 o                         
   0   9   6       1211.41       1189.18        11.94 o                         
   1   9   6        117.42        108.52         4.74 o                         
   2   9   6        245.62        233.75         6.48 o                         
   3   9   6        664.45        725.66        10.40 o                         
   4   9   6       2528.29       2557.75        21.01 o                         
   5   9   6        321.94        317.25         8.26 o                         
   6   9   6         25.33         28.44         4.08 o                         
   7   9   6        171.73        162.91        10.52 o                         
   8   9   6          6.13          7.73         6.87 o                         
   9   9   6        679.54        703.41        19.51 o                         
  10   9   6        295.94        310.11        16.88 o                         
 -11  10   6          3.13         -8.84         8.84 o                         
 -10  10   6        204.51        187.22         9.31 o                         
  -9  10   6        415.95        412.81        10.65 o                         
  -8  10   6         60.54         70.11         5.77 o                         
  -7  10   6         70.64         67.74         4.44 o                         
  -6  10   6        170.03        165.60         5.47 o                         
  -5  10   6         22.44         28.49         3.64 o                         
  -4  10   6         42.10         37.07         3.26 o                         
  -3  10   6         32.51         26.67         3.39 o                         
  -2  10   6         58.05         62.37         4.40 o                         
  -1  10   6         14.08         15.12         3.27 o                         
   0  10   6       1606.24       1607.16        15.19 o                         
   1  10   6       2813.87       2878.35        21.55 o                         
   2  10   6        109.40        133.55         5.29 o                         
   3  10   6        544.98        645.60        10.18 o                         
   4  10   6          1.77         -3.28         3.28 o                         
   5  10   6         33.67         25.72         3.76 o                         
   6  10   6          1.65         -1.45         4.29 o                         
   7  10   6        795.06        793.66        17.32 o                         
   8  10   6        211.61        211.90        10.63 o                         
   9  10   6         64.37         52.79         8.63 o                         
  10  10   6        224.30        245.32        16.28 o                         
 -11  11   6        276.17        231.38        17.66 o                         
 -10  11   6         50.47         48.66         6.70 o                         
  -9  11   6        157.29        149.75         9.30 o                         
  -8  11   6          8.37          8.44         4.37 o                         
  -7  11   6        286.01        273.91         8.89 o                         
  -6  11   6       1069.53       1035.77        12.19 o                         
  -5  11   6         31.08         26.41         3.33 o                         
  -4  11   6        405.28        380.70         6.66 o                         
  -3  11   6        561.23        562.72         9.28 o                         
  -2  11   6       3380.67       3380.27        26.14 o                         
  -1  11   6       4366.40       4272.09        32.14 o                         
   0  11   6        489.19        488.80         8.41 o                         
   1  11   6         13.21         18.37         3.75 o                         
   2  11   6         14.63         22.38         3.93 o                         
   3  11   6       3127.12       3293.49        25.09 o                         
   4  11   6       3066.77       3199.37        25.00 o                         
   5  11   6        294.77        283.56         7.35 o                         
   6  11   6        439.55        463.46        12.09 o                         
   7  11   6         17.62          8.44         6.66 o                         
   8  11   6          9.01          8.36         6.42 o                         
   9  11   6        300.77        299.71        16.45 o                         
  10  11   6        772.77        802.77        26.79 o                         
 -11  12   6         42.61         64.58        25.56 o                         
 -10  12   6         92.87         85.83         8.09 o                         
  -9  12   6        213.50        210.94         8.55 o                         
  -8  12   6        248.94        244.37         9.59 o                         
  -7  12   6       1063.92       1067.85        16.81 o                         
  -6  12   6       5604.02       5570.39        51.96 o                         
  -5  12   6       1789.44       1772.86        17.73 o                         
  -4  12   6         31.20         42.49         3.41 o                         
  -3  12   6       2545.89       2641.83        20.90 o                         
  -2  12   6       4185.40       4195.55        31.87 o                         
  -1  12   6       4656.44       4794.24        33.90 o                         
   0  12   6       4236.06       4225.88        29.09 o                         
   1  12   6         69.71         66.12         4.62 o                         
   2  12   6         34.98         35.42         4.19 o                         
   3  12   6        108.14        116.11         5.64 o                         
   4  12   6          9.92          6.85         3.61 o                         
   5  12   6         20.11         14.70         4.24 o                         
   6  12   6         63.04         66.31         6.69 o                         
   7  12   6         29.78         30.04         7.25 o                         
   8  12   6        100.91        104.97         9.03 o                         
   9  12   6        439.44        413.13        16.87 o                         
  10  12   6        549.20        554.88        19.94 o                         
 -11  13   6        132.86        115.72        19.75 o                         
 -10  13   6          7.97         -2.41         8.55 o                         
  -9  13   6         20.71         22.73         5.43 o                         
  -8  13   6       1312.79       1296.30        21.33 o                         
  -7  13   6       1053.06       1078.72        14.49 o                         
  -6  13   6        715.12        703.36        14.72 o                         
  -5  13   6        160.49        149.93         5.19 o                         
  -4  13   6        138.34        134.59         5.20 o                         
  -3  13   6        856.55        884.94        11.35 o                         
  -2  13   6       2023.47       2042.95        19.67 o                         
  -1  13   6        114.56         99.72         5.00 o                         
   0  13   6       5108.42       5172.86        37.77 o                         
   1  13   6        122.20        135.73         6.35 o                         
   2  13   6        294.49        265.66         7.60 o                         
   3  13   6        524.20        516.54        10.16 o                         
   4  13   6        265.89        250.90         8.04 o                         
   5  13   6        455.64        438.53        11.50 o                         
   6  13   6        446.35        424.63        14.14 o                         
   7  13   6        526.89        512.28        17.41 o                         
   8  13   6        671.05        684.56        17.59 o                         
   9  13   6        418.53        421.43        17.96 o                         
  10  13   6          9.70          5.16         9.36 o                         
 -10  14   6       1546.37       1578.86        37.20 o                         
  -9  14   6        365.33        351.40        13.21 o                         
  -8  14   6        121.95        123.07         7.51 o                         
  -7  14   6          6.35         10.24         4.97 o                         
  -6  14   6        113.49        116.41         5.79 o                         
  -5  14   6         65.29         65.56         4.36 o                         
  -4  14   6         22.09         19.58         3.54 o                         
  -3  14   6          6.46         16.69         3.85 o                         
  -2  14   6        209.22        200.81         7.07 o                         
  -1  14   6         14.48          7.66         3.73 o                         
   0  14   6       2309.47       2360.22        22.32 o                         
   1  14   6        477.64        494.09        10.33 o                         
   2  14   6        420.52        412.41        10.25 o                         
   3  14   6        105.95         99.54         6.10 o                         
   4  14   6         92.95         94.62         5.88 o                         
   5  14   6       2055.76       2104.63        24.67 o                         
   6  14   6       2938.06       3010.22        39.12 o                         
   7  14   6          2.59          2.98         7.28 o                         
   8  14   6        581.15        609.44        18.03 o                         
   9  14   6          0.26         12.82         8.74 o                         
  10  14   6        105.15        106.90        13.05 o                         
 -10  15   6        613.79        616.58        32.14 o                         
  -9  15   6        403.32        358.93        15.55 o                         
  -8  15   6          4.38         -4.71         4.71 o                         
  -7  15   6         10.39         11.86         4.18 o                         
  -6  15   6        114.37        112.84         7.02 o                         
  -5  15   6         26.91         26.85         4.29 o                         
  -4  15   6         40.39         36.12         5.19 o                         
  -3  15   6        172.06        176.11         6.84 o                         
  -2  15   6       3047.01       3045.34        25.30 o                         
  -1  15   6        675.67        691.93        11.47 o                         
   0  15   6         85.31         83.28         5.39 o                         
   1  15   6        683.71        710.03        11.74 o                         
   2  15   6       3731.68       3746.17        32.00 o                         
   3  15   6       2590.71       2507.47        23.52 o                         
   4  15   6        264.63        244.93         9.00 o                         
   5  15   6        549.65        536.58        14.06 o                         
   6  15   6       1615.63       1605.20        24.64 o                         
   7  15   6        943.01        939.23        20.74 o                         
   8  15   6          4.00         -7.00         7.60 o                         
   9  15   6          9.08         23.51        10.35 o                         
 -10  16   6         75.37         69.81        12.30 o                         
  -9  16   6        520.65        471.71        26.02 o                         
  -8  16   6        596.72        562.25        16.49 o                         
  -7  16   6        343.22        368.89        12.24 o                         
  -6  16   6        534.22        565.46        12.33 o                         
  -5  16   6       1734.20       1752.41        20.23 o                         
  -4  16   6       4819.62       4770.41        37.27 o                         
  -3  16   6       3497.53       3541.77        33.49 o                         
  -2  16   6        251.61        251.73         6.94 o                         
  -1  16   6        221.39        227.67         7.78 o                         
   0  16   6          3.56          5.38         4.32 o                         
   1  16   6       1233.49       1259.54        15.84 o                         
   2  16   6       1713.17       1776.13        20.21 o                         
   3  16   6        380.59        375.20        10.56 o                         
   4  16   6         12.35          3.60         5.72 o                         
   5  16   6          0.67          6.58         6.38 o                         
   6  16   6         50.97         51.21        10.40 o                         
   7  16   6         76.84         67.11         9.47 o                         
   8  16   6        113.95        106.78         9.70 o                         
   9  16   6         14.58          6.34         9.23 o                         
 -10  17   6         19.88         14.07        19.50 o                         
  -9  17   6        587.87        585.57        22.89 o                         
  -8  17   6        650.90        694.72        19.10 o                         
  -7  17   6        132.96        132.05         7.73 o                         
  -6  17   6          1.03         -2.34         4.32 o                         
  -5  17   6         14.54         12.20         4.89 o                         
  -4  17   6         99.99         92.07         6.13 o                         
  -3  17   6         37.78         31.04         5.19 o                         
  -2  17   6        764.82        757.64        11.97 o                         
  -1  17   6        647.68        659.84        11.19 o                         
   0  17   6         41.06         44.95         5.12 o                         
   1  17   6        256.89        279.34         8.69 o                         
   2  17   6       1686.39       1709.01        19.00 o                         
   3  17   6        814.73        818.17        15.26 o                         
   4  17   6         11.16         10.16         5.97 o                         
   5  17   6        126.62        128.82         8.98 o                         
   6  17   6        366.26        343.92        13.16 o                         
   7  17   6        190.32        203.18        12.43 o                         
   8  17   6        562.10        580.24        18.70 o                         
   9  17   6         33.31         19.48        12.32 o                         
  -9  18   6          3.33         -6.05         9.06 o                         
  -8  18   6         24.52         20.04         7.03 o                         
  -7  18   6        204.69        206.24         8.57 o                         
  -6  18   6         83.77         74.19         5.88 o                         
  -5  18   6         22.41         21.70         4.84 o                         
  -4  18   6          6.70          9.50         4.05 o                         
  -3  18   6          4.62          7.06         5.21 o                         
  -2  18   6         10.65          8.97         4.41 o                         
  -1  18   6        156.33        159.68         7.01 o                         
   0  18   6          2.75         -4.25         4.25 o                         
   1  18   6         15.73         18.60         5.16 o                         
   2  18   6        359.83        350.62        11.79 o                         
   3  18   6         81.41         73.15         7.36 o                         
   4  18   6        109.19        101.53         7.67 o                         
   5  18   6         52.43         45.96         8.18 o                         
   6  18   6        330.08        331.45        13.14 o                         
   7  18   6         43.49         41.59         9.10 o                         
   8  18   6         69.90         74.38        10.81 o                         
   9  18   6         96.14         84.72        15.96 o                         
  -9  19   6         89.55         67.47        11.33 o                         
  -8  19   6        200.59        165.96        10.85 o                         
  -7  19   6        204.89        183.57         8.69 o                         
  -6  19   6          0.70          4.68         4.99 o                         
  -5  19   6          0.02         -1.86         4.74 o                         
  -4  19   6        146.89        150.83         7.07 o                         
  -3  19   6        117.87        129.95         6.85 o                         
  -2  19   6         19.24         16.03         4.75 o                         
  -1  19   6        780.48        771.65        14.06 o                         
   0  19   6        327.05        326.24         9.96 o                         
   1  19   6       2844.48       2823.57        29.49 o                         
   2  19   6       7525.66       7492.46        57.73 o                         
   3  19   6       1098.97       1122.36        18.94 o                         
   4  19   6          1.78         -1.62         5.49 o                         
   5  19   6         57.11         51.44         8.59 o                         
   6  19   6        168.78        155.54        11.43 o                         
   7  19   6        314.86        296.98        14.06 o                         
   8  19   6        382.18        395.12        18.04 o                         
  -9  20   6        101.03         74.87        14.74 o                         
  -8  20   6        383.57        354.68        19.01 o                         
  -7  20   6        175.21        156.11        10.54 o                         
  -6  20   6         20.80          9.98         5.58 o                         
  -5  20   6       1422.89       1406.77        24.66 o                         
  -4  20   6       3365.99       3367.89        33.18 o                         
  -3  20   6       2307.29       2398.33        27.46 o                         
  -2  20   6        492.46        522.23        13.06 o                         
  -1  20   6         24.88         19.35         5.22 o                         
   0  20   6        200.39        216.25         8.89 o                         
   1  20   6       1815.11       1903.68        23.49 o                         
   2  20   6       2237.85       2291.66        27.10 o                         
   3  20   6         88.63         73.42         7.09 o                         
   4  20   6         15.87         13.56         6.07 o                         
   5  20   6         53.46         51.83         8.69 o                         
   6  20   6         14.52         23.42         9.01 o                         
   7  20   6         19.43         11.83        13.67 o                         
   8  20   6        133.04         77.82        14.88 o                         
  -8  21   6          1.14         -1.64         9.44 o                         
  -7  21   6          5.82         -3.60         5.47 o                         
  -6  21   6         16.20         20.97         5.67 o                         
  -5  21   6        462.63        458.78        16.27 o                         
  -4  21   6        582.76        561.91        13.27 o                         
  -3  21   6        106.50        108.01         7.99 o                         
  -2  21   6        856.97        886.00        15.82 o                         
  -1  21   6          1.24         -0.30         5.35 o                         
   0  21   6         41.01         36.39         6.41 o                         
   1  21   6        632.77        713.08        16.17 o                         
   2  21   6       1461.31       1571.81        23.69 o                         
   3  21   6        167.89        181.92        10.26 o                         
   4  21   6         33.11         33.50         6.57 o                         
   5  21   6        383.58        395.46        14.52 o                         
   6  21   6        264.31        264.04        13.60 o                         
   7  21   6         89.25         83.44        12.82 o                         
   8  21   6          0.97         -5.63        14.90 o                         
  -8  22   6        353.89        342.41        25.46 o                         
  -7  22   6        151.92        145.36        10.30 o                         
  -6  22   6          0.44          3.02         7.15 o                         
  -5  22   6         15.80         13.63         5.48 o                         
  -4  22   6          8.19          5.69         5.25 o                         
  -3  22   6         19.69         27.97         6.03 o                         
  -2  22   6        241.88        253.65        10.25 o                         
  -1  22   6          1.84         -5.87         5.87 o                         
   0  22   6        398.30        383.19        12.77 o                         
   1  22   6          0.42         -0.77         6.49 o                         
   2  22   6        209.69        213.85        10.10 o                         
   3  22   6        374.13        366.70        12.81 o                         
   4  22   6        915.70        975.57        19.17 o                         
   5  22   6        329.38        335.90        14.50 o                         
   6  22   6        438.00        464.47        19.01 o                         
   7  22   6        648.06        629.10        39.71 o                         
  -8  23   6        108.46         83.68        10.86 o                         
  -7  23   6        173.78        185.30        14.94 o                         
  -6  23   6          0.37         -7.68         8.81 o                         
  -5  23   6        247.55        251.95        12.32 o                         
  -4  23   6        465.24        445.38        16.01 o                         
  -3  23   6          0.63         -5.24         5.24 o                         
  -2  23   6          1.81          5.71         6.94 o                         
  -1  23   6       1096.59       1084.74        19.93 o                         
   0  23   6       1866.71       1890.46        28.44 o                         
   1  23   6        750.29        767.63        17.64 o                         
   2  23   6         90.52         89.13         8.47 o                         
   3  23   6         88.47         81.42         8.07 o                         
   4  23   6        490.78        440.97        16.91 o                         
   5  23   6        524.72        462.02        17.56 o                         
   6  23   6        561.78        526.70        21.28 o                         
   7  23   6        647.91        596.16        27.11 o                         
  -7  24   6        388.36        387.41        28.64 o                         
  -6  24   6       1067.74       1101.94        27.26 o                         
  -5  24   6         95.36         71.75        10.33 o                         
  -4  24   6         57.07         51.11         8.31 o                         
  -3  24   6        158.94        175.10         9.81 o                         
  -2  24   6       1265.92       1300.01        21.07 o                         
  -1  24   6       1359.55       1334.86        21.57 o                         
   0  24   6        612.66        655.89        18.81 o                         
   1  24   6        488.74        512.09        20.48 o                         
   2  24   6          1.94          5.83         6.80 o                         
   3  24   6         34.79         43.29         7.77 o                         
   4  24   6         61.61         51.69         8.42 o                         
   5  24   6         31.28         21.31        10.85 o                         
   6  24   6         27.69         16.21        11.78 o                         
  -7  25   6          0.45        -10.55        15.63 o                         
  -6  25   6        196.28        201.65        14.30 o                         
  -4  25   6         33.87         27.74         8.79 o                         
  -3  25   6        256.29        265.89        16.00 o                         
  -2  25   6        840.03        909.84        18.81 o                         
  -1  25   6          9.27          9.17         8.03 o                         
   0  25   6        149.30        115.96        10.09 o                         
   1  25   6          3.20         -6.25         7.42 o                         
   2  25   6          7.90          7.52         7.93 o                         
   3  25   6        248.28        239.56        15.30 o                         
   4  25   6       1327.74       1362.47        23.65 o                         
   5  25   6        641.69        647.41        26.29 o                         
   6  25   6        326.60        340.32        25.48 o                         
  -6  26   6         36.31         48.85        13.71 o                         
  -5  26   6          0.55         -8.36        11.10 o                         
  -4  26   6         23.51         13.47         9.50 o                         
  -3  26   6          5.03         10.44         6.64 o                         
  -2  26   6         79.58         82.42         8.59 o                         
  -1  26   6          1.16          0.09         7.85 o                         
   0  26   6        349.18        336.59        14.82 o                         
   1  26   6        534.23        553.36        21.37 o                         
   2  26   6         39.30         37.19         8.81 o                         
   3  26   6        214.98        198.22        12.00 o                         
   4  26   6         95.38         55.17        11.10 o                         
   5  26   6        140.86        143.73        16.80 o                         
  -5  27   6          0.03         22.75        11.93 o                         
  -4  27   6         68.25         60.65        14.09 o                         
  -3  27   6         25.95         12.14         7.74 o                         
  -2  27   6        117.89        112.15        10.33 o                         
  -1  27   6        591.52        582.09        19.51 o                         
   0  27   6       1129.92       1129.47        32.67 o                         
   1  27   6        416.86        399.60        16.77 o                         
   2  27   6         42.57         15.18        10.04 o                         
   3  27   6        372.34        344.13        16.95 o                         
   4  27   6       1361.76       1423.91        42.94 o                         
   5  27   6        552.12        570.50        28.84 o                         
  -4  28   6         93.40         69.38        13.40 o                         
  -3  28   6         33.29         42.25         9.27 o                         
  -2  28   6       1166.18       1257.37        29.11 o                         
  -1  28   6        857.42        919.31        24.54 o                         
   0  28   6        628.67        639.64        27.30 o                         
   1  28   6        143.91        138.09        12.29 o                         
   2  28   6         55.92         28.43        11.59 o                         
   3  28   6        150.35        147.89        13.97 o                         
   4  28   6        106.24        113.21        22.13 o                         
  -3  29   6         36.64         44.09        12.89 o                         
  -2  29   6          6.59         -6.66        10.80 o                         
  -1  29   6        352.11        371.55        25.05 o                         
   0  29   6        265.93        267.78        15.33 o                         
   1  29   6        148.52        166.64        14.96 o                         
   2  29   6         52.88         60.10        12.78 o                         
   3  29   6         28.56         51.94        14.72 o                         
  -2  30   6         15.78          2.00        12.09 o                         
  -1  30   6         37.40         47.76        13.32 o                         
   0  30   6         97.77         59.29        13.55 o                         
   1  30   6          2.60         -7.44        13.74 o                         
 -12   1   7          1.05         18.23        15.45 o                         
 -11   1   7         14.36          9.65         6.65 o                         
 -10   1   7       2243.67       2287.42        30.57 o                         
  -9   1   7       2731.24       2735.34        34.02 o                         
  -8   1   7        435.05        439.79         9.64 o                         
  -7   1   7         46.84         44.76         3.60 o                         
  -6   1   7        336.44        302.39         6.83 o                         
  -5   1   7       1406.17       1350.60        13.09 o                         
  -4   1   7         31.54         35.70         2.86 o                         
  -3   1   7        131.00        126.21         3.70 o                         
  -2   1   7        532.07        492.20         7.17 o                         
  -1   1   7        253.42        234.72         5.19 o                         
   0   1   7       4232.55       4326.95        27.32 o                         
   1   1   7       4293.67       4295.24        27.51 o                         
   2   1   7       1479.37       1394.87        14.40 o                         
   3   1   7        159.35        146.31         5.58 o                         
   4   1   7         63.97         49.04         4.61 o                         
   5   1   7       1283.69       1363.99        15.62 o                         
   6   1   7       4096.38       4023.14        30.98 o                         
   7   1   7       2768.05       2743.19        27.48 o                         
   8   1   7        205.67        202.75        11.69 o                         
   9   1   7          4.09         11.15         7.21 o                         
  10   1   7        104.73         98.93         9.60 o                         
  11   1   7         95.92        102.51        13.16 o                         
 -11   2   7         67.08         56.68        11.05 o                         
 -10   2   7         32.43         20.79         6.34 o                         
  -9   2   7         18.71         30.84         6.16 o                         
  -8   2   7          2.65          6.76         3.66 o                         
  -7   2   7        134.49        135.17         4.44 o                         
  -6   2   7         12.43          8.08         2.99 o                         
  -5   2   7        431.68        399.75         7.37 o                         
  -4   2   7       4471.71       4403.76        28.01 o                         
  -3   2   7       4365.13       4303.74        27.68 o                         
  -2   2   7       1936.42       2000.05        16.17 o                         
  -1   2   7       1851.02       1891.12        14.38 o                         
   0   2   7      18788.94      18708.83        99.40 o                         
   1   2   7      11526.15      11097.91        61.14 o                         
   2   2   7       4921.52       4713.64        31.04 o                         
   3   2   7       1269.10       1179.83        13.93 o                         
   4   2   7        745.25        726.25        10.96 o                         
   5   2   7       1220.27       1218.41        14.76 o                         
   6   2   7        925.00        885.68        12.91 o                         
   7   2   7        173.86        173.02         7.81 o                         
   8   2   7         97.92        111.13         9.93 o                         
   9   2   7         86.27         81.22         8.86 o                         
  10   2   7         79.83         60.04         8.77 o                         
  11   2   7        299.37        285.96        26.76 o                         
 -11   3   7        185.23        173.30        11.49 o                         
 -10   3   7        802.52        816.41        29.00 o                         
  -9   3   7       1165.55       1130.79        18.70 o                         
  -8   3   7          1.97         -0.37         3.91 o                         
  -7   3   7         67.81         75.59         3.66 o                         
  -6   3   7        812.17        759.13        11.87 o                         
  -5   3   7       1005.10       1019.55        11.73 o                         
  -4   3   7          3.36          6.79         2.60 o                         
  -3   3   7       3410.40       3434.43        27.53 o                         
  -2   3   7       1530.88       1545.47        13.92 o                         
  -1   3   7        408.37        423.59         6.92 o                         
   0   3   7         18.09         26.29         3.39 o                         
   1   3   7        394.83        365.65         7.26 o                         
   2   3   7       6939.23       6874.72        41.88 o                         
   3   3   7       2563.91       2478.12        21.09 o                         
   4   3   7        392.40        421.98         9.00 o                         
   5   3   7       1253.32       1245.59        14.10 o                         
   6   3   7       3560.51       3440.90        37.38 o                         
   7   3   7       1835.53       1860.02        23.10 o                         
   8   3   7        333.45        319.67        15.80 o                         
   9   3   7        228.46        224.65        11.43 o                         
  10   3   7        667.40        672.27        21.08 o                         
  11   3   7        253.86        238.98        15.71 o                         
 -11   4   7        215.38        217.68        17.81 o                         
 -10   4   7         11.02         13.76         5.77 o                         
  -9   4   7        125.95        143.43         6.58 o                         
  -8   4   7        859.69        896.64        13.05 o                         
  -7   4   7         79.13         89.07         5.10 o                         
  -6   4   7       2029.12       1966.75        19.06 o                         
  -5   4   7       1419.14       1379.55        12.95 o                         
  -4   4   7          3.79          0.02         2.55 o                         
  -3   4   7         60.98         67.39         3.83 o                         
  -2   4   7          0.93          2.03         2.17 o                         
  -1   4   7         98.84         86.28         3.75 o                         
   0   4   7        417.09        441.11         7.39 o                         
   1   4   7        234.15        246.97         6.33 o                         
   2   4   7       1567.35       1630.65        15.50 o                         
   3   4   7       1690.29       1680.98        16.48 o                         
   4   4   7        582.55        592.74         9.85 o                         
   5   4   7        678.97        665.36        10.93 o                         
   6   4   7        172.60        173.74         6.83 o                         
   7   4   7          1.12          3.11         5.54 o                         
   8   4   7        794.45        775.99        19.56 o                         
   9   4   7        173.77        180.97        11.82 o                         
  10   4   7        972.40        926.80        21.17 o                         
  11   4   7         14.86         16.25         9.97 o                         
 -11   5   7        937.98        952.84        32.77 o                         
 -10   5   7        335.52        334.97        13.44 o                         
  -9   5   7        167.72        159.15         8.07 o                         
  -8   5   7        977.54        955.72        13.58 o                         
  -7   5   7       1481.77       1497.44        19.70 o                         
  -6   5   7          4.59          9.58         3.41 o                         
  -5   5   7         71.44         56.05         3.85 o                         
  -4   5   7        440.04        412.73         6.92 o                         
  -3   5   7        743.76        677.60         8.59 o                         
  -2   5   7          0.93          0.70         3.33 o                         
  -1   5   7       2307.77       2320.62        17.69 o                         
   0   5   7       1770.84       1845.44        16.24 o                         
   1   5   7        328.98        300.32         7.01 o                         
   2   5   7        360.62        365.24         8.05 o                         
   3   5   7         13.03         10.75         3.68 o                         
   4   5   7       2530.46       2490.85        20.87 o                         
   5   5   7       2052.97       2019.41        19.72 o                         
   6   5   7        928.00        918.55        14.27 o                         
   7   5   7        799.00        801.58        14.48 o                         
   8   5   7       1417.77       1438.63        25.59 o                         
   9   5   7        515.40        531.27        15.25 o                         
  10   5   7         39.73         35.19         8.98 o                         
  11   5   7        235.84        246.99        14.31 o                         
 -11   6   7         93.08         77.80        12.30 o                         
 -10   6   7         18.60         10.22         4.57 o                         
  -9   6   7        148.95        160.90         7.61 o                         
  -8   6   7         70.89         72.20         5.10 o                         
  -7   6   7        744.34        775.07        15.44 o                         
  -6   6   7        622.41        623.00         9.41 o                         
  -5   6   7       1541.40       1515.29        14.28 o                         
  -4   6   7        762.76        800.74         9.15 o                         
  -3   6   7       1379.68       1341.54        15.07 o                         
  -2   6   7       2840.94       2623.67        22.23 o                         
  -1   6   7       1273.65       1095.67        11.70 o                         
   0   6   7        505.28        447.51         7.85 o                         
   1   6   7        474.46        425.19         8.28 o                         
   2   6   7       2254.87       2147.29        18.45 o                         
   3   6   7       3333.42       3320.60        25.74 o                         
   4   6   7       4059.72       3956.82        29.11 o                         
   5   6   7       1803.76       1776.58        17.95 o                         
   6   6   7        148.20        154.76         7.42 o                         
   7   6   7         90.23         96.20         7.54 o                         
   8   6   7          7.91         12.68         6.18 o                         
   9   6   7         31.78         36.82         6.23 o                         
  10   6   7        208.52        194.26        12.58 o                         
 -11   7   7        826.44        875.69        39.41 o                         
 -10   7   7        166.82        172.31         7.42 o                         
  -9   7   7         32.91         19.37         6.12 o                         
  -8   7   7        390.36        371.58        11.75 o                         
  -7   7   7        315.34        341.75        11.19 o                         
  -6   7   7          2.98         10.07         3.48 o                         
  -5   7   7         73.32         70.27         4.15 o                         
  -4   7   7        186.10        185.52         4.65 o                         
  -3   7   7       1548.91       1507.42        15.85 o                         
  -2   7   7        436.14        453.70         7.50 o                         
  -1   7   7        112.01        135.52         5.14 o                         
   0   7   7         92.15         75.29         4.25 o                         
   1   7   7       2093.67       2199.33        18.53 o                         
   2   7   7       5925.91       5916.79        39.43 o                         
   3   7   7       5468.10       5455.78        37.30 o                         
   4   7   7       3944.55       3929.05        29.15 o                         
   5   7   7        858.08        853.28        12.47 o                         
   6   7   7         24.27         17.92         4.95 o                         
   7   7   7        471.18        489.41        13.54 o                         
   8   7   7        915.01        892.59        23.45 o                         
   9   7   7       1010.55       1035.21        24.19 o                         
  10   7   7        922.82        915.91        23.87 o                         
 -11   8   7        667.67        710.67        32.22 o                         
 -10   8   7       1254.80       1269.38        22.14 o                         
  -9   8   7         32.40         32.02         6.60 o                         
  -8   8   7         71.81         61.12         6.46 o                         
  -7   8   7         39.84         36.59         6.16 o                         
  -6   8   7        112.39        100.47         4.74 o                         
  -5   8   7         61.02         61.22         4.03 o                         
  -4   8   7        161.18        151.33         5.07 o                         
  -3   8   7         17.27          9.00         3.63 o                         
  -2   8   7         12.38         12.12         3.05 o                         
  -1   8   7        103.23         99.37         4.82 o                         
   0   8   7          0.79         -0.34         2.67 o                         
   1   8   7        159.97        150.75         5.52 o                         
   2   8   7        517.63        569.11         9.49 o                         
   3   8   7          0.20         -0.04         3.84 o                         
   4   8   7        137.75        161.10         6.44 o                         
   5   8   7       1612.31       1526.05        16.46 o                         
   6   8   7       2234.23       2134.37        23.01 o                         
   7   8   7         92.00         96.80         7.66 o                         
   8   8   7          3.98          3.47         7.89 o                         
   9   8   7        124.14        119.64         9.91 o                         
  10   8   7        118.09         97.55        13.02 o                         
 -11   9   7        817.08        842.28        37.32 o                         
 -10   9   7          1.83          3.57         6.69 o                         
  -9   9   7          2.44          0.05         6.37 o                         
  -8   9   7       1462.77       1466.42        22.41 o                         
  -7   9   7       1694.07       1747.01        23.22 o                         
  -6   9   7       1970.28       1905.13        20.87 o                         
  -5   9   7         71.68         70.62         4.49 o                         
  -4   9   7        827.20        761.52        10.23 o                         
  -3   9   7          1.47         -0.41         3.33 o                         
  -2   9   7         84.14         95.88         5.10 o                         
  -1   9   7        212.22        185.98         6.25 o                         
   0   9   7        378.56        360.52         7.05 o                         
   1   9   7        799.20        809.36        10.86 o                         
   2   9   7         90.98        103.72         5.03 o                         
   3   9   7       2329.35       2602.75        21.99 o                         
   4   9   7       3344.97       3490.20        27.46 o                         
   5   9   7        582.41        559.95        10.13 o                         
   6   9   7          3.37          1.41         4.40 o                         
   7   9   7         28.26         33.96         6.05 o                         
   8   9   7        961.40        963.31        20.06 o                         
   9   9   7       1090.52       1125.08        23.90 o                         
  10   9   7        306.65        291.51        15.77 o                         
 -11  10   7         30.33         32.26         9.77 o                         
 -10  10   7          3.25         -3.16         6.77 o                         
  -9  10   7         18.36          8.51         5.82 o                         
  -8  10   7         99.74         86.23         8.00 o                         
  -7  10   7       1179.22       1155.82        18.61 o                         
  -6  10   7        969.11        974.03        13.29 o                         
  -5  10   7         17.60         11.61         3.23 o                         
  -4  10   7        673.36        627.47         9.63 o                         
  -3  10   7        197.13        224.01         6.80 o                         
  -2  10   7       9468.45       9496.85        60.49 o                         
  -1  10   7       6613.80       6469.76        43.31 o                         
   0  10   7       1935.32       1995.79        17.07 o                         
   1  10   7       1934.51       1926.81        17.85 o                         
   2  10   7        258.23        243.60         7.09 o                         
   3  10   7       4898.20       5074.76        35.41 o                         
   4  10   7       4336.13       4421.68        32.02 o                         
   5  10   7        339.01        349.67         8.88 o                         
   6  10   7         84.62         86.37         6.17 o                         
   7  10   7          4.08          8.03         7.22 o                         
   8  10   7          4.57         -1.68         6.98 o                         
   9  10   7        100.46         97.34        11.33 o                         
  10  10   7        151.37        147.22        14.96 o                         
 -11  11   7        507.83        501.33        24.39 o                         
 -10  11   7         12.16          8.35         7.42 o                         
  -9  11   7          3.53          7.76         5.87 o                         
  -8  11   7        740.25        736.68        18.14 o                         
  -7  11   7        890.66        898.28        13.48 o                         
  -6  11   7         27.33         23.36         4.28 o                         
  -5  11   7        290.26        275.98         6.39 o                         
  -4  11   7        151.38        142.45         5.67 o                         
  -3  11   7        159.39        157.27         5.44 o                         
  -2  11   7         73.82         69.18         4.92 o                         
  -1  11   7        357.56        421.10         9.07 o                         
   0  11   7       4995.19       5018.40        32.89 o                         
   1  11   7       3543.90       3595.28        26.43 o                         
   2  11   7          9.25          9.37         3.82 o                         
   3  11   7       2083.74       2075.87        19.68 o                         
   4  11   7       4838.37       4861.75        35.38 o                         
   5  11   7        658.09        670.03        12.30 o                         
   6  11   7        449.22        467.24        11.93 o                         
   7  11   7        505.78        544.39        17.35 o                         
   8  11   7        494.92        493.14        16.06 o                         
   9  11   7        477.96        438.31        17.53 o                         
  10  11   7         19.59         15.20        15.02 o                         
 -11  12   7         24.45         26.48        11.66 o                         
 -10  12   7        212.51        232.93        17.36 o                         
  -9  12   7         14.59         12.24         7.24 o                         
  -8  12   7       1271.36       1235.77        21.32 o                         
  -7  12   7        494.27        482.72        10.15 o                         
  -6  12   7         67.05         68.38         5.13 o                         
  -5  12   7          7.43         -0.61         4.32 o                         
  -4  12   7        629.35        600.30        10.58 o                         
  -3  12   7        439.68        429.01         8.83 o                         
  -2  12   7          5.57          5.14         3.95 o                         
  -1  12   7         24.40         17.07         4.00 o                         
   0  12   7        238.25        225.74         6.37 o                         
   1  12   7         75.59         68.21         4.74 o                         
   2  12   7       1693.92       1580.42        16.45 o                         
   3  12   7        366.50        391.87        10.66 o                         
   4  12   7        223.23        196.83         7.32 o                         
   5  12   7        597.11        644.54        12.44 o                         
   6  12   7          9.03          8.23         6.10 o                         
   7  12   7        815.24        828.86        18.72 o                         
   8  12   7        464.83        495.40        17.44 o                         
   9  12   7        156.60        147.18        13.47 o                         
  10  12   7         63.67         31.25        18.81 o                         
 -10  13   7        284.35        246.13        24.49 o                         
  -9  13   7        172.57        163.26        10.24 o                         
  -8  13   7        277.05        285.34        12.16 o                         
  -7  13   7        480.67        492.61        10.47 o                         
  -6  13   7       1277.37       1232.63        15.56 o                         
  -5  13   7        834.15        856.48        14.72 o                         
  -4  13   7         26.25         21.89         4.23 o                         
  -3  13   7         99.68        116.81         5.72 o                         
  -2  13   7         41.85         39.72         4.71 o                         
  -1  13   7        106.90        103.77         5.71 o                         
   0  13   7       2077.92       2095.45        19.12 o                         
   1  13   7        288.75        271.20         7.74 o                         
   2  13   7        393.26        388.69         9.13 o                         
   3  13   7        426.03        428.23         9.92 o                         
   4  13   7        339.69        349.65         9.83 o                         
   5  13   7        233.77        218.98         9.25 o                         
   6  13   7        833.63        838.24        17.66 o                         
   7  13   7        955.25       1003.93        21.04 o                         
   8  13   7         76.64         60.00         9.19 o                         
   9  13   7        172.64        183.16        17.60 o                         
  10  13   7        260.71        271.58        16.65 o                         
 -10  14   7          9.69         -0.88         9.47 o                         
  -9  14   7          2.17         -4.28         6.06 o                         
  -8  14   7         70.67         69.93         8.98 o                         
  -7  14   7        365.98        348.61         9.96 o                         
  -6  14   7        707.93        703.41        14.64 o                         
  -5  14   7       2126.27       2120.54        24.38 o                         
  -4  14   7       1516.13       1490.21        16.02 o                         
  -3  14   7       3426.47       3379.22        27.28 o                         
  -2  14   7       1095.05       1092.60        14.82 o                         
  -1  14   7         25.80         21.53         4.59 o                         
   0  14   7       1085.02       1060.83        12.73 o                         
   1  14   7        273.72        285.05         7.67 o                         
   2  14   7        395.50        388.73         9.19 o                         
   3  14   7        948.35        896.28        14.08 o                         
   4  14   7        806.10        782.97        14.26 o                         
   5  14   7        486.26        464.29        12.74 o                         
   6  14   7         58.69         39.79         7.69 o                         
   7  14   7         41.16         36.38         8.14 o                         
   8  14   7         20.74         16.20         8.17 o                         
   9  14   7         32.59         43.81         9.96 o                         
 -10  15   7        279.32        276.81        28.91 o                         
  -9  15   7        170.47        202.82        14.63 o                         
  -8  15   7        446.04        437.70        14.59 o                         
  -7  15   7        197.84        195.77         7.96 o                         
  -6  15   7         85.19        100.36         7.74 o                         
  -5  15   7         55.90         53.39         6.58 o                         
  -4  15   7        195.23        197.75         7.26 o                         
  -3  15   7        153.39        160.34         6.83 o                         
  -2  15   7        122.18        119.57         6.53 o                         
  -1  15   7        548.11        581.83        11.85 o                         
   0  15   7       1411.67       1372.44        15.75 o                         
   1  15   7        336.27        357.97         9.11 o                         
   2  15   7         13.12         18.30         4.72 o                         
   3  15   7        370.16        346.32        10.60 o                         
   4  15   7       1802.04       1756.02        21.89 o                         
   5  15   7       1777.45       1754.59        22.20 o                         
   6  15   7       2074.76       2075.24        30.57 o                         
   7  15   7        929.98        922.60        21.48 o                         
   8  15   7        142.87        125.70        10.60 o                         
   9  15   7         65.21         27.35        10.57 o                         
 -10  16   7         84.94         61.95        12.80 o                         
  -9  16   7        211.62        219.70        23.54 o                         
  -8  16   7       1002.91       1013.73        21.54 o                         
  -7  16   7        241.13        252.63         8.42 o                         
  -6  16   7         86.25         96.43         7.64 o                         
  -5  16   7          0.37         -4.60         4.60 o                         
  -4  16   7        142.07        136.72         7.15 o                         
  -3  16   7        106.30        103.44         6.42 o                         
  -2  16   7          1.75         -1.86         4.32 o                         
  -1  16   7         35.32         37.75         5.29 o                         
   0  16   7         12.01          0.98         4.03 o                         
   1  16   7          2.14         -1.74         4.12 o                         
   2  16   7        456.37        455.01        13.09 o                         
   3  16   7        424.54        453.21        11.44 o                         
   4  16   7        606.02        617.10        14.33 o                         
   5  16   7        214.80        226.05         9.65 o                         
   6  16   7        135.63        119.07         9.89 o                         
   7  16   7       1179.04       1262.38        23.98 o                         
   8  16   7       1481.12       1502.16        29.07 o                         
   9  16   7          1.79          8.67        13.05 o                         
  -9  17   7        693.13        716.99        29.32 o                         
  -8  17   7         68.86         67.96         7.65 o                         
  -7  17   7         38.85         32.66         4.76 o                         
  -6  17   7        412.56        424.24        12.90 o                         
  -5  17   7       1410.40       1436.99        20.67 o                         
  -4  17   7       1687.39       1742.42        22.78 o                         
  -3  17   7        141.47        154.65         7.88 o                         
  -2  17   7         37.37         42.76         5.97 o                         
  -1  17   7        562.17        548.24         9.59 o                         
   0  17   7        503.29        516.20        10.72 o                         
   1  17   7         75.15         75.05         6.03 o                         
   2  17   7        598.72        624.30        13.47 o                         
   3  17   7          3.86          3.84         5.26 o                         
   4  17   7        160.07        168.21         8.89 o                         
   5  17   7        346.04        329.19        10.60 o                         
   6  17   7       1659.54       1723.55        28.02 o                         
   7  17   7        245.37        239.42        13.07 o                         
   8  17   7         46.97         53.26        10.89 o                         
   9  17   7         57.78         74.45        13.80 o                         
  -9  18   7         69.72         71.89        13.77 o                         
  -8  18   7         80.74         69.26        13.95 o                         
  -7  18   7         28.84         21.75         6.84 o                         
  -6  18   7        176.80        179.52         9.53 o                         
  -5  18   7       2027.81       2056.65        27.69 o                         
  -4  18   7       5791.70       5937.41        47.68 o                         
  -3  18   7        751.42        795.32        15.42 o                         
  -2  18   7        183.78        169.00         8.47 o                         
  -1  18   7         40.06         28.78         4.83 o                         
   0  18   7        563.94        569.87        12.67 o                         
   1  18   7       5539.55       5532.33        44.28 o                         
   2  18   7       2932.73       2991.21        30.47 o                         
   3  18   7        145.25        148.19         8.37 o                         
   4  18   7         27.94         19.12         6.35 o                         
   5  18   7        121.79        127.27        10.50 o                         
   6  18   7         22.40         18.53         8.16 o                         
   7  18   7          2.56          4.74         8.63 o                         
   8  18   7          0.13          0.62        11.45 o                         
  -9  19   7        359.96        405.45        35.25 o                         
  -8  19   7        122.28        114.88        10.71 o                         
  -7  19   7         28.15         15.91         7.33 o                         
  -6  19   7        101.63         85.96         7.81 o                         
  -5  19   7        419.15        414.20        12.05 o                         
  -4  19   7        206.47        209.78         8.85 o                         
  -3  19   7         31.24         26.87         6.40 o                         
  -2  19   7        688.95        679.73        15.05 o                         
  -1  19   7          2.49          1.12         4.45 o                         
   0  19   7        101.46         96.33         7.26 o                         
   1  19   7       1268.22       1298.01        20.07 o                         
   2  19   7       1121.64       1140.00        19.16 o                         
   3  19   7        240.16        224.14         9.53 o                         
   4  19   7          9.94         15.93         6.29 o                         
   5  19   7        525.81        534.27        17.09 o                         
   6  19   7        798.52        785.56        26.18 o                         
   7  19   7         72.77         66.69        11.30 o                         
   8  19   7         26.34         27.77        13.10 o                         
  -9  20   7          0.02         52.58        27.49 o                         
  -8  20   7         28.42         29.42        12.73 o                         
  -7  20   7          9.27         15.12         8.09 o                         
  -6  20   7        421.18        385.82        12.19 o                         
  -5  20   7        350.81        326.68        11.93 o                         
  -4  20   7         55.99         36.81         6.58 o                         
  -3  20   7          3.44          0.46         5.75 o                         
  -2  20   7         14.30         18.70         6.41 o                         
  -1  20   7         25.70         27.37         5.85 o                         
   0  20   7         24.54         25.70         6.08 o                         
   1  20   7        132.42        113.03         8.25 o                         
   2  20   7         38.73         26.53         7.22 o                         
   3  20   7        154.56        159.72         9.82 o                         
   4  20   7        112.49        123.04         7.93 o                         
   5  20   7        372.15        347.39        13.96 o                         
   6  20   7        546.75        550.43        19.40 o                         
   7  20   7        281.70        253.17        18.78 o                         
   8  20   7        604.20        612.88        30.74 o                         
  -8  21   7        244.66        247.02        31.89 o                         
  -7  21   7         50.33         45.23        10.11 o                         
  -6  21   7          2.56         -2.35         6.32 o                         
  -5  21   7         71.17         54.68         7.75 o                         
  -4  21   7        374.83        388.50        14.45 o                         
  -3  21   7        524.84        506.00        15.57 o                         
  -2  21   7        624.35        614.60        16.78 o                         
  -1  21   7         60.14         68.05         8.18 o                         
   0  21   7         98.12         92.69         8.22 o                         
   1  21   7         56.41         51.16         8.49 o                         
   2  21   7          7.23         -0.38         6.94 o                         
   3  21   7          5.63         -0.49         6.36 o                         
   4  21   7          5.14         -6.09         6.45 o                         
   5  21   7       1229.89       1239.57        24.57 o                         
   6  21   7        615.25        599.48        20.93 o                         
   7  21   7        172.97        226.19        18.68 o                         
  -8  22   7        145.61        132.55        18.29 o                         
  -7  22   7         84.94         95.05        10.83 o                         
  -6  22   7        269.33        247.24        11.32 o                         
  -5  22   7        538.63        547.12        16.74 o                         
  -4  22   7       1052.67       1086.59        20.25 o                         
  -3  22   7       1240.88       1268.79        22.70 o                         
  -2  22   7        481.28        520.59        17.08 o                         
  -1  22   7        684.22        704.39        16.46 o                         
   0  22   7        803.84        789.89        18.04 o                         
   1  22   7        467.65        468.17        15.81 o                         
   2  22   7        439.85        435.11        14.92 o                         
   3  22   7         39.01         21.18         7.22 o                         
   4  22   7        132.67        123.33         9.41 o                         
   5  22   7        326.82        280.89        14.23 o                         
   6  22   7         11.81         23.17        11.87 o                         
   7  22   7         27.00         19.49        14.51 o                         
  -7  23   7        146.66        147.26        12.92 o                         
  -6  23   7        620.55        621.98        20.44 o                         
  -5  23   7        634.22        634.01        18.58 o                         
  -4  23   7         86.72         93.13         8.37 o                         
  -3  23   7        219.61        216.51        11.50 o                         
  -2  23   7         77.85         58.64         9.09 o                         
  -1  23   7         98.14        104.94        11.70 o                         
   0  23   7        720.82        784.07        20.55 o                         
   1  23   7         71.03         47.82         9.95 o                         
   2  23   7        804.74        755.81        18.53 o                         
   3  23   7        102.14         81.35         8.49 o                         
   4  23   7        331.52        323.34        13.85 o                         
   5  23   7        362.46        309.74        17.44 o                         
   6  23   7        367.93        363.83        18.90 o                         
  -7  24   7         30.57         42.71        14.36 o                         
  -6  24   7        432.74        392.46        17.69 o                         
  -5  24   7        129.19        106.12        10.69 o                         
  -4  24   7          0.24         -7.80         7.80 o                         
  -3  24   7          4.02         14.06         8.12 o                         
  -2  24   7          5.85         18.94         8.61 o                         
  -1  24   7          5.77         -2.02         7.93 o                         
   0  24   7        157.43        169.75        11.43 o                         
   1  24   7          0.04         -7.19         7.19 o                         
   2  24   7         83.92         65.20         8.68 o                         
   3  24   7         31.03         21.29         8.45 o                         
   4  24   7         10.32          4.58         8.16 o                         
   5  24   7         88.90        100.43        13.90 o                         
   6  24   7         42.98         31.95        15.15 o                         
  -6  25   7        210.42        203.46        19.32 o                         
  -5  25   7          1.08         11.03        10.24 o                         
  -4  25   7        179.96        187.15        11.77 o                         
  -3  25   7        459.49        431.75        16.25 o                         
  -2  25   7        319.55        318.96        14.79 o                         
  -1  25   7          6.28         -9.75         9.75 o                         
   0  25   7         64.42         56.90         9.97 o                         
   1  25   7         29.25         27.47         8.93 o                         
   2  25   7        180.61        171.93        11.52 o                         
   3  25   7          3.54         -1.04         7.90 o                         
   4  25   7        358.79        341.79        16.05 o                         
   5  25   7        199.99        216.28        17.42 o                         
  -6  26   7        871.46        949.01        32.24 o                         
  -5  26   7        157.74        157.88        18.90 o                         
  -4  26   7          8.30          2.92        10.09 o                         
  -3  26   7        368.51        296.79        16.17 o                         
  -2  26   7       1971.57       2058.01        37.20 o                         
  -1  26   7       1639.49       1621.10        31.51 o                         
   0  26   7        209.65        212.81        15.11 o                         
   1  26   7          2.09          9.91         8.43 o                         
   2  26   7         11.98          2.15         9.73 o                         
   3  26   7        178.61        139.22        12.77 o                         
   4  26   7        334.46        310.76        18.32 o                         
   5  26   7         18.15         -1.28        15.17 o                         
  -5  27   7         84.21         92.33        15.15 o                         
  -4  27   7        135.25        125.57        15.74 o                         
  -3  27   7         20.65          5.28        11.63 o                         
  -2  27   7          8.24         -3.02        10.75 o                         
  -1  27   7         14.32         18.63         8.24 o                         
   0  27   7          1.60         11.16        10.33 o                         
   1  27   7         65.42         69.70        10.63 o                         
   2  27   7         22.36         17.97        13.11 o                         
   3  27   7        143.39        115.00        12.93 o                         
   4  27   7        138.07        112.04        19.26 o                         
  -4  28   7         55.79         46.48        14.48 o                         
  -3  28   7          0.31        -11.23        11.23 o                         
  -2  28   7          7.00          4.19        13.55 o                         
  -1  28   7          1.53         -8.44         8.44 o                         
   0  28   7         28.20         22.18        11.86 o                         
   1  28   7         42.56         39.16        11.77 o                         
   2  28   7         44.72          7.83        11.22 o                         
   3  28   7         15.34         19.08        12.59 o                         
  -3  29   7        114.02        166.72        63.34 o                         
  -2  29   7         20.43         13.31        13.86 o                         
  -1  29   7        139.52        152.71        17.08 o                         
   0  29   7        228.02        207.60        17.72 o                         
   1  29   7         18.70         21.11        11.87 o                         
   2  29   7        280.69        267.94        19.14 o                         
 -11   0   8          3.97        -11.56        11.56 o                         
 -10   0   8        140.24        150.28        18.24 o                         
  -9   0   8         24.39         48.93         9.57 o                         
  -8   0   8        413.47        408.18        12.48 o                         
  -7   0   8        185.53        187.78         8.51 o                         
  -6   0   8        713.22        707.12        13.64 o                         
  -5   0   8        479.28        526.88        12.50 o                         
  -4   0   8        170.32        172.75         6.75 o                         
  -3   0   8       2379.04       2427.34        27.11 o                         
  -2   0   8         50.17         25.05         4.16 o                         
  -1   0   8       3113.45       3253.62        32.14 o                         
   0   0   8      58776.78      58366.91       455.76 o                         
   1   0   8      13640.14      13543.06       102.40 o                         
   2   0   8        460.67        499.87        13.02 o                         
   3   0   8         47.85         47.58         6.48 o                         
   4   0   8         39.40         20.59         5.43 o                         
   5   0   8        325.43        360.40        13.48 o                         
   6   0   8        640.56        639.79        19.13 o                         
   7   0   8        144.09        144.72        11.17 o                         
   8   0   8        177.82        170.83        13.34 o                         
   9   0   8        122.82        120.50        14.51 o                         
  10   0   8         44.13         21.98        13.58 o                         
 -11   1   8         28.66         19.16         7.64 o                         
 -10   1   8       1857.97       1832.37        44.10 o                         
  -9   1   8       2326.32       2362.95        40.62 o                         
  -8   1   8         40.02         44.82         3.63 o                         
  -7   1   8         16.09          9.42         3.47 o                         
  -6   1   8       2137.22       2125.09        18.26 o                         
  -5   1   8       1036.40       1074.25        11.94 o                         
  -4   1   8         54.82         49.37         3.11 o                         
  -3   1   8        407.48        422.73         6.45 o                         
  -2   1   8        978.70        978.75        10.14 o                         
  -1   1   8       2724.53       2692.79        20.08 o                         
   0   1   8       3351.67       3463.85        23.55 o                         
   1   1   8        723.50        753.58        10.15 o                         
   2   1   8         67.13         50.10         4.25 o                         
   3   1   8        150.93        154.37         6.03 o                         
   4   1   8         41.07         46.52         4.49 o                         
   5   1   8        245.18        254.05         7.97 o                         
   6   1   8       1675.35       1645.16        21.82 o                         
   7   1   8        438.11        421.85        11.97 o                         
   8   1   8         72.10         82.11         8.44 o                         
   9   1   8         17.96         22.09         7.98 o                         
  10   1   8        511.84        516.89        17.97 o                         
 -11   2   8          0.62         -0.38         7.14 o                         
 -10   2   8        302.50        298.46        11.47 o                         
  -9   2   8        227.66        236.75        11.22 o                         
  -8   2   8        389.87        365.98         8.87 o                         
  -7   2   8         86.06         83.52         4.05 o                         
  -6   2   8        872.61        874.34        12.65 o                         
  -5   2   8         76.79         81.73         4.64 o                         
  -4   2   8       1627.54       1651.31        14.70 o                         
  -3   2   8       1236.63       1235.86        12.30 o                         
  -2   2   8         32.09         36.57         3.27 o                         
  -1   2   8         68.74         58.41         3.81 o                         
   0   2   8         52.72         57.37         4.19 o                         
   1   2   8          1.01         -1.01         3.38 o                         
   2   2   8         69.93         56.99         4.63 o                         
   3   2   8         10.32         14.14         3.95 o                         
   4   2   8         85.20         93.59         5.71 o                         
   5   2   8          6.29          2.25         4.32 o                         
   6   2   8        961.98        915.31        16.31 o                         
   7   2   8        455.53        459.16        12.51 o                         
   8   2   8          1.38          2.31         6.08 o                         
   9   2   8         14.22          4.36         8.16 o                         
  10   2   8        569.84        599.88        18.90 o                         
 -11   3   8        168.68        153.65        10.43 o                         
 -10   3   8        253.66        260.25        12.61 o                         
  -9   3   8        784.72        754.45        12.91 o                         
  -8   3   8         15.99         14.80         5.03 o                         
  -7   3   8        129.28        148.82         6.11 o                         
  -6   3   8       1111.15       1100.36        14.24 o                         
  -5   3   8       1003.92        993.00        11.57 o                         
  -4   3   8       4810.39       4799.40        31.92 o                         
  -3   3   8       3924.03       3858.51        27.37 o                         
  -2   3   8        317.25        309.78         6.19 o                         
  -1   3   8         21.92         28.92         3.31 o                         
   0   3   8        851.06        921.15        10.69 o                         
   1   3   8         46.49         58.80         4.36 o                         
   2   3   8       1236.51       1211.54        13.39 o                         
   3   3   8          0.62         -2.67         3.82 o                         
   4   3   8        885.21        864.71        12.34 o                         
   5   3   8        154.31        167.70         6.82 o                         
   6   3   8         26.89         28.30         5.68 o                         
   7   3   8          2.54          7.51         5.34 o                         
   8   3   8         26.66         20.03         6.51 o                         
   9   3   8         83.79         49.96        12.17 o                         
  10   3   8        212.13        206.20        13.28 o                         
 -11   4   8         10.15          7.22        10.66 o                         
 -10   4   8          0.67         -8.70         8.70 o                         
  -9   4   8         78.31         79.33         7.12 o                         
  -8   4   8        211.25        200.24         8.56 o                         
  -7   4   8        311.21        323.04         8.87 o                         
  -6   4   8       1077.84       1084.95        14.25 o                         
  -5   4   8       1804.23       1813.06        16.86 o                         
  -4   4   8       3796.14       3826.05        26.22 o                         
  -3   4   8       2713.29       2592.55        20.52 o                         
  -2   4   8        976.42        970.07        10.22 o                         
  -1   4   8       2066.16       2019.00        16.95 o                         
   0   4   8       5181.30       5160.98        32.70 o                         
   1   4   8       6451.10       6603.10        40.83 o                         
   2   4   8       1703.87       1693.87        16.81 o                         
   3   4   8       2033.90       1992.89        18.29 o                         
   4   4   8        891.97        898.28        12.39 o                         
   5   4   8          7.58          8.26         4.39 o                         
   6   4   8          7.16          5.35         5.46 o                         
   7   4   8         36.59         33.25         5.93 o                         
   8   4   8         28.98         20.62         6.50 o                         
   9   4   8         38.91         28.07         8.08 o                         
  10   4   8         49.62         43.81        11.72 o                         
 -11   5   8          0.95         -6.85         6.85 o                         
 -10   5   8         55.27         68.32         8.06 o                         
  -9   5   8         88.36         84.03         7.48 o                         
  -8   5   8        333.23        325.41        10.81 o                         
  -7   5   8        723.58        725.22        11.77 o                         
  -6   5   8       3259.82       3208.15        27.06 o                         
  -5   5   8       2391.80       2310.26        18.86 o                         
  -4   5   8        435.89        465.00         7.64 o                         
  -3   5   8        850.90        824.80        10.28 o                         
  -2   5   8       2602.08       2546.02        19.94 o                         
  -1   5   8       8838.97       8698.63        52.65 o                         
   0   5   8       3888.01       3905.91        27.92 o                         
   1   5   8          2.21          5.80         3.68 o                         
   2   5   8        784.02        756.19        11.11 o                         
   3   5   8        298.18        322.75         8.07 o                         
   4   5   8        421.57        420.10         9.32 o                         
   5   5   8         24.18         23.66         4.75 o                         
   6   5   8         21.88         13.56         5.12 o                         
   7   5   8          4.58         -3.47         5.01 o                         
   8   5   8        613.09        614.13        15.85 o                         
   9   5   8        153.36        144.53        10.97 o                         
  10   5   8        413.10        426.17        18.17 o                         
 -11   6   8        607.95        623.29        23.74 o                         
 -10   6   8          0.17          2.21         6.45 o                         
  -9   6   8        232.83        221.05        10.33 o                         
  -8   6   8        572.87        584.68        13.71 o                         
  -7   6   8        164.40        165.11         6.38 o                         
  -6   6   8        388.73        399.19         7.94 o                         
  -5   6   8        313.31        298.32         7.11 o                         
  -4   6   8       1426.43       1449.94        13.41 o                         
  -3   6   8        451.23        449.82         8.93 o                         
  -2   6   8          0.13          5.34         2.48 o                         
  -1   6   8        402.99        395.15         7.19 o                         
   0   6   8          3.92          4.08         3.54 o                         
   1   6   8         30.67         35.17         4.12 o                         
   2   6   8        466.72        461.00         9.06 o                         
   3   6   8        300.14        302.59         8.03 o                         
   4   6   8        284.82        278.59         8.20 o                         
   5   6   8        154.97        162.10         7.16 o                         
   6   6   8        119.52        135.36         8.01 o                         
   7   6   8         84.89         94.56         7.68 o                         
   8   6   8         58.36         60.92         8.83 o                         
   9   6   8        238.32        246.92        12.12 o                         
  10   6   8        265.23        267.39        15.87 o                         
 -11   7   8        457.00        504.23        35.23 o                         
 -10   7   8         55.94         46.50         8.05 o                         
  -9   7   8         19.08         20.05         6.18 o                         
  -8   7   8       1111.31       1093.87        20.19 o                         
  -7   7   8       1264.57       1307.97        15.94 o                         
  -6   7   8        192.94        202.59         6.05 o                         
  -5   7   8        839.95        796.52        11.18 o                         
  -4   7   8        335.86        380.44         8.81 o                         
  -3   7   8       1207.65       1286.90        14.42 o                         
  -2   7   8       1524.87       1575.85        14.73 o                         
  -1   7   8        245.95        245.24         6.87 o                         
   0   7   8        102.31         87.10         4.66 o                         
   1   7   8       1317.01       1325.95        13.78 o                         
   2   7   8        840.26        869.35        12.11 o                         
   3   7   8        214.84        188.52         6.87 o                         
   4   7   8       2235.19       2228.40        22.33 o                         
   5   7   8        505.50        464.44        11.00 o                         
   6   7   8        287.10        310.98        10.29 o                         
   7   7   8        282.49        291.99        12.19 o                         
   8   7   8       1597.88       1539.00        26.52 o                         
   9   7   8        437.22        413.47        15.42 o                         
  10   7   8         96.39         90.28        13.72 o                         
 -11   8   8         21.44         48.11        18.66 o                         
 -10   8   8          7.33          8.62         8.77 o                         
  -9   8   8         61.78         56.55         7.39 o                         
  -8   8   8        124.62        126.97         8.87 o                         
  -7   8   8        365.32        381.51        11.56 o                         
  -6   8   8        140.22        156.71         6.05 o                         
  -5   8   8        163.23        160.29         5.15 o                         
  -4   8   8        219.01        243.20         7.22 o                         
  -3   8   8       2179.60       2255.69        20.36 o                         
  -2   8   8       9954.38       9925.20        59.82 o                         
  -1   8   8       5809.54       5778.88        38.61 o                         
   0   8   8        248.67        268.86         6.43 o                         
   1   8   8        937.78        933.31        12.53 o                         
   2   8   8       5968.95       5838.54        39.37 o                         
   3   8   8       4509.06       4596.25        32.79 o                         
   4   8   8       2132.03       2130.14        19.91 o                         
   5   8   8          9.52          4.72         4.89 o                         
   6   8   8        553.95        572.61        14.33 o                         
   7   8   8         39.28         31.83         7.21 o                         
   8   8   8         38.16         24.38         6.93 o                         
   9   8   8          5.38         -5.26         8.47 o                         
  10   8   8          1.55          1.34        14.20 o                         
 -11   9   8         50.42         46.75         9.30 o                         
 -10   9   8         11.91          3.99         8.58 o                         
  -9   9   8         53.26         38.45         7.04 o                         
  -8   9   8       1167.32       1194.15        20.96 o                         
  -7   9   8       2295.45       2326.70        24.61 o                         
  -6   9   8         18.90         19.42         4.28 o                         
  -5   9   8         39.02         30.47         4.47 o                         
  -4   9   8        919.38        916.38        11.95 o                         
  -3   9   8       2202.08       2152.91        19.87 o                         
  -2   9   8       3438.64       3536.53        26.14 o                         
  -1   9   8       2596.65       2507.26        20.46 o                         
   0   9   8        746.98        672.20         9.22 o                         
   1   9   8        171.19        173.72         6.15 o                         
   2   9   8          8.93          9.65         4.07 o                         
   3   9   8         98.29        108.73         5.95 o                         
   4   9   8        577.44        586.55        10.99 o                         
   5   9   8        265.93        258.39         9.31 o                         
   6   9   8        776.97        744.09        14.45 o                         
   7   9   8        442.62        458.30        13.91 o                         
   8   9   8       1287.56       1277.19        26.03 o                         
   9   9   8        303.28        307.10        14.91 o                         
  10   9   8         21.97          8.05        14.76 o                         
 -11  10   8          0.10        -11.22        11.22 o                         
 -10  10   8        109.14         95.45        11.62 o                         
  -9  10   8          0.42         10.24         6.05 o                         
  -8  10   8         49.78         34.95         7.08 o                         
  -7  10   8         36.19         32.79         4.59 o                         
  -6  10   8       2279.39       2144.07        21.69 o                         
  -5  10   8       1544.60       1396.60        17.25 o                         
  -4  10   8        131.01        119.79         5.65 o                         
  -3  10   8          6.54          6.02         3.89 o                         
  -2  10   8        104.84         95.93         4.82 o                         
  -1  10   8          0.16         -1.95         3.52 o                         
   0  10   8          0.02         -2.83         2.83 o                         
   1  10   8         19.29         19.35         3.96 o                         
   2  10   8          1.09          3.67         3.89 o                         
   3  10   8         43.85         36.25         4.87 o                         
   4  10   8        512.73        497.85        10.64 o                         
   5  10   8         64.10         72.50         6.43 o                         
   6  10   8         12.03          1.16         5.13 o                         
   7  10   8          8.65         14.71         6.24 o                         
   8  10   8         27.32         24.80         8.37 o                         
   9  10   8         69.11         62.65        11.78 o                         
  10  10   8         70.47         66.08        13.85 o                         
 -10  11   8        122.44        125.46        10.84 o                         
  -9  11   8        285.47        292.66        12.59 o                         
  -8  11   8        527.17        534.31        22.67 o                         
  -7  11   8       1097.98       1110.57        15.53 o                         
  -6  11   8        301.51        309.37        10.49 o                         
  -5  11   8          1.40          2.60         4.92 o                         
  -4  11   8        207.29        195.29         6.79 o                         
  -3  11   8          7.25         10.03         4.16 o                         
  -2  11   8       2576.04       2529.41        21.66 o                         
  -1  11   8        107.57        132.14         5.79 o                         
   0  11   8         65.34         49.66         3.98 o                         
   1  11   8         58.29         72.98         4.94 o                         
   2  11   8       1682.25       1610.51        16.89 o                         
   3  11   8       1186.40       1198.48        14.72 o                         
   4  11   8        498.91        546.11        11.39 o                         
   5  11   8          0.96         -4.81         4.81 o                         
   6  11   8        103.67        104.14         7.08 o                         
   7  11   8       1172.53       1239.33        23.80 o                         
   8  11   8       1002.27        994.06        22.63 o                         
   9  11   8        176.43        165.60        14.29 o                         
 -10  12   8          5.16         18.27         8.94 o                         
  -9  12   8          1.24         -3.00         7.27 o                         
  -8  12   8         13.28          1.04         5.59 o                         
  -7  12   8        213.57        210.53         7.70 o                         
  -6  12   8        113.26        109.15         7.13 o                         
  -5  12   8         22.55         15.90         5.42 o                         
  -4  12   8        385.70        393.76         9.28 o                         
  -3  12   8       1866.37       1870.22        19.88 o                         
  -2  12   8       5588.04       5564.51        39.18 o                         
  -1  12   8       3555.15       3679.37        29.08 o                         
   0  12   8        538.91        519.81         8.91 o                         
   1  12   8        736.61        771.76        11.56 o                         
   2  12   8        849.34        801.99        12.79 o                         
   3  12   8       2675.80       2685.13        23.73 o                         
   4  12   8       1897.01       1996.01        21.43 o                         
   5  12   8         52.05         46.63         7.03 o                         
   6  12   8        178.78        170.21         9.23 o                         
   7  12   8        342.85        334.18        14.18 o                         
   8  12   8         11.36          0.88         8.60 o                         
   9  12   8          2.29          9.64        10.84 o                         
 -10  13   8        131.95        122.02        15.05 o                         
  -9  13   8         26.69          6.06        14.16 o                         
  -8  13   8        206.81        210.85         9.87 o                         
  -7  13   8        859.87        855.69        12.61 o                         
  -6  13   8        154.90        149.64         9.24 o                         
  -5  13   8        141.81        149.66         8.17 o                         
  -4  13   8       2272.02       2303.92        23.68 o                         
  -3  13   8       3246.79       3267.37        25.53 o                         
  -2  13   8        324.04        362.36         9.27 o                         
  -1  13   8        213.00        213.93         7.56 o                         
   0  13   8        405.99        387.13         7.90 o                         
   1  13   8       1619.91       1664.74        17.63 o                         
   2  13   8       3187.91       3160.96        25.97 o                         
   3  13   8         23.75         23.59         5.31 o                         
   4  13   8       1402.75       1379.89        18.64 o                         
   5  13   8        931.19        950.02        15.88 o                         
   6  13   8         56.18         60.61         7.12 o                         
   7  13   8        288.31        296.84        16.52 o                         
   8  13   8         92.41         80.20        10.67 o                         
   9  13   8          6.84          2.28        10.54 o                         
 -10  14   8         59.32         66.66        26.13 o                         
  -9  14   8          2.00          9.72        10.64 o                         
  -8  14   8        104.28        102.51         7.19 o                         
  -7  14   8        250.07        268.67        10.03 o                         
  -6  14   8       2861.95       2837.07        32.43 o                         
  -5  14   8        718.94        693.33        15.04 o                         
  -4  14   8        114.44        115.75         6.99 o                         
  -3  14   8         23.99         27.14         4.50 o                         
  -2  14   8        266.28        275.92         9.92 o                         
  -1  14   8        118.78        110.44         6.47 o                         
   0  14   8         22.95         28.55         4.10 o                         
   1  14   8          3.40          1.15         3.96 o                         
   2  14   8         32.96         25.89         4.97 o                         
   3  14   8         45.64         42.54         6.00 o                         
   4  14   8       1291.88       1308.82        18.36 o                         
   5  14   8       1211.85       1267.30        19.99 o                         
   6  14   8         32.62         25.64         8.90 o                         
   7  14   8        511.20        475.07        16.22 o                         
   8  14   8         48.82         13.11         9.44 o                         
   9  14   8        441.56        471.36        27.56 o                         
 -10  15   8        331.63        337.17        25.93 o                         
  -9  15   8        124.43        127.29        18.23 o                         
  -8  15   8         18.85         14.15         8.62 o                         
  -7  15   8          3.81         -1.24         5.42 o                         
  -6  15   8        920.92        908.20        19.73 o                         
  -5  15   8       1699.40       1656.27        23.66 o                         
  -4  15   8        304.64        283.32        10.02 o                         
  -3  15   8         31.87         28.21         5.07 o                         
  -2  15   8         75.23         71.81         5.66 o                         
  -1  15   8        388.29        367.71        10.58 o                         
   0  15   8         89.09         91.95         5.09 o                         
   1  15   8       1234.83       1265.66        15.11 o                         
   2  15   8        882.55        868.18        14.26 o                         
   3  15   8        302.49        263.72         9.86 o                         
   4  15   8          0.76         -1.95         5.67 o                         
   5  15   8        304.05        317.32        12.15 o                         
   6  15   8       1204.12       1200.88        22.25 o                         
   7  15   8       1034.86        991.13        25.50 o                         
   8  15   8         74.33         38.51        10.48 o                         
   9  15   8         18.24          8.56        17.72 o                         
  -9  16   8         19.51         -1.79         9.00 o                         
  -8  16   8          3.54         -7.38         7.38 o                         
  -7  16   8          0.87         -6.21         6.21 o                         
  -6  16   8        111.03        101.79         8.38 o                         
  -5  16   8       1093.74       1084.29        19.63 o                         
  -4  16   8       2780.87       2761.40        28.25 o                         
  -3  16   8        565.73        566.10        12.45 o                         
  -2  16   8         75.08         82.13         6.46 o                         
  -1  16   8       1129.02       1163.14        17.20 o                         
   0  16   8       2319.59       2323.60        22.49 o                         
   1  16   8       2462.06       2531.42        24.56 o                         
   2  16   8        479.20        509.99        13.04 o                         
   3  16   8         65.50         72.93         6.83 o                         
   4  16   8        221.80        215.08         9.71 o                         
   5  16   8        658.70        639.68        16.92 o                         
   6  16   8        842.82        844.40        20.97 o                         
   7  16   8        150.24        145.26        10.81 o                         
   8  16   8         17.24         16.77        10.87 o                         
  -9  17   8        213.57        203.67        32.44 o                         
  -8  17   8         22.87         19.78         9.44 o                         
  -7  17   8          1.47         -0.40         6.29 o                         
  -6  17   8        263.10        301.92        12.04 o                         
  -5  17   8       1520.72       1557.60        28.00 o                         
  -4  17   8       2324.59       2399.19        29.27 o                         
  -3  17   8        329.82        358.44        11.91 o                         
  -2  17   8         23.39         24.55         6.05 o                         
  -1  17   8         27.42         34.68         6.21 o                         
   0  17   8         34.97         32.31         4.84 o                         
   1  17   8        120.59        103.00         6.41 o                         
   2  17   8         19.35         17.39         5.74 o                         
   3  17   8         75.38         71.32         7.44 o                         
   4  17   8         41.25         47.99         7.00 o                         
   5  17   8        292.42        273.63        14.56 o                         
   6  17   8        330.62        345.31        13.97 o                         
   7  17   8          1.41          9.91         8.83 o                         
   8  17   8          8.97         -2.30        11.25 o                         
  -9  18   8         40.22         49.82        20.79 o                         
  -8  18   8         53.55         50.92        13.77 o                         
  -7  18   8         42.55         41.13         7.29 o                         
  -6  18   8        183.94        171.58        10.13 o                         
  -5  18   8         23.44         13.00         7.07 o                         
  -4  18   8         15.78         15.47         5.64 o                         
  -3  18   8        220.23        202.06         9.17 o                         
  -2  18   8        243.59        232.36         9.85 o                         
  -1  18   8          4.33         -5.48         5.48 o                         
   0  18   8          8.19         10.30         4.41 o                         
   1  18   8         52.96         58.77         6.36 o                         
   2  18   8         50.69         43.38         6.06 o                         
   3  18   8          0.24         -5.85         5.85 o                         
   4  18   8          4.91          1.28         6.28 o                         
   5  18   8         28.32         27.07         7.13 o                         
   6  18   8         43.29         37.78        10.72 o                         
   7  18   8         36.62         21.22         9.65 o                         
   8  18   8        190.63        189.08        21.69 o                         
  -9  19   8        292.12        291.41        27.84 o                         
  -8  19   8         14.95         33.40        13.02 o                         
  -7  19   8        248.61        251.27        14.31 o                         
  -6  19   8         70.11         59.16         7.74 o                         
  -5  19   8        796.81        793.63        22.43 o                         
  -4  19   8        422.34        417.79        12.51 o                         
  -3  19   8          1.54          0.31         5.72 o                         
  -2  19   8          1.09          1.69         6.04 o                         
  -1  19   8          8.65          3.67         6.47 o                         
   0  19   8         41.24         35.36         5.20 o                         
   1  19   8         52.34         53.89         6.55 o                         
   2  19   8         22.68         20.79         6.42 o                         
   3  19   8        288.27        270.51        11.23 o                         
   4  19   8        879.62        870.50        17.88 o                         
   5  19   8       1447.30       1406.45        24.59 o                         
   6  19   8       1409.84       1406.31        31.19 o                         
   7  19   8         98.47         82.43        12.35 o                         
   8  19   8          2.81         -3.85        12.40 o                         
  -8  20   8          1.97         -4.85        12.78 o                         
  -7  20   8         42.84         44.98         8.94 o                         
  -6  20   8         15.23         -4.33         6.86 o                         
  -5  20   8        553.53        543.10        17.00 o                         
  -4  20   8        563.76        555.73        14.47 o                         
  -3  20   8         76.54         92.04         9.08 o                         
  -2  20   8         11.49          3.84         6.52 o                         
  -1  20   8        729.18        771.74        18.65 o                         
   0  20   8       3361.89       3506.07        33.83 o                         
   1  20   8       1570.95       1593.96        22.21 o                         
   2  20   8       1157.27       1192.76        20.42 o                         
   3  20   8        167.49        164.18         9.39 o                         
   4  20   8        250.92        231.01        13.06 o                         
   5  20   8       1757.95       1801.62        30.79 o                         
   6  20   8        628.61        618.83        21.77 o                         
   7  20   8         69.42         61.25        14.66 o                         
  -8  21   8         72.01         68.41        11.27 o                         
  -7  21   8          7.86         16.87         9.51 o                         
  -6  21   8        256.67        236.49        11.77 o
[truncated: 239,196 more chars]
