# Supplementary material for: Geometric isomers of di­chlorido­iron(III) com­plexes of CTMC (5,7,12,14-tetra­methyl-1,4,8,11-tetra­aza­cyclo­tetra­deca­ne)
Source: Acta Crystallogr C Struct Chem. 2022 Aug 30;78(Pt 9):507–14. doi: 10.1107/S205322962200849X (PMC9444021; doi:10.1107/S205322962200849X)
Supplement: Supplementary file 6 [file c-78-00507-2sup4.hkl]

data_2                                                            
_shelx_title ' RAC19d_2_0m in Pbcn'                                             
_shelx_refln_list_code          4                                               
_shelx_F_calc_maximum      180.61                                               
_exptl_crystal_F_000       884.00                                               
_reflns_d_resolution_high  0.7837                                               
                                                                                
loop_                                                                           
 _space_group_symop_operation_xyz                                               
 'x, y, z'                                                                      
 '-x+1/2, -y+1/2, z+1/2'                                                        
 '-x, y, -z+1/2'                                                                
 'x+1/2, -y+1/2, -z'                                                            
 '-x, -y, -z'                                                                   
 'x-1/2, y-1/2, -z-1/2'                                                         
 'x, -y, z-1/2'                                                                 
 '-x-1/2, y-1/2, z'                                                             
                                                                                
_cell_length_a     9.2912                                                       
_cell_length_b    11.9579                                                       
_cell_length_c    17.2668                                                       
_cell_angle_alpha  90.000                                                       
_cell_angle_beta   90.000                                                       
_cell_angle_gamma  90.000                                                       
                                                                                
_shelx_F_squared_multiplier     1.000                                           
                                                                                
loop_                                                                           
 _refln_index_h                                                                 
 _refln_index_k                                                                 
 _refln_index_l                                                                 
 _refln_F_squared_calc                                                          
 _refln_F_squared_meas                                                          
 _refln_F_squared_sigma                                                         
 _refln_observed_status                                                         
   2   0   0      17359.75      14645.34      1252.87 o                         
   4   0   0      13100.91      12039.75      1034.33 o                         
   6   0   0        207.53        327.56        36.85 o                         
   8   0   0        809.16       1045.35       140.02 o                         
  10   0   0        609.48        667.69        85.72 o                         
   3   1   0       2995.52       2491.55       141.41 o                         
   5   1   0       1841.34       1709.22       108.80 o                         
   7   1   0        527.92        450.19        34.04 o                         
   9   1   0         95.70         54.84        28.79 o                         
  11   1   0         46.57         51.39        14.92 o                         
   0   2   0      29438.28      36806.65      5457.95 o                         
   2   2   0       2499.54       3416.36       207.05 o                         
   4   2   0       6149.60       5779.36       304.63 o                         
   6   2   0       1592.65       1428.63        75.39 o                         
   8   2   0       1225.94       1305.87        86.66 o                         
  10   2   0        487.55        523.62        49.30 o                         
   1   3   0       2538.36       2691.44       134.61 o                         
   3   3   0       4334.34       4011.50       224.97 o                         
   5   3   0      24693.33      21823.27      1140.96 o                         
   7   3   0       3162.81       3158.89       180.82 o                         
   9   3   0       3348.49       3727.79       253.00 o                         
  11   3   0        430.14        516.73        92.12 o                         
   0   4   0       8870.89      13500.70      1002.57 o                         
   2   4   0       3231.84       3455.70       196.25 o                         
   4   4   0        617.93        672.44        39.72 o                         
   6   4   0       3046.83       2862.62       153.07 o                         
   8   4   0        675.40        761.22        50.10 o                         
  10   4   0        496.08        564.10        58.41 o                         
   1   5   0        992.75       1056.13        60.19 o                         
   3   5   0        689.78        824.59        68.05 o                         
   5   5   0       6284.06       5975.21       335.65 o                         
   7   5   0         81.85        343.30        33.59 o                         
   9   5   0        810.59       1104.75       114.58 o                         
  11   5   0         82.31        119.55        28.63 o                         
   0   6   0      18657.42      24422.15      1811.43 o                         
   2   6   0       7730.64       7758.19       437.16 o                         
   4   6   0       3118.31       2970.53       184.40 o                         
   6   6   0       1408.36       1349.94        80.04 o                         
   8   6   0         91.09         56.26        21.81 o                         
  10   6   0        273.26        299.30        69.53 o                         
   1   7   0       4773.82       6328.50       333.74 o                         
   3   7   0        261.48        441.46        46.46 o                         
   5   7   0         91.58         71.10        21.07 o                         
   7   7   0        810.21        856.58        84.03 o                         
   9   7   0         46.72         37.06        20.57 o                         
   0   8   0      15107.20      20399.24      1525.32 o                         
   2   8   0       1798.15       3548.06       292.56 o                         
   4   8   0       1408.08       1750.01       121.62 o                         
   6   8   0        126.16        166.77        33.49 o                         
   8   8   0        125.01         91.68        27.59 o                         
   1   9   0       2317.55       2952.57       269.17 o                         
   3   9   0        427.56        459.95        50.57 o                         
   5   9   0        625.60        670.04        86.90 o                         
   7   9   0        449.65        523.71        53.63 o                         
   0  10   0         34.24        -47.71        54.76 o                         
   2  10   0       1629.77       1699.45       144.37 o                         
   4  10   0         67.14         31.26        33.10 o                         
   6  10   0         25.81         56.40        30.39 o                         
   8  10   0        197.16        146.31        22.70 o                         
   1  11   0         36.10         45.45        34.86 o                         
   3  11   0        313.73        343.09        50.64 o                         
   5  11   0       1012.42       1347.28       149.67 o                         
   7  11   0        497.07        553.71        90.28 o                         
   0  12   0         18.26        199.23       150.91 o                         
   2  12   0         44.14         92.55        46.89 o                         
   4  12   0        501.41        575.62       101.32 o                         
   6  12   0        136.95        102.35        37.02 o                         
   1  13   0         16.64          0.02        24.44 o                         
   3  13   0          7.15         37.22        48.33 o                         
   5  13   0         12.01         22.88        29.53 o                         
   0  14   0        295.34        303.64       125.42 o                         
   2  14   0        721.80        666.43       109.01 o                         
   4  14   0         35.20         10.18        11.41 o                         
   1   1   1        458.91        411.01        16.35 o                         
   2   1   1         45.50         37.14         4.61 o                         
   3   1   1        292.45        341.36        20.26 o                         
   4   1   1         64.27         86.73         8.61 o                         
   5   1   1        481.04        482.45        25.25 o                         
   6   1   1          8.64          2.46        10.17 o                         
   7   1   1       1224.83       1169.05        58.88 o                         
   8   1   1         13.58          7.99        16.49 o                         
   9   1   1        384.53        366.61        25.83 o                         
  10   1   1         10.87         11.21        16.98 o                         
  11   1   1         75.53         45.38        10.68 o                         
   0   2   1       1205.45       1105.60        68.85 o                         
   1   2   1        338.39        353.89        14.88 o                         
   2   2   1      26706.40      25453.96       915.03 o                         
   3   2   1        733.21        706.05        27.91 o                         
   4   2   1        767.28        850.43        37.86 o                         
   5   2   1        155.94        185.59        13.33 o                         
   6   2   1       1131.68       1288.54        45.09 o                         
   7   2   1          0.15         10.63        13.21 o                         
   8   2   1         37.41         51.15        14.30 o                         
   9   2   1          5.66         29.55        16.53 o                         
  10   2   1         32.52         48.84        16.16 o                         
  11   2   1          6.48          4.37        10.24 o                         
   1   3   1         15.26         63.38         5.43 o                         
   2   3   1        300.94        364.85        15.39 o                         
   3   3   1         12.89         98.61        16.60 o                         
   4   3   1         14.14          5.95         7.49 o                         
   5   3   1          5.95        226.26        64.14 o                         
   6   3   1         30.16         34.62        10.42 o                         
   7   3   1          7.30         62.06        16.75 o                         
   8   3   1         25.64         20.21        14.36 o                         
   9   3   1          2.47         82.12        24.79 o                         
  10   3   1          1.71          7.22        14.25 o                         
  11   3   1          1.47          0.64        16.23 o                         
   0   4   1      10066.75      12643.92       662.95 o                         
   1   4   1        152.91        147.55         9.57 o                         
   2   4   1         16.51         61.23         7.79 o                         
   3   4   1         49.57         38.77         7.31 o                         
   4   4   1        135.85        142.99        10.93 o                         
   5   4   1        408.27        456.18        19.16 o                         
   6   4   1        727.24        886.27        46.03 o                         
   7   4   1        105.53         95.36        14.36 o                         
   8   4   1        103.34        100.48        17.03 o                         
   9   4   1          0.33         13.17        14.90 o                         
  10   4   1         23.78         24.94        14.03 o                         
  11   4   1         36.58         42.36        43.20 o                         
   1   5   1        648.94        739.76        33.85 o                         
   2   5   1       2155.04       2226.96        88.98 o                         
   3   5   1       2089.48       2150.69        88.46 o                         
   4   5   1        710.96        765.44        31.64 o                         
   5   5   1       2044.17       2347.41        92.80 o                         
   6   5   1         29.97         18.78        12.38 o                         
   7   5   1       4381.72       4696.06       185.44 o                         
   8   5   1          2.67         -5.56        14.28 o                         
   9   5   1        899.44       1074.51        69.66 o                         
  10   5   1         23.27         10.82        17.84 o                         
  11   5   1        281.82        312.86        39.40 o                         
   0   6   1          5.51         75.25        18.43 o                         
   1   6   1         15.59         30.49        10.07 o                         
   2   6   1         34.34        132.81        18.92 o                         
   3   6   1        738.78        778.68        36.46 o                         
   4   6   1        187.37        285.65        38.24 o                         
   5   6   1         27.11         40.16        12.68 o                         
   6   6   1        147.35        158.68        16.40 o                         
   7   6   1          9.04         18.36        14.62 o                         
   8   6   1        235.49        242.92        23.11 o                         
   9   6   1         17.72         26.48        19.14 o                         
  10   6   1          8.95         11.34        19.24 o                         
   1   7   1       3269.32       4337.92       168.29 o                         
   2   7   1          0.85         -1.42        12.86 o                         
   3   7   1       1592.39       1810.42       106.84 o                         
   4   7   1        108.88         91.17        17.48 o                         
   5   7   1        100.93        110.99        16.81 o                         
   6   7   1        669.93        749.52        38.92 o                         
   7   7   1        285.80        318.82        26.96 o                         
   8   7   1         11.28         -5.16        16.76 o                         
   9   7   1         16.73         31.31        13.90 o                         
  10   7   1          1.44         11.87        14.91 o                         
   0   8   1      13017.47      17282.38      1051.63 o                         
   1   8   1       1057.06       1259.64        72.73 o                         
   2   8   1       7331.71       8688.60       490.88 o                         
   3   8   1        560.73        599.27        35.32 o                         
   4   8   1       2237.95       2382.26       113.72 o                         
   5   8   1        459.71        461.31        36.34 o                         
   6   8   1         70.00         61.58        28.19 o                         
   7   8   1          4.12         -1.07        18.28 o                         
   8   8   1         97.67         96.74        17.71 o                         
   9   8   1          4.35         -9.91        11.76 o                         
   1   9   1       1201.67       1550.17        96.40 o                         
   2   9   1        413.45        507.60        37.96 o                         
   3   9   1        468.41        530.87        38.58 o                         
   4   9   1         94.59        107.86        26.94 o                         
   5   9   1        345.46        350.10        35.84 o                         
   6   9   1         84.86         52.77        29.26 o                         
   7   9   1         16.76         24.61        17.05 o                         
   8   9   1         44.23         62.74        16.10 o                         
   9   9   1         78.41         42.77        23.38 o                         
   0  10   1         59.79         70.14        46.27 o                         
   1  10   1        140.64        220.65        29.59 o                         
   2  10   1       1243.59       1611.24       122.40 o                         
   3  10   1         28.10          8.42        23.04 o                         
   4  10   1        318.13        319.30        33.92 o                         
   5  10   1         70.37         81.54        31.00 o                         
   6  10   1        437.46        552.87        48.74 o                         
   7  10   1         24.96         30.40        16.82 o                         
   8  10   1        146.18        118.39        16.30 o                         
   1  11   1         40.09         29.06        29.07 o                         
   2  11   1        217.04        259.10        30.35 o                         
   3  11   1        710.03        906.27        63.36 o                         
   4  11   1        441.08        558.90        53.50 o                         
   5  11   1        994.57       1318.14       103.51 o                         
   6  11   1         20.98         24.53        17.73 o                         
   7  11   1       1332.15       1527.46       133.40 o                         
   0  12   1       2742.22       3438.19       308.54 o                         
   1  12   1          5.57         47.34        31.70 o                         
   2  12   1         22.06         20.26        27.13 o                         
   3  12   1        234.05        254.48        35.45 o                         
   4  12   1         38.55         50.14        24.65 o                         
   5  12   1        148.77        197.83        23.51 o                         
   6  12   1        560.68        567.96        45.63 o                         
   7  12   1          3.57          8.40        10.36 o                         
   1  13   1        302.28        300.83        33.75 o                         
   2  13   1         11.42         19.61        19.21 o                         
   3  13   1        518.87        665.80        59.44 o                         
   4  13   1         22.19         34.63        15.53 o                         
   5  13   1        377.83        341.85        29.52 o                         
   6  13   1          4.17         -0.83         9.03 o                         
   0  14   1        640.13        987.56       118.99 o                         
   1  14   1         19.24          8.97        13.74 o                         
   2  14   1       1398.25       1324.14       142.33 o                         
   3  14   1         14.26         -4.85        11.29 o                         
   4  14   1        189.82        128.17        44.92 o                         
   1   0   2        131.74        129.39        12.92 o                         
   2   0   2       4928.61       4754.94       288.45 o                         
   3   0   2      10866.60      10165.14       569.26 o                         
   4   0   2      29454.39      26774.82      1776.42 o                         
   5   0   2       7583.38       7414.12       452.65 o                         
   6   0   2       1213.78       1090.31        67.30 o                         
   7   0   2         70.54         63.63        22.56 o                         
   8   0   2        710.98        803.60        52.99 o                         
   9   0   2         86.94         72.61        24.26 o                         
  10   0   2        806.68       1018.01        82.47 o                         
  11   0   2        279.97        422.50        44.74 o                         
   1   1   2       6060.05       5223.00       199.61 o                         
   2   1   2       3973.75       3619.72       155.53 o                         
   3   1   2       2114.61       1796.19        75.28 o                         
   4   1   2       9161.70       8636.31       386.74 o                         
   5   1   2        561.60        554.63        28.90 o                         
   6   1   2          4.31         23.51        11.91 o                         
   7   1   2        108.92        104.66        14.66 o                         
   8   1   2         17.09         11.38        14.64 o                         
   9   1   2        122.03        141.14        19.47 o                         
  10   1   2         82.12         83.91        17.03 o                         
  11   1   2        110.99         82.13        13.70 o                         
   0   2   2      13514.83      13129.07       735.82 o                         
   1   2   2       7450.91       7039.32       260.96 o                         
   2   2   2        489.21        476.06        19.97 o                         
   3   2   2        232.38        193.08        10.52 o                         
   4   2   2       4222.84       3751.33       155.69 o                         
   5   2   2         67.66         87.15         9.99 o                         
   6   2   2        745.36        684.60        31.74 o                         
   7   2   2          1.67          1.09        13.30 o                         
   8   2   2        500.89        557.90        28.91 o                         
   9   2   2         33.88         16.66        15.98 o                         
  10   2   2        492.59        605.11        37.95 o                         
  11   2   2         16.66          5.32        12.32 o                         
   1   3   2      16295.13      15965.16       656.63 o                         
   2   3   2       3258.75       3223.72       120.60 o                         
   3   3   2       2600.05       2322.06        87.51 o                         
   4   3   2       1975.08       1977.48        74.56 o                         
   5   3   2       8749.90       8003.60       307.71 o                         
   6   3   2       2774.82       2728.43       103.07 o                         
   7   3   2       3791.68       3644.36       147.36 o                         
   8   3   2        272.76        304.55        20.62 o                         
   9   3   2       2454.03       2862.82       141.32 o                         
  10   3   2         59.43         82.18        15.82 o                         
  11   3   2        309.22        307.17        59.15 o                         
   0   4   2       1884.24       1914.53       102.59 o                         
   1   4   2       6702.26       6809.85       246.00 o                         
   2   4   2        195.52        228.09        12.49 o                         
   3   4   2       1138.64       1009.15        39.01 o                         
   4   4   2        777.16        722.82        31.16 o                         
   5   4   2       3403.56       3360.99       119.96 o                         
   6   4   2       2486.38       2353.93        89.38 o                         
   7   4   2         19.66         15.45        13.13 o                         
   8   4   2        341.89        370.50        30.71 o                         
   9   4   2        104.79        112.92        17.12 o                         
  10   4   2        121.98         88.23        24.83 o                         
  11   4   2         24.74         11.79        12.53 o                         
   1   5   2       4328.13       4438.98       166.27 o                         
   2   5   2        171.29        194.91        13.35 o                         
   3   5   2       1102.11        988.33        39.57 o                         
   4   5   2          0.00         -9.11         9.11 o                         
   5   5   2       4771.51       4391.21       157.46 o                         
   6   5   2        986.67        905.94        40.73 o                         
   7   5   2        728.77        829.44        54.97 o                         
   8   5   2        171.35        206.30        16.94 o                         
   9   5   2        560.23        650.02        56.57 o                         
  10   5   2          0.11         20.33        17.31 o                         
  11   5   2         20.87         15.35        15.81 o                         
   0   6   2       8402.24       9602.30       506.98 o                         
   1   6   2        392.25        385.67        20.54 o                         
   2   6   2       9026.77       9177.46       354.30 o                         
   3   6   2       1680.24       1744.34        67.13 o                         
   4   6   2       3811.43       3581.33       161.15 o                         
   5   6   2        122.51        125.42        12.97 o                         
   6   6   2       1675.28       1737.90        72.79 o                         
   7   6   2         74.31         72.30        14.58 o                         
   8   6   2        252.77        280.57        35.06 o                         
   9   6   2         15.01         20.23        18.59 o                         
  10   6   2        290.15        306.89        38.21 o                         
   1   7   2       2072.05       2203.97        89.84 o                         
   2   7   2        411.31        472.43        26.18 o                         
   3   7   2         60.79         87.78        17.32 o                         
   4   7   2       2138.04       2163.97        98.86 o                         
   5   7   2         20.14         32.52        14.18 o                         
   6   7   2        104.40         85.54        16.50 o                         
   7   7   2        247.76        218.04        21.36 o                         
   8   7   2         20.86         35.05        16.76 o                         
   9   7   2          8.01          9.74        15.59 o                         
  10   7   2         98.47        127.26        42.40 o                         
   0   8   2       4459.18       5097.59       315.37 o                         
   1   8   2         13.53         -1.05        19.36 o                         
   2   8   2        982.99       1043.48        59.27 o                         
   3   8   2        500.07        439.79        29.90 o                         
   4   8   2       1455.47       1397.77        71.40 o                         
   5   8   2        428.82        374.93        39.68 o                         
   6   8   2        145.37        123.60        23.52 o                         
   7   8   2          2.35         -5.22        17.59 o                         
   8   8   2        125.46        101.99        18.24 o                         
   9   8   2         14.29          8.64        13.45 o                         
   1   9   2        438.35        468.25        40.33 o                         
   2   9   2         48.50         55.43        23.20 o                         
   3   9   2        715.50        735.01        50.16 o                         
   4   9   2          3.38        -15.31        19.30 o                         
   5   9   2        764.98        748.81        81.43 o                         
   6   9   2         12.53         -4.68        23.35 o                         
   7   9   2        418.13        455.75        35.98 o                         
   8   9   2          0.76         13.12        13.56 o                         
   9   9   2        205.79        154.75        33.41 o                         
   0  10   2         34.17         79.22        39.36 o                         
   1  10   2         48.29         35.82        25.86 o                         
   2  10   2        941.06       1010.58        63.00 o                         
   3  10   2        286.98        337.90        30.00 o                         
   4  10   2         86.79        115.97        22.20 o                         
   5  10   2         87.50        100.70        22.91 o                         
   6  10   2          9.50         -1.46        18.65 o                         
   7  10   2         75.29         48.24        15.47 o                         
   8  10   2         20.66         26.33        13.35 o                         
   1  11   2        466.99        570.88        54.09 o                         
   2  11   2        152.02        140.19        24.98 o                         
   3  11   2        394.31        486.60        38.67 o                         
   4  11   2        144.96        146.28        39.81 o                         
   5  11   2        534.69        602.81        52.76 o                         
   6  11   2         49.82         41.40        17.58 o                         
   7  11   2        322.58        327.10        65.35 o                         
   0  12   2        749.90       1167.99       114.99 o                         
   1  12   2          2.14         -8.41        22.37 o                         
   2  12   2        187.47        234.10        32.51 o                         
   3  12   2          0.23          2.40        32.09 o                         
   4  12   2         93.41         95.53        26.41 o                         
   5  12   2          0.77          8.06        16.46 o                         
   6  12   2         70.42         55.63        14.04 o                         
   7  12   2          1.40          0.22        11.20 o                         
   1  13   2         31.76        -20.51        21.66 o                         
   2  13   2         40.83         25.15        21.65 o                         
   3  13   2         30.64         47.63        20.82 o                         
   4  13   2         83.38        109.81        21.67 o                         
   5  13   2          0.98          2.19        13.95 o                         
   6  13   2          4.51         27.15         9.16 o                         
   0  14   2        241.96        225.72       131.26 o                         
   1  14   2          9.12        -13.89        26.34 o                         
   2  14   2        476.87        486.03        43.97 o                         
   3  14   2        114.69         95.47        16.68 o                         
   4  14   2         90.15         47.46        20.37 o                         
   1   1   3        470.45        397.09        16.55 o                         
   2   1   3       2803.88       2560.84       127.11 o                         
   3   1   3       2148.69       2016.91        81.88 o                         
   4   1   3       1668.11       1467.70        63.83 o                         
   5   1   3        194.19        133.37        15.36 o                         
   6   1   3        299.43        351.61        19.64 o                         
   7   1   3        114.12        110.08        13.14 o                         
   8   1   3          0.94        -13.63        13.63 o                         
   9   1   3          4.33          4.53        15.96 o                         
  10   1   3         38.86         36.48        15.44 o                         
  11   1   3         91.90         69.40        13.69 o                         
   0   2   3      14395.12      13267.83       743.72 o                         
   1   2   3         13.16         28.41         4.27 o                         
   2   2   3      11429.99      10610.83       393.17 o                         
   3   2   3       3277.05       2901.22       108.26 o                         
   4   2   3        359.60        342.58        16.80 o                         
   5   2   3        444.30        408.38        19.32 o                         
   6   2   3       2242.39       2098.95        80.43 o                         
   7   2   3        274.40        326.01        22.13 o                         
   8   2   3        993.21        971.16        44.59 o                         
   9   2   3         60.71         67.21        15.67 o                         
  10   2   3         77.54         77.33        16.18 o                         
  11   2   3          3.80         13.80        13.66 o                         
   1   3   3        492.34        462.44        21.39 o                         
   2   3   3        336.78        420.37        18.78 o                         
   3   3   3         58.07         48.94         6.64 o                         
   4   3   3         18.43         18.90         7.60 o                         
   5   3   3        696.11        676.43        26.26 o                         
   6   3   3         86.36         74.42        11.22 o                         
   7   3   3          7.55        -14.47        14.47 o                         
   8   3   3         41.85         32.43        14.37 o                         
   9   3   3         30.29         12.06        15.60 o                         
  10   3   3          0.40         23.29        17.36 o                         
  11   3   3         38.19         19.42        13.39 o                         
   0   4   3         67.31         36.19         9.05 o                         
   1   4   3       1166.73       1109.21        44.14 o                         
   2   4   3        313.50        383.67        17.77 o                         
   3   4   3       1871.41       1939.49        71.97 o                         
   4   4   3          6.90         42.36         8.13 o                         
   5   4   3        708.97        736.96        32.27 o                         
   6   4   3          4.65         -5.11        11.01 o                         
   7   4   3         10.43          7.26        12.92 o                         
   8   4   3         15.18        -12.40        15.43 o                         
   9   4   3          5.07          4.02        15.52 o                         
  10   4   3          8.95         -0.54        15.02 o                         
  11   4   3         59.17         82.67        22.96 o                         
   1   5   3       2995.79       2973.01       120.42 o                         
   2   5   3        742.65        704.30        30.12 o                         
   3   5   3       5427.67       5198.93       194.76 o                         
   4   5   3       2023.31       1994.28        77.30 o                         
   5   5   3       1648.45       1571.06        59.07 o                         
   6   5   3        144.58        181.64        15.63 o                         
   7   5   3        272.12        259.22        18.94 o                         
   8   5   3         18.68         43.66        17.48 o                         
   9   5   3        242.48        222.81        21.98 o                         
  10   5   3         82.12         59.21        22.01 o                         
  11   5   3        254.97        272.06        50.29 o                         
   0   6   3        593.23        516.50        34.58 o                         
   1   6   3        478.62        621.34        29.59 o                         
   2   6   3        245.30        254.69        17.72 o                         
   3   6   3        371.82        369.64        20.94 o                         
   4   6   3         27.65         37.46        11.34 o                         
   5   6   3         19.71         28.50        13.75 o                         
   6   6   3        196.17        114.60        15.66 o                         
   7   6   3        128.86        105.56        20.30 o                         
   8   6   3         10.03        -14.53        14.53 o                         
   9   6   3          1.20          8.91        16.95 o                         
  10   6   3         41.53         50.66        19.20 o                         
   1   7   3         68.93         54.05        15.25 o                         
   2   7   3       1172.56       1226.69        63.92 o                         
   3   7   3        971.58        942.20        52.27 o                         
   4   7   3        105.03         92.90        15.03 o                         
   5   7   3        148.05        142.61        18.44 o                         
   6   7   3        250.38        263.87        19.24 o                         
   7   7   3         78.30         64.93        17.62 o                         
   8   7   3        110.11         89.61        19.91 o                         
   9   7   3         12.55         19.18        15.33 o                         
  10   7   3          0.63         16.25        15.05 o                         
   0   8   3       3517.13       3888.48       340.40 o                         
   1   8   3       1192.06       1329.58        68.83 o                         
   2   8   3        889.57        991.04        55.40 o                         
   3   8   3        489.58        584.41        37.66 o                         
   4   8   3       2108.99       2099.97        99.29 o                         
   5   8   3       1280.14       1295.62        79.33 o                         
   6   8   3       1040.85       1046.09        56.72 o                         
   7   8   3          0.40        -17.67        17.67 o                         
   8   8   3        775.67        800.55        53.48 o                         
   9   8   3         17.88         23.98        15.93 o                         
   1   9   3         24.69         56.99        27.55 o                         
   2   9   3        557.69        580.00        39.36 o                         
   3   9   3        159.63        143.08        19.16 o                         
   4   9   3        257.59        249.25        24.70 o                         
   5   9   3        137.44         80.27        21.27 o                         
   6   9   3        344.07        430.03        36.64 o                         
   7   9   3         63.45         44.83        19.11 o                         
   8   9   3         38.84         19.79        19.26 o                         
   9   9   3          9.61         -3.17        20.55 o                         
   0  10   3       2165.16       2509.57       360.40 o                         
   1  10   3         58.36         46.57        33.50 o                         
   2  10   3       1040.93       1075.51        66.40 o                         
   3  10   3         65.92         66.59        21.90 o                         
   4  10   3        228.43        248.49        31.24 o                         
   5  10   3          2.08         11.87        21.50 o                         
   6  10   3        432.97        420.52        34.55 o                         
   7  10   3          3.62          0.30        15.38 o                         
   8  10   3        355.25        287.08        37.91 o                         
   1  11   3       2338.20       2682.83       145.92 o                         
   2  11   3        243.24        305.86        42.45 o                         
   3  11   3       1054.12       1186.36        83.94 o                         
   4  11   3        649.25        886.45       107.97 o                         
   5  11   3        884.16       1045.22        83.52 o                         
   6  11   3         50.78         58.20        17.46 o                         
   7  11   3        268.29        241.59        26.38 o                         
   0  12   3        136.08        171.83        38.41 o                         
   1  12   3         87.11        133.71        27.56 o                         
   2  12   3        244.60        267.15        53.68 o                         
   3  12   3        685.27        947.17       112.94 o                         
   4  12   3         25.34         52.73        20.72 o                         
   5  12   3        304.09        328.19        40.23 o                         
   6  12   3         28.53         19.48        17.29 o                         
   7  12   3          2.71         11.45        11.87 o                         
   1  13   3        507.16        563.13        51.63 o                         
   2  13   3         58.00         66.87        25.76 o                         
   3  13   3        591.37        738.52        62.80 o                         
   4  13   3        123.65        123.31        22.17 o                         
   5  13   3        467.36        492.68        98.27 o                         
   0  14   3        233.50        204.51        81.89 o                         
   1  14   3         35.86         42.84        17.70 o                         
   2  14   3        360.99        291.98        62.92 o                         
   3  14   3         42.86         31.93        50.73 o                         
   4  14   3        295.54         88.47        19.34 o                         
   1  15   3         26.51         46.17        15.39 o                         
   0   0   4        281.60        244.97        20.84 o                         
   1   0   4       4088.12       3774.37       198.24 o                         
   2   0   4       4249.97       3848.93       287.54 o                         
   3   0   4       6159.63       5570.00       413.28 o                         
   4   0   4      11165.75       9278.24       691.96 o                         
   5   0   4        402.96        436.17        32.48 o                         
   6   0   4       8056.47       7452.51       417.83 o                         
   7   0   4        160.72        185.45        20.46 o                         
   8   0   4       2896.83       3162.62       170.62 o                         
   9   0   4          2.71         13.26        27.32 o                         
  10   0   4       1306.13       1583.08       131.58 o                         
  11   0   4        231.22        212.05        25.37 o                         
   1   1   4        287.51        347.67        13.42 o                         
   2   1   4        460.63        453.87        23.35 o                         
   3   1   4       1948.04       1741.16       101.50 o                         
   4   1   4       1512.44       1341.24        69.10 o                         
   5   1   4        607.61        534.86        27.04 o                         
   6   1   4          5.84         19.62        13.37 o                         
   7   1   4       2336.56       2273.67        87.31 o                         
   8   1   4         24.79         11.98        12.79 o                         
   9   1   4        214.80        223.67        19.28 o                         
  10   1   4         75.18         71.36        19.75 o                         
  11   1   4        188.04        159.52        17.31 o                         
   0   2   4        600.23        552.10        33.46 o                         
   1   2   4        111.53        135.61         7.45 o                         
   2   2   4       4808.65       4102.29       157.86 o                         
   3   2   4        325.51        343.40        17.23 o                         
   4   2   4       2460.14       1916.16        80.93 o                         
   5   2   4        338.38        296.64        15.58 o                         
   6   2   4       1461.20       1320.54        50.78 o                         
   7   2   4        265.51        255.54        16.27 o                         
   8   2   4        188.07        192.65        17.10 o                         
   9   2   4         51.95         71.84        15.57 o                         
  10   2   4        143.03        140.16        21.24 o                         
  11   2   4          0.48          1.73        12.52 o                         
   1   3   4      32618.28      30610.21      1213.47 o                         
   2   3   4       6593.65       6389.73       244.63 o                         
   3   3   4      11369.96       9986.37       371.07 o                         
   4   3   4        746.89        665.05        28.61 o                         
   5   3   4       2641.63       2421.07        93.15 o                         
   6   3   4        307.33        336.88        16.74 o                         
   7   3   4       1082.33       1064.89        45.67 o                         
   8   3   4         70.90         77.83        17.66 o                         
   9   3   4        519.44        538.47        31.46 o                         
  10   3   4         19.83         -0.39        18.53 o                         
  11   3   4        277.44        239.57        35.57 o                         
   0   4   4       6381.43       6596.31       373.84 o                         
   1   4   4       4523.98       4801.55       206.60 o                         
   2   4   4       8495.59       8130.51       323.39 o                         
   3   4   4       1291.27       1317.06        51.49 o                         
   4   4   4         84.85         87.45        10.57 o                         
   5   4   4        937.14        866.86        38.06 o                         
   6   4   4         32.24         14.20        11.92 o                         
   7   4   4         98.62        105.20        16.47 o                         
   8   4   4         31.08         21.49        14.70 o                         
   9   4   4        184.14        179.29        27.18 o                         
  10   4   4         14.37         30.80        17.23 o                         
  11   4   4         64.04         48.61        11.51 o                         
   1   5   4       9963.21       9910.43       394.90 o                         
   2   5   4       2762.53       2822.18       111.54 o                         
   3   5   4       1611.70       1547.72        61.39 o                         
   4   5   4         92.14         69.99        10.97 o                         
   5   5   4        955.22        961.21        39.18 o                         
   6   5   4         65.73         69.06        13.63 o                         
   7   5   4        278.89        306.20        20.37 o                         
   8   5   4        371.09        373.92        25.87 o                         
   9   5   4        527.64        610.98        39.25 o                         
  10   5   4          1.13          7.46        20.51 o                         
   0   6   4       1192.54       1338.44        82.46 o                         
   1   6   4         47.54         76.09        12.18 o                         
   2   6   4       3989.41       3811.40       160.97 o                         
   3   6   4       1735.34       1767.79        67.34 o                         
   4   6   4       2681.79       2522.47       100.14 o                         
   5   6   4        175.21        144.54        15.15 o                         
   6   6   4       2549.48       2604.85       111.65 o                         
   7   6   4        181.34        120.56        24.75 o                         
   8   6   4       1375.14       1627.30        94.13 o                         
   9   6   4          0.46         -3.76        18.91 o                         
  10   6   4        358.80        396.68        42.17 o                         
   1   7   4       1100.89       1176.61        56.52 o                         
   2   7   4        899.22        945.19        47.38 o                         
   3   7   4         27.71         57.69        15.81 o                         
   4   7   4       1623.25       1657.06        93.42 o                         
   5   7   4        485.97        501.59        28.87 o                         
   6   7   4         10.00          9.83        14.18 o                         
   7   7   4        413.64        360.54        29.04 o                         
   8   7   4          0.25         22.15        18.09 o                         
   9   7   4         88.43         44.79        17.90 o                         
  10   7   4         54.81         30.68        14.06 o                         
   0   8   4        162.58        152.89        38.72 o                         
   1   8   4        180.27        126.33        23.80 o                         
   2   8   4        405.52        434.68        27.73 o                         
   3   8   4        605.72        587.49        35.72 o                         
   4   8   4       1562.58       1578.94        76.68 o                         
   5   8   4          0.33        -21.32        21.32 o                         
   6   8   4       1082.39        989.68        58.70 o                         
   7   8   4        121.34        124.36        21.61 o                         
   8   8   4        378.48        406.05        35.49 o                         
   9   8   4          2.14          0.96        14.21 o                         
   1   9   4       1097.40       1268.03        75.40 o                         
   2   9   4         27.57         29.93        19.59 o                         
   3   9   4       1448.00       1554.67        78.04 o                         
   4   9   4         72.25         82.97        20.90 o                         
   5   9   4        316.31        338.87        37.58 o                         
   6   9   4        240.01        264.38        27.70 o                         
   7   9   4        338.78        353.30        31.82 o                         
   8   9   4         30.92         12.47        13.57 o                         
   9   9   4         26.03         -3.84        17.04 o                         
   0  10   4        593.69        541.77        60.62 o                         
   1  10   4         87.11         78.36        25.43 o                         
   2  10   4         35.78         44.48        20.73 o                         
   3  10   4        440.25        460.40        42.39 o                         
   4  10   4         19.28          0.00        25.12 o                         
   5  10   4        147.82        183.51        24.89 o                         
   6  10   4        152.20        125.68        20.16 o                         
   7  10   4        112.29        131.93        36.63 o                         
   8  10   4         92.89         63.22        17.65 o                         
   1  11   4       1301.25       1423.18        81.27 o                         
   2  11   4        129.84        108.56        26.17 o                         
   3  11   4        692.27        728.09        68.60 o                         
   4  11   4         35.29          5.63        31.86 o                         
   5  11   4        125.57        118.84        22.92 o                         
   6  11   4         27.88         20.44        15.96 o                         
   7  11   4         95.90         49.37        21.46 o                         
   0  12   4        254.17        256.03        56.35 o                         
   1  12   4          8.08         38.76        27.16 o                         
   2  12   4        129.83        105.59        36.66 o                         
   3  12   4          5.52        -25.62        31.38 o                         
   4  12   4         50.01         72.58        23.92 o                         
   5  12   4         56.12         38.39        24.18 o                         
   6  12   4         69.49         52.39        14.65 o                         
   7  12   4          4.47         -9.15        12.34 o                         
   1  13   4        118.64         74.63        34.89 o                         
   2  13   4         15.94         33.42        23.22 o                         
   3  13   4         93.54        118.14        21.12 o                         
   4  13   4        169.54        184.89        23.46 o                         
   5  13   4          7.94         13.39        11.30 o                         
   0  14   4         61.74         34.76        33.47 o                         
   1  14   4          9.90         -4.67        16.76 o                         
   2  14   4        113.17         96.91        18.90 o                         
   3  14   4         47.19          3.41        13.97 o                         
   4  14   4        114.32         86.43        52.61 o                         
   1   1   5      13211.14      11606.82       417.14 o                         
   2   1   5        130.87        153.90         8.78 o                         
   3   1   5       1940.14       1698.77        99.08 o                         
   4   1   5        258.06        259.47        18.87 o                         
   5   1   5         89.64         69.76         9.54 o                         
   6   1   5        202.31        191.30        13.25 o                         
   7   1   5          2.30         14.27        11.95 o                         
   8   1   5         72.55         49.16        12.70 o                         
   9   1   5         43.81         47.08        15.64 o                         
  10   1   5          1.08        -17.19        17.19 o                         
  11   1   5         17.48         10.06        15.33 o                         
   0   2   5       2213.82       1903.69       108.00 o                         
   1   2   5        808.53        760.11        31.12 o                         
   2   2   5         25.32         21.05         5.54 o                         
   3   2   5         19.08         22.56         8.03 o                         
   4   2   5       2911.06       2632.65       121.25 o                         
   5   2   5        359.21        316.06        17.19 o                         
   6   2   5       1666.12       1568.32        61.17 o                         
   7   2   5        538.07        553.52        25.26 o                         
   8   2   5       1323.34       1353.48        60.02 o                         
   9   2   5          2.40          9.20        15.70 o                         
  10   2   5        270.10        328.11        27.19 o                         
  11   2   5          3.74          0.69         9.64 o                         
   1   3   5         85.25         98.05         8.87 o                         
   2   3   5          8.79         36.73         7.67 o                         
   3   3   5        403.81        409.54        19.08 o                         
   4   3   5        119.10        111.02        12.31 o                         
   5   3   5         48.64         38.79        10.00 o                         
   6   3   5         68.67         68.07        11.35 o                         
   7   3   5         85.34         87.76        13.86 o                         
   8   3   5         75.35         55.03        20.22 o                         
   9   3   5        197.39        202.65        21.89 o                         
  10   3   5          0.07          5.05        17.91 o                         
  11   3   5          1.41          8.90        10.02 o                         
   0   4   5       3363.26       3229.43       183.72 o                         
   1   4   5        191.37        183.32        11.90 o                         
   2   4   5        479.59        439.14        21.57 o                         
   3   4   5          0.55         -4.19         9.24 o                         
   4   4   5         10.60          6.92         8.99 o                         
   5   4   5         52.85         26.60        11.96 o                         
   6   4   5        578.68        553.61        24.73 o                         
   7   4   5         62.38         52.42        14.52 o                         
   8   4   5         73.58         76.47        17.56 o                         
   9   4   5          4.10         21.57        17.87 o                         
  10   4   5         17.75         16.10        16.53 o                         
  11   4   5          9.33         14.47        10.23 o                         
   1   5   5      13564.84      13402.06       533.10 o                         
   2   5   5         58.57         39.40         9.92 o                         
   3   5   5       3717.36       3580.21       138.78 o                         
   4   5   5        293.57        363.17        20.25 o                         
   5   5   5        685.55        634.20        29.49 o                         
   6   5   5        246.29        269.84        18.46 o                         
   7   5   5        145.96        150.05        16.40 o                         
   8   5   5          8.62         -6.49        17.24 o                         
   9   5   5         44.61         65.93        18.43 o                         
  10   5   5         10.59          7.37        19.16 o                         
   0   6   5       1269.68       1323.37        89.45 o                         
   1   6   5          0.04         -3.37        11.91 o                         
   2   6   5        201.56        175.64        14.13 o                         
   3   6   5         90.51         74.01        15.40 o                         
   4   6   5        297.76        315.11        20.32 o                         
   5   6   5         80.09         56.29        13.96 o                         
   6   6   5          4.64         -4.14        16.03 o                         
   7   6   5         38.24         25.51        15.10 o                         
   8   6   5         47.55          4.09        18.14 o                         
   9   6   5          2.94         19.75        17.25 o                         
  10   6   5          6.84          9.90        17.39 o                         
   1   7   5         38.78        100.78        17.83 o                         
   2   7   5        396.92        439.82        26.98 o                         
   3   7   5        301.59        330.35        25.25 o                         
   4   7   5          1.31         10.21        16.99 o                         
   5   7   5        226.38        242.40        20.42 o                         
   6   7   5         36.37         17.41        15.81 o                         
   7   7   5        911.90        925.52        55.08 o                         
   8   7   5         47.51         60.91        18.95 o                         
   9   7   5         50.88         39.06        15.23 o                         
  10   7   5          0.75         13.49        12.51 o                         
   0   8   5        267.94        279.43        32.85 o                         
   1   8   5         98.29         87.92        19.01 o                         
   2   8   5        258.67        257.02        22.14 o                         
   3   8   5         46.64         69.40        17.79 o                         
   4   8   5       1856.52       1994.76       103.85 o                         
   5   8   5        150.46        152.35        19.62 o                         
   6   8   5       2253.67       2540.99       123.67 o                         
   7   8   5          1.62        -11.66        16.79 o                         
   8   8   5       1080.04       1287.55       115.04 o                         
   9   8   5         11.62         15.26        23.92 o                         
   1   9   5        402.85        410.27        43.23 o                         
   2   9   5        132.21        135.51        20.68 o                         
   3   9   5         33.70         56.88        18.00 o                         
   4   9   5         34.71         39.60        20.93 o                         
   5   9   5        146.70        146.92        21.81 o                         
   6   9   5         19.74         14.44        19.33 o                         
   7   9   5        363.64        337.72        32.92 o                         
   8   9   5          2.47         -1.82        17.16 o                         
   9   9   5        108.98         74.19        21.84 o                         
   0  10   5        271.49        371.11        72.73 o                         
   1  10   5         31.74         13.69        20.63 o                         
   2  10   5        536.21        515.63        38.42 o                         
   3  10   5         57.66         29.07        19.03 o                         
   4  10   5        758.69        800.48        77.81 o                         
   5  10   5         26.74         33.86        20.78 o                         
   6  10   5        277.08        268.17        31.24 o                         
   7  10   5         31.35         22.32        14.83 o                         
   8  10   5         79.54         37.57        23.06 o                         
   1  11   5       2829.82       3267.38       205.32 o                         
   2  11   5         69.54         34.50        32.99 o                         
   3  11   5       1112.72       1404.62       159.03 o                         
   4  11   5         41.65         66.77        49.79 o                         
   5  11   5        533.72        591.68        81.14 o                         
   6  11   5          0.57        -11.22        22.32 o                         
   7  11   5         14.93         -5.23        17.87 o                         
   0  12   5        876.85        736.79        94.60 o                         
   1  12   5         31.48         29.26        31.10 o                         
   2  12   5        462.30        359.49        51.96 o                         
   3  12   5         50.90         64.67        33.19 o                         
   4  12   5         20.87         11.15        18.35 o                         
   5  12   5          4.94         27.13        16.75 o                         
   6  12   5        220.54        199.78        58.97 o                         
   1  13   5       1302.24       1608.97       178.82 o                         
   2  13   5          6.26         51.42        25.56 o                         
   3  13   5        250.88        245.34        39.34 o                         
   4  13   5          0.94         -0.01        17.02 o                         
   5  13   5        128.56         84.45        21.64 o                         
   0  14   5        192.78        212.55        48.97 o                         
   1  14   5         16.65         31.06        25.69 o                         
   2  14   5        105.94         67.27        13.96 o                         
   3  14   5         23.22         10.40        11.43 o                         
   0   0   6       6601.57       5879.73       437.67 o                         
   1   0   6         31.51         28.47         7.24 o                         
   2   0   6       3621.89       2880.84       192.82 o                         
   3   0   6        250.98        256.92        28.93 o                         
   4   0   6       4596.30       4116.71       310.65 o                         
   5   0   6          5.75         -5.86        19.96 o                         
   6   0   6      12517.80      11982.54       672.05 o                         
   7   0   6         79.23         60.81        17.64 o                         
   8   0   6       5364.37       5720.05       304.24 o                         
   9   0   6         27.59         33.30        20.73 o                         
  10   0   6       1085.24       1440.82       128.48 o                         
  11   0   6          0.54         -9.59        15.81 o                         
   1   1   6        429.47        393.41        16.34 o                         
   2   1   6          7.47          7.39         6.12 o                         
   3   1   6       2119.32       1866.11       109.65 o                         
   4   1   6         26.35         36.40        16.96 o                         
   5   1   6       2689.79       2407.68        85.73 o                         
   6   1   6          4.19         11.84        13.84 o                         
   7   1   6       2838.45       2979.18       117.87 o                         
   8   1   6          2.63         11.91        18.83 o                         
   9   1   6        233.31        219.39        22.84 o                         
  10   1   6         13.82        -14.76        16.23 o                         
  11   1   6         78.89         43.44        11.44 o                         
   0   2   6      11217.97      10349.49       629.12 o                         
   1   2   6        416.48        439.25        18.94 o                         
   2   2   6       5482.58       4605.99       182.84 o                         
   3   2   6         13.89         -1.91         9.84 o                         
   4   2   6        842.63        848.13        42.87 o                         
   5   2   6         39.52         71.82        11.40 o                         
   6   2   6        669.70        665.62        30.71 o                         
   7   2   6          0.18         -8.36        11.86 o                         
   8   2   6        278.30        280.07        19.46 o                         
   9   2   6         21.77         10.77        17.71 o                         
  10   2   6         97.36         97.48        19.65 o                         
  11   2   6          6.23         16.37        10.46 o                         
   1   3   6      22693.04      21174.61       871.05 o                         
   2   3   6         52.90         53.83         5.90 o                         
   3   3   6      12308.87      10836.54       459.21 o                         
   4   3   6        171.94        159.72        14.43 o                         
   5   3   6       2225.85       2054.35        80.24 o                         
   6   3   6          0.73          4.53        11.16 o                         
   7   3   6         45.21         61.43        16.22 o                         
   8   3   6         20.38         35.47        19.28 o                         
   9   3   6        191.35        184.13        22.47 o                         
  10   3   6          4.75         36.61        17.05 o                         
  11   3   6        296.61        238.11        76.08 o                         
   0   4   6       6384.18       5916.76       361.50 o                         
   1   4   6         45.90         26.53         8.63 o                         
   2   4   6       3221.08       2790.41       117.48 o                         
   3   4   6        512.76        511.50        29.08 o                         
   4   4   6         88.04         56.65        11.10 o                         
   5   4   6         80.39         82.88        13.70 o                         
   6   4   6        771.22        781.68        38.36 o                         
   7   4   6          8.39         18.19        16.68 o                         
   8   4   6         94.68         87.94        19.30 o                         
   9   4   6          0.29          8.67        17.63 o                         
  10   4   6         11.75         20.61        15.45 o                         
   1   5   6       1722.60       1697.95        80.66 o                         
   2   5   6        157.68        120.94        13.32 o                         
   3   5   6       1158.79        993.57        41.10 o                         
   4   5   6        169.54        156.29        20.88 o                         
   5   5   6       1074.56        959.84        44.23 o                         
   6   5   6         53.10         45.19        15.96 o                         
   7   5   6         43.43         35.10        21.45 o                         
   8   5   6          7.68         -0.58        18.54 o                         
   9   5   6        440.15        519.70        49.53 o                         
  10   5   6          0.26         -5.21        16.72 o                         
   0   6   6        444.85        420.86        37.23 o                         
   1   6   6        109.78        138.88        20.77 o                         
   2   6   6        730.64        788.49        37.78 o                         
   3   6   6          0.14        -10.79        10.79 o                         
   4   6   6       1879.60       1968.53        95.89 o                         
   5   6   6         21.33          3.55        14.43 o                         
   6   6   6       1891.78       1950.79        87.89 o                         
   7   6   6          0.05          7.33        15.48 o                         
   8   6   6       2035.32       2320.47       143.34 o                         
   9   6   6         17.51         30.10        18.77 o                         
  10   6   6        375.00        415.98        51.21 o                         
   1   7   6        989.75        958.97        53.42 o                         
   2   7   6        345.97        385.37        25.63 o                         
   3   7   6         46.61         14.77        15.42 o                         
   4   7   6         28.24         53.35        23.92 o                         
   5   7   6        453.56        422.76        30.65 o                         
   6   7   6         11.48         -0.08        19.36 o                         
   7   7   6        729.49        786.78        54.52 o                         
   8   7   6         54.21         54.12        17.18 o                         
   9   7   6        244.69        260.85        29.47 o                         
  10   7   6          5.49        -11.79        13.07 o                         
   0   8   6        910.68        822.35        65.25 o                         
   1   8   6        153.63        146.92        20.97 o                         
   2   8   6        733.46        854.24        51.01 o                         
   3   8   6         34.10         23.40        17.43 o                         
   4   8   6       1031.02       1071.08        69.85 o                         
   5   8   6          0.37         18.27        18.94 o                         
   6   8   6       1572.12       1613.77       102.95 o                         
   7   8   6          0.36         36.10        17.35 o                         
   8   8   6        770.74        826.75        76.88 o                         
   9   8   6          9.82         -1.52        11.44 o                         
   1   9   6       2415.50       2583.92       133.34 o                         
   2   9   6         12.25         27.98        20.28 o                         
   3   9   6       1949.31       2219.41       123.11 o                         
   4   9   6         47.54         47.88        43.58 o                         
   5   9   6        325.42        287.58        23.89 o                         
   6   9   6          6.19         -5.04        18.09 o                         
   7   9   6        534.31        547.55        56.40 o                         
   8   9   6          2.65         25.13        16.00 o                         
   9   9   6          8.23          5.66        14.39 o                         
   0  10   6        798.91        600.75        56.90 o                         
   1  10   6          1.83         11.71        20.91 o                         
   2  10   6        481.49        556.95        64.11 o                         
   3  10   6        115.18         91.98        31.61 o                         
   4  10   6          6.56         18.67        19.42 o                         
   5  10   6         12.21         -4.80        26.52 o                         
   6  10   6         51.87         32.13        21.81 o                         
   7  10   6         12.97          4.98        12.36 o                         
   8  10   6        201.33        151.98        36.09 o                         
   1  11   6       1242.91       1312.30       107.27 o                         
   2  11   6          7.64         -6.08        23.96 o                         
   3  11   6        873.68        846.30        94.87 o                         
   4  11   6         24.03         11.77        24.47 o                         
   5  11   6         34.24         36.63        21.27 o                         
   6  11   6          2.51          0.44        15.99 o                         
   7  11   6         22.82         21.66        13.69 o                         
   0  12   6         22.94         62.99        39.06 o                         
   1  12   6         29.16         -1.88        19.79 o                         
   2  12   6         59.84         45.32        31.38 o                         
   3  12   6          1.39         19.55        25.92 o                         
   4  12   6         35.19         34.22        20.39 o                         
   5  12   6          0.02         10.33        15.53 o                         
   6  12   6         20.23         -3.31        17.64 o                         
   1  13   6        508.86        652.34        85.30 o                         
   2  13   6         18.64          1.11        15.57 o                         
   3  13   6        179.52         83.94        17.53 o                         
   4  13   6          0.20        -10.66        12.08 o                         
   5  13   6          9.12         14.82        10.63 o                         
   0  14   6         35.79         39.15        33.61 o                         
   1  14   6          7.85          5.97        19.57 o                         
   2  14   6         10.17         19.97        13.81 o                         
   3  14   6          0.10         -9.46         9.46 o                         
   1   1   7       1434.31       1166.21        44.40 o                         
   2   1   7        631.49        566.13        27.53 o                         
   3   1   7       2342.86       2080.26       107.09 o                         
   4   1   7        741.19        745.23        34.85 o                         
   5   1   7        351.70        362.75        18.35 o                         
   6   1   7        311.48        323.70        21.73 o                         
   7   1   7        151.92        148.52        14.34 o                         
   8   1   7          0.84          0.87        14.65 o                         
   9   1   7         72.36         83.40        19.41 o                         
  10   1   7         15.14         -0.08        15.66 o                         
  11   1   7          0.16         -6.96         8.84 o                         
   0   2   7         19.20          8.86        17.58 o                         
   1   2   7        127.01        122.81         7.63 o                         
   2   2   7        190.31        201.21        12.36 o                         
   3   2   7        965.69        953.29        54.34 o                         
   4   2   7        744.18        594.43        27.43 o                         
   5   2   7        842.95        859.17        35.91 o                         
   6   2   7        422.70        389.94        21.52 o                         
   7   2   7        203.50        200.67        18.32 o                         
   8   2   7        874.03       1022.81        55.82 o                         
   9   2   7         18.75        107.96        30.76 o                         
  10   2   7        252.51        292.10        26.88 o                         
  11   2   7         19.13          8.54         9.65 o                         
   1   3   7         41.43         34.59         7.93 o                         
   2   3   7         10.97         -8.24         8.24 o                         
   3   3   7        209.77        238.16        17.97 o                         
   4   3   7        105.75        107.17        12.16 o                         
   5   3   7         63.46         62.59        12.62 o                         
   6   3   7        123.73        121.11        14.74 o                         
   7   3   7         38.43         33.70        15.96 o                         
   8   3   7          8.37         58.40        17.95 o                         
   9   3   7         88.80         81.51        19.31 o                         
  10   3   7          0.13         19.42        13.98 o                         
   0   4   7        157.89        177.87        19.63 o                         
   1   4   7        308.61        251.32        17.06 o                         
   2   4   7        271.62        254.40        15.85 o                         
   3   4   7        456.29        423.87        21.65 o                         
   4   4   7        123.02        108.07        12.05 o                         
   5   4   7         42.19         21.42        13.49 o                         
   6   4   7         41.71         34.06        15.05 o                         
   7   4   7          2.34         23.74        16.56 o                         
   8   4   7         70.25         53.11        20.22 o                         
   9   4   7         10.03         -0.48        16.42 o                         
  10   4   7         58.45         60.25        15.34 o                         
   1   5   7       8964.69       8527.67       428.44 o                         
   2   5   7        151.91        130.96        12.92 o                         
   3   5   7       3225.10       3117.81       119.02 o                         
   4   5   7        524.49        532.86        28.31 o                         
   5   5   7        455.21        443.27        26.42 o                         
   6   5   7        425.84        535.39        32.24 o                         
   7   5   7        298.55        272.09        28.05 o                         
   8   5   7          7.75          4.87        18.12 o                         
   9   5   7         39.50         27.63        15.72 o                         
  10   5   7         33.70         27.24        15.16 o                         
   0   6   7       1131.73       1177.20        94.88 o                         
   1   6   7          5.33          1.98        15.58 o                         
   2   6   7        664.37        674.13        38.69 o                         
   3   6   7        202.15        217.72        32.73 o                         
   4   6   7         20.03         48.02        16.01 o                         
   5   6   7        189.02        160.26        17.21 o                         
   6   6   7         27.01         37.07        20.27 o                         
   7   6   7         80.82         89.49        18.91 o                         
   8   6   7         27.58         22.02        17.29 o                         
   9   6   7          3.29          9.97        14.35 o                         
  10   6   7          2.56         -1.59        12.60 o                         
   1   7   7         62.78         97.11        19.18 o                         
   2   7   7        228.00        216.16        22.68 o                         
   3   7   7        343.96        372.73        30.52 o                         
   4   7   7         37.41         58.14        19.36 o                         
   5   7   7         90.81         68.05        17.53 o                         
   6   7   7        122.73        123.77        20.86 o                         
   7   7   7        933.56       1136.88        81.72 o                         
   8   7   7          1.24          7.67        16.73 o                         
   9   7   7         32.19         11.37        15.41 o                         
   0   8   7         26.32        -17.95        27.20 o                         
   1   8   7         48.52         35.11        25.39 o                         
   2   8   7        606.88        721.83        44.46 o                         
   3   8   7        304.01        390.34        33.92 o                         
   4   8   7       1449.62       1613.10        96.90 o                         
   5   8   7        222.17        236.99        23.83 o                         
   6   8   7       2489.74       2858.24       190.43 o                         
   7   8   7          1.88         12.99        15.65 o                         
   8   8   7        547.46        745.90        70.52 o                         
   9   8   7         26.32         15.13        10.78 o                         
   1   9   7        288.25        223.46        30.01 o                         
   2   9   7        145.01        151.54        29.52 o                         
   3   9   7         19.43         36.88        22.34 o                         
   4   9   7        293.04        275.16        29.34 o                         
   5   9   7         73.00         78.43        20.58 o                         
   6   9   7          3.13          3.99        18.47 o                         
   7   9   7        213.57        240.54        47.01 o                         
   8   9   7          0.96         15.84        15.32 o                         
   0  10   7        417.98        458.08        64.73 o                         
   1  10   7         66.61         -3.63        22.65 o                         
   2  10   7        815.04        852.26        64.62 o                         
   3  10   7          0.17         -0.35        23.68 o                         
   4  10   7        274.77        271.92        28.30 o                         
   5  10   7         25.11         27.06        22.67 o                         
   6  10   7        131.86        130.92        19.88 o                         
   7  10   7          2.78        -11.16        15.35 o                         
   8  10   7         25.04         18.25         9.28 o                         
   1  11   7       2620.34       2926.49       311.24 o                         
   2  11   7        122.29        128.83        29.83 o                         
   3  11   7        736.03        867.35        84.11 o                         
   4  11   7         53.11         56.53        29.54 o                         
   5  11   7        168.50        155.10        24.25 o                         
   6  11   7         15.84         -7.91        14.48 o                         
   7  11   7         14.97         10.75        19.94 o                         
   0  12   7        376.11        296.49        59.78 o                         
   1  12   7        206.22        190.95        26.63 o                         
   2  12   7        232.43        196.27        33.25 o                         
   3  12   7        117.74        111.05        28.42 o                         
   4  12   7         14.03         30.34        39.22 o                         
   5  12   7         59.88         32.66        16.31 o                         
   6  12   7         73.23         13.59        11.11 o                         
   1  13   7        526.06        741.08        90.48 o                         
   2  13   7         17.95         14.13        17.54 o                         
   3  13   7        222.96        220.66        58.20 o                         
   4  13   7         12.77         10.99        22.89 o                         
   0  14   7         94.54        120.39        33.04 o                         
   1  14   7          0.75          6.36        13.07 o                         
   2  14   7         91.19         36.12        16.54 o                         
   0   0   8        801.69        726.24        59.48 o                         
   1   0   8      12479.21      12258.34       688.75 o                         
   2   0   8       3603.07       2897.83       196.18 o                         
   3   0   8       2192.16       1905.86       131.13 o                         
   4   0   8       6512.91       5939.35       359.51 o                         
   5   0   8        974.53        962.00        64.91 o                         
   6   0   8       3526.14       3785.99       215.48 o                         
   7   0   8        328.28        366.29        32.06 o                         
   8   0   8       1295.59       1371.36        86.15 o                         
   9   0   8        177.53        193.69        26.67 o                         
  10   0   8        743.35        871.92        78.91 o                         
  11   0   8         38.35         30.33        13.22 o                         
   1   1   8         70.39        202.70        13.30 o                         
   2   1   8       1308.21       1309.39        55.99 o                         
   3   1   8       1360.65       1130.49        60.90 o                         
   4   1   8        170.35        122.96        16.85 o                         
   5   1   8        406.41        361.80        18.88 o                         
   6   1   8        156.84        158.66        15.75 o                         
   7   1   8       1087.52       1137.75        49.60 o                         
   8   1   8        219.24        223.26        18.76 o                         
   9   1   8         96.48        101.36        18.65 o                         
  10   1   8         66.36         89.80        17.85 o                         
  11   1   8         74.72        -16.43        16.76 o                         
   0   2   8       2036.74       1776.19       112.95 o                         
   1   2   8        460.98        522.69        23.44 o                         
   2   2   8       2921.05       2383.18        99.72 o                         
   3   2   8        856.96        923.66        41.86 o                         
   4   2   8       1427.25       1208.82        50.75 o                         
   5   2   8         68.67         59.23        12.14 o                         
   6   2   8        351.33        399.24        22.53 o                         
   7   2   8         37.24         18.94        13.67 o                         
   8   2   8        275.24        286.87        24.21 o                         
   9   2   8          0.05         11.52        17.10 o                         
  10   2   8        106.07        129.26        18.24 o                         
   1   3   8      11901.00      10733.78       481.30 o                         
   2   3   8       2856.82       2705.23       114.45 o                         
   3   3   8       4959.72       4484.15       181.82 o                         
   4   3   8       2706.06       2619.78       102.67 o                         
   5   3   8       2053.44       1948.08        80.07 o                         
   6   3   8         31.86         32.10        13.49 o                         
   7   3   8       1127.15       1117.68        55.26 o                         
   8   3   8          0.81          4.27        18.55 o                         
   9   3   8        584.82        708.32        55.57 o                         
  10   3   8         78.10         70.69        15.67 o                         
   0   4   8       1223.09       1276.54        85.23 o                         
   1   4   8        249.20        239.92        19.77 o                         
   2   4   8       1606.61       1613.68        69.61 o                         
   3   4   8       1592.93       1639.16        77.58 o                         
   4   4   8        409.03        450.08        23.49 o                         
   5   4   8        437.41        428.63        24.93 o                         
   6   4   8         31.59         44.08        16.49 o                         
   7   4   8         28.12          1.88        16.93 o                         
   8   4   8        131.30        117.12        22.06 o                         
   9   4   8         28.91         22.48        15.37 o                         
  10   4   8         18.53          2.58        12.59 o                         
   1   5   8       2914.48       3079.38       208.95 o                         
   2   5   8          5.35         32.69        20.07 o                         
   3   5   8        865.31        875.03        46.56 o                         
   4   5   8         84.71         88.61        16.71 o                         
   5   5   8        798.56        874.75        44.57 o                         
   6   5   8        253.85        219.05        19.94 o                         
   7   5   8        330.79        300.11        24.65 o                         
   8   5   8          0.09        -16.17        17.25 o                         
   9   5   8        354.40        339.97        24.24 o                         
  10   5   8         17.80         12.54        13.89 o                         
   0   6   8       1790.56       1862.21       128.42 o                         
   1   6   8        278.01        306.13        23.37 o                         
   2   6   8       2208.29       2257.45       108.61 o                         
   3   6   8        448.58        522.28        37.74 o                         
   4   6   8       1685.06       1704.35        81.54 o                         
   5   6   8        252.91        282.39        22.97 o                         
   6   6   8        664.72        704.72        39.80 o                         
   7   6   8         93.49         91.70        19.47 o                         
   8   6   8        901.34       1007.38        71.82 o                         
   9   6   8         13.74         22.40        18.38 o                         
  10   6   8        165.86        129.92        26.49 o                         
   1   7   8         22.59         28.39        18.13 o                         
   2   7   8        632.50        684.78        48.54 o                         
   3   7   8         27.42         34.50        30.59 o                         
   4   7   8        345.75        422.27        31.41 o                         
   5   7   8         17.85         24.24        20.11 o                         
   6   7   8        239.11        253.23        36.02 o                         
   7   7   8         78.83        103.39        23.21 o                         
   8   7   8         31.26         30.82        17.00 o                         
   9   7   8         37.47         21.09        12.71 o                         
   0   8   8        321.28        373.35        44.31 o                         
   1   8   8        280.57        278.43        28.18 o                         
   2   8   8        794.30        861.31        51.22 o                         
   3   8   8         70.12         88.70        25.76 o                         
   4   8   8        802.39        907.78        56.16 o                         
   5   8   8         26.98         43.66        25.93 o                         
   6   8   8        351.99        429.20        34.97 o                         
   7   8   8         27.33         17.92        22.45 o                         
   8   8   8        207.72        214.24        26.56 o                         
   9   8   8         41.32          5.50        15.76 o                         
   1   9   8        435.58        483.70        37.54 o                         
   2   9   8          7.22         -1.14        39.27 o                         
   3   9   8       1232.47       1417.12        98.35 o                         
   4   9   8        138.35        166.98        30.53 o                         
   5   9   8        250.28        244.73        31.07 o                         
   6   9   8        114.07        107.47        20.88 o                         
   7   9   8        414.54        443.80        45.28 o                         
   8   9   8         86.59         65.80        14.20 o                         
   0  10   8         62.68         23.93        59.15 o                         
   1  10   8          5.55         28.78        25.40 o                         
   2  10   8         28.44         55.85        28.65 o                         
   3  10   8        508.59        572.37        50.66 o                         
   4  10   8          6.82         10.57        22.87 o                         
   5  10   8        174.14        180.69        31.85 o                         
   6  10   8          5.23          5.55        14.60 o                         
   7  10   8        104.76        109.36        18.56 o                         
   1  11   8        396.85        377.05        74.74 o                         
   2  11   8        116.74         98.45        29.14 o                         
   3  11   8        492.15        553.35        59.37 o                         
   4  11   8        175.01        179.21        40.77 o                         
   5  11   8         85.94         77.80        25.61 o                         
   6  11   8         13.52          9.76        12.18 o                         
   0  12   8         40.50         22.00        35.15 o                         
   1  12   8          5.71          3.05        21.09 o                         
   2  12   8        158.59         98.66        31.32 o                         
   3  12   8         29.04         33.59        20.50 o                         
   4  12   8          6.22        -27.38        27.38 o                         
   5  12   8         33.67          5.07        10.51 o                         
   1  13   8         19.71         36.15        20.17 o                         
   2  13   8         38.97         18.48        14.46 o                         
   3  13   8         36.19          4.89        15.97 o                         
   4  13   8         93.28         42.38        13.10 o                         
   0  14   8         74.31         87.78        25.43 o                         
   1  14   8          2.12         -9.74        14.46 o                         
   1   1   9         73.98         81.81        12.84 o                         
   2   1   9         78.50         60.11        12.42 o                         
   3   1   9        205.05        185.72        13.84 o                         
   4   1   9        420.72        386.45        19.96 o                         
   5   1   9         78.33         67.26        12.93 o                         
   6   1   9        208.21        279.95        20.02 o                         
   7   1   9        256.39        262.68        20.03 o                         
   8   1   9         22.37         36.83        15.19 o                         
   9   1   9         34.04         37.57        17.62 o                         
  10   1   9          9.55         -0.74        12.63 o                         
   0   2   9       6283.29       5714.45       351.98 o                         
   1   2   9        347.40        376.78        24.16 o                         
   2   2   9       4281.47       4116.64       185.30 o                         
   3   2   9       1261.88       1209.14        58.20 o                         
   4   2   9        340.36        255.89        18.50 o                         
   5   2   9        122.83        118.54        15.20 o                         
   6   2   9        225.74        222.98        17.27 o                         
   7   2   9        313.80        304.56        27.04 o                         
   8   2   9        244.14        243.51        23.36 o                         
   9   2   9          2.76         12.76        16.12 o                         
  10   2   9         18.02          6.95        13.55 o                         
   1   3   9       1286.60       1324.95        68.91 o                         
   2   3   9         47.64         62.24        11.95 o                         
   3   3   9          3.80         17.18        13.90 o                         
   4   3   9         58.53         23.45        11.75 o                         
   5   3   9         32.84         30.66        13.91 o                         
   6   3   9          0.76          7.47        14.49 o                         
   7   3   9         60.23         64.25        17.18 o                         
   8   3   9         11.25         20.12        18.17 o                         
   9   3   9         24.77         31.32        15.44 o                         
  10   3   9          0.36         -2.82        10.75 o                         
   0   4   9        215.28        204.78        24.92 o                         
   1   4   9        429.91        469.95        37.09 o                         
   2   4   9         11.98         39.19        15.97 o                         
   3   4   9        117.14         93.23        19.48 o                         
   4   4   9         27.14         30.78        14.60 o                         
   5   4   9        596.47        661.39        33.72 o                         
   6   4   9          9.58          1.58        15.27 o                         
   7   4   9          0.89          9.73        18.18 o                         
   8   4   9         43.46         35.79        17.62 o                         
   9   4   9          5.23        -15.40        15.40 o                         
  10   4   9          2.48          4.56        11.83 o                         
   1   5   9        181.81        224.45        28.57 o                         
   2   5   9        697.04        752.55        48.60 o                         
   3   5   9       1485.38       1492.97        72.58 o                         
   4   5   9        555.05        629.98        31.91 o                         
   5   5   9       1810.24       1878.15       104.16 o                         
   6   5   9        381.54        419.30        30.52 o                         
   7   5   9        523.03        524.75        36.38 o                         
   8   5   9          5.71          8.61        16.84 o                         
   9   5   9        203.84        179.28        17.43 o                         
  10   5   9          5.42         32.31        16.55 o                         
   0   6   9        413.72        480.21        46.11 o                         
   1   6   9         97.21         91.65        16.47 o                         
   2   6   9        264.68        257.86        25.33 o                         
   3   6   9        217.12        259.98        29.79 o                         
   4   6   9        118.14        112.79        18.17 o                         
   5   6   9         74.96         89.75        19.82 o                         
   6   6   9        113.39        123.85        20.30 o                         
   7   6   9         15.38          6.69        19.66 o                         
   8   6   9          9.54          7.26        16.37 o                         
   9   6   9          2.27         -3.03        19.12 o                         
   1   7   9         47.09         70.08        17.29 o                         
   2   7   9         51.64         41.79        19.55 o                         
   3   7   9        363.53        337.91        44.65 o                         
   4   7   9        326.37        305.62        25.14 o                         
   5   7   9        194.15        246.25        24.98 o                         
   6   7   9          1.35          3.59        18.42 o                         
   7   7   9         23.66         23.69        20.12 o                         
   8   7   9          0.36         24.08        16.20 o                         
   9   7   9          5.94         12.35         9.45 o                         
   0   8   9       2953.48       3155.36       282.91 o                         
   1   8   9        193.82        147.91        21.74 o                         
   2   8   9       1109.24       1211.59        71.82 o                         
   3   8   9        700.54        873.97        62.70 o                         
   4   8   9        442.70        451.58        33.59 o                         
   5   8   9        363.98        385.83        33.65 o                         
   6   8   9        281.03        295.75        27.76 o                         
   7   8   9          0.79         12.08        17.73 o                         
   8   8   9        128.26         88.70        17.99 o                         
   1   9   9        316.76        291.92        47.29 o                         
   2   9   9        167.09        192.56        29.48 o                         
   3   9   9         34.60         21.95        21.61 o                         
   4   9   9        402.57        551.42        46.56 o                         
   5   9   9          8.65          9.14        21.84 o                         
   6   9   9          0.25         33.18        14.85 o                         
   7   9   9         22.36         41.56        18.12 o                         
   8   9   9          0.12        -10.00        10.00 o                         
   0  10   9       1522.22       1668.78       154.92 o                         
   1  10   9         82.67         89.58        27.76 o                         
   2  10   9        520.06        677.75        84.31 o                         
   3  10   9          0.08        -16.60        20.12 o                         
   4  10   9        118.85        116.29        20.35 o                         
   5  10   9         40.15         30.37        18.90 o                         
   6  10   9        213.18        259.70        31.42 o                         
   7  10   9          0.86         22.58        12.57 o                         
   1  11   9        789.47       1043.71       123.27 o                         
   2  11   9        331.76        354.22        65.78 o                         
   3  11   9        452.24        485.16        78.20 o                         
   4  11   9        173.66        155.50        24.44 o                         
   5  11   9        854.95        819.94        91.22 o                         
   6  11   9         90.93        115.25        70.02 o                         
   0  12   9         36.66         41.70        32.76 o                         
   1  12   9        304.92        316.46        98.90 o                         
   2  12   9         11.72          5.85        15.24 o                         
   3  12   9         69.65         88.58        15.81 o                         
   4  12   9         28.69        -12.08        15.17 o                         
   5  12   9        258.93         75.98        19.39 o                         
   1  13   9        189.48        149.66        28.50 o                         
   2  13   9         18.24         32.20        21.02 o                         
   3  13   9        173.53        121.53        64.85 o                         
   0   0  10       8695.85       7674.38       569.75 o                         
   1   0  10       1203.25       1220.16        79.94 o                         
   2   0  10      10480.48       9433.92       629.31 o                         
   3   0  10         25.32         49.99        15.68 o                         
   4   0  10       1873.43       1835.26       108.92 o                         
   5   0  10       2722.08       2840.70       179.63 o                         
   6   0  10        182.74        175.17        24.41 o                         
   7   0  10          5.56         -6.57        21.89 o                         
   8   0  10        184.06        247.49        27.55 o                         
   9   0  10         21.00         76.32        50.08 o                         
  10   0  10        204.18        170.43        27.57 o                         
   1   1  10       2166.31       1867.51       101.25 o                         
   2   1  10        432.48        463.33        30.60 o                         
   3   1  10       2310.04       2105.70       102.74 o                         
   4   1  10        340.95        334.69        19.65 o                         
   5   1  10        451.08        471.71        26.63 o                         
   6   1  10        157.49        153.57        16.88 o                         
   7   1  10        225.57        230.56        19.36 o                         
   8   1  10         17.20         18.49        14.77 o                         
   9   1  10         18.57         21.18        14.46 o                         
  10   1  10          2.18         13.23        11.52 o                         
   0   2  10        272.17        255.57        25.53 o                         
   1   2  10         72.72         58.45        12.78 o                         
   2   2  10       1878.38       1812.47       112.12 o                         
   3   2  10        269.20        228.64        18.77 o                         
   4   2  10        831.07        801.82        38.43 o                         
   5   2  10         47.41         33.65        13.31 o                         
   6   2  10        922.31        988.16        49.76 o                         
   7   2  10         66.98         53.01        16.04 o                         
   8   2  10        365.14        411.02        29.43 o                         
   9   2  10          5.16         -1.24        13.56 o                         
  10   2  10         30.75         27.58        11.58 o                         
   1   3  10       1035.76       1015.33        66.79 o                         
   2   3  10         72.71         43.05        14.17 o                         
   3   3  10       3453.49       3422.63       162.46 o                         
   4   3  10        861.83        946.12        49.82 o                         
   5   3  10       2146.70       2429.39       107.22 o                         
   6   3  10        334.52        362.44        25.25 o                         
   7   3  10       3560.60       4182.48       211.45 o                         
   8   3  10         19.12         17.38        17.36 o                         
   9   3  10        615.10        699.57        46.84 o                         
  10   3  10         66.31         36.59        12.06 o                         
   0   4  10       1202.56       1135.69        88.56 o                         
   1   4  10        386.98        398.53        28.50 o                         
   2   4  10        754.48        856.19        51.05 o                         
   3   4  10        598.07        583.83        37.68 o                         
   4   4  10         96.36        144.99        19.03 o                         
   5   4  10        653.75        725.71        43.58 o                         
   6   4  10       1017.79       1119.35        57.33 o                         
   7   4  10         21.60         10.83        17.86 o                         
   8   4  10        521.61        593.45        40.48 o                         
   9   4  10          3.24        -11.70        14.41 o                         
   1   5  10       1481.60       1546.26        90.85 o                         
   2   5  10          9.77         -8.96        18.71 o                         
   3   5  10       1256.64       1306.16        71.50 o                         
   4   5  10        255.81        228.99        21.06 o                         
   5   5  10        301.48        349.46        25.73 o                         
   6   5  10         29.63         14.41        16.17 o                         
   7   5  10        769.80        913.33        59.29 o                         
   8   5  10          1.01          5.26        16.57 o                         
   9   5  10        148.32         83.15        13.85 o                         
   0   6  10       1958.26       2207.64       166.59 o                         
   1   6  10         14.06        -15.22        15.22 o                         
   2   6  10       4940.56       5638.46       345.05 o                         
   3   6  10        131.61        196.28        22.83 o                         
   4   6  10        791.49        826.74        47.94 o                         
   5   6  10         39.96         72.05        23.67 o                         
   6   6  10        400.72        356.19        30.49 o                         
   7   6  10         35.87         19.77        19.79 o                         
   8   6  10        185.21        165.96        21.87 o                         
   9   6  10          7.73         27.53        11.69 o                         
   1   7  10        460.93        542.56        31.73 o                         
   2   7  10        248.31        284.56        26.29 o                         
   3   7  10        462.05        419.42        32.04 o                         
   4   7  10        240.37        248.66        31.44 o                         
   5   7  10        152.55        139.79        25.23 o                         
   6   7  10         82.91         72.98        23.36 o                         
   7   7  10         26.48         62.03        21.58 o                         
   8   7  10          8.07         13.97        13.07 o                         
   9   7  10         81.87         82.51        24.07 o                         
   0   8  10        697.85        649.07        76.45 o                         
   1   8  10         27.03         33.09        22.47 o                         
   2   8  10       1153.00       1248.83        99.95 o                         
   3   8  10         25.13         11.74        21.88 o                         
   4   8  10        289.49        253.37        24.98 o                         
   5   8  10        161.26        199.85        29.49 o                         
   6   8  10         36.10         46.73        17.85 o                         
   7   8  10          0.91         16.36        16.09 o                         
   8   8  10         45.05         32.80        13.12 o                         
   1   9  10        120.49        119.89        35.62 o                         
   2   9  10         24.51         25.90        25.73 o                         
   3   9  10        483.17        545.34        39.26 o                         
   4   9  10          2.58         40.38        18.31 o                         
   5   9  10         41.29         59.53        23.37 o                         
   6   9  10          0.56          3.30        15.23 o                         
   7   9  10        359.08        350.76        44.87 o                         
   0  10  10        357.22        342.48        75.78 o                         
   1  10  10          1.64        -17.42        47.33 o                         
   2  10  10        163.63         90.22        54.40 o                         
   3  10  10        191.02        196.09        26.01 o                         
   4  10  10         28.49         57.76        20.92 o                         
   5  10  10          1.97         23.24        16.37 o                         
   6  10  10         27.57         46.55        23.70 o                         
   7  10  10         27.22         16.19        13.39 o                         
   1  11  10          7.46         10.04        40.08 o                         
   2  11  10         10.46         29.72        22.80 o                         
   3  11  10        233.55        197.68        34.49 o                         
   4  11  10         11.27          4.71        23.58 o                         
   5  11  10        211.68        115.77        15.40 o                         
   0  12  10         32.18         41.01        29.50 o                         
   1  12  10          7.25          4.05        14.66 o                         
   2  12  10        135.40        123.49        16.94 o                         
   3  12  10          8.08         20.21        16.33 o                         
   4  12  10         46.12          6.03        12.32 o                         
   1  13  10         39.53          9.33        15.27 o                         
   2  13  10         11.17         23.54        22.38 o                         
   1   1  11        132.08         84.53        13.82 o                         
   2   1  11         54.79         30.86        13.14 o                         
   3   1  11         64.40         94.06        14.65 o                         
   4   1  11         10.11         18.70        16.10 o                         
   5   1  11        141.75        136.19        15.26 o                         
   6   1  11         24.01         28.27        15.05 o                         
   7   1  11        587.71        609.65        31.70 o                         
   8   1  11          0.67         21.68        16.53 o                         
   9   1  11        128.26         91.20        16.67 o                         
  10   1  11          0.50        -15.68        15.68 o                         
   0   2  11       1855.08       1654.27       127.01 o                         
   1   2  11         49.42         46.28        13.09 o                         
   2   2  11       2889.66       2654.17       132.61 o                         
   3   2  11         97.52         91.39        15.31 o                         
   4   2  11        426.01        435.89        27.01 o                         
   5   2  11        324.44        347.72        22.83 o                         
   6   2  11         48.51         47.30        16.15 o                         
   7   2  11          1.81        -14.96        14.96 o                         
   8   2  11         20.42         21.86        17.82 o                         
   9   2  11          0.22        -11.16        11.81 o                         
  10   2  11          9.32        -21.94        21.94 o                         
   1   3  11         21.78         22.45        14.85 o                         
   2   3  11        141.31        109.53        18.83 o                         
   3   3  11          4.67         18.90        16.72 o                         
   4   3  11        179.31        178.92        18.17 o                         
   5   3  11        153.89        167.40        20.46 o                         
   6   3  11          6.09         26.87        16.95 o                         
   7   3  11         59.39         53.49        18.05 o                         
   8   3  11          2.41         -0.16        16.14 o                         
   9   3  11          2.33         23.65        11.92 o                         
   0   4  11        975.62        835.35        56.83 o                         
   1   4  11        119.58        116.51        17.93 o                         
   2   4  11        291.00        313.15        26.20 o                         
   3   4  11          5.98         -4.31        17.20 o                         
   4   4  11         47.73         65.65        16.76 o                         
   5   4  11        115.24        115.66        18.04 o                         
   6   4  11        158.55        123.77        19.29 o                         
   7   4  11          0.24          2.05        16.94 o                         
   8   4  11         59.50         73.96        15.70 o                         
   9   4  11          2.62         21.81        13.53 o                         
   1   5  11         53.72         87.54        18.26 o                         
   2   5  11         26.18         40.66        18.78 o                         
   3   5  11        167.54        169.19        22.55 o                         
   4   5  11          3.37         11.94        18.25 o                         
   5   5  11       1439.49       1651.80       113.07 o                         
   6   5  11         12.69         14.51        17.28 o                         
   7   5  11        883.74       1072.76        71.08 o                         
   8   5  11          8.22          4.19        15.30 o                         
   9   5  11        559.63        522.00        67.79 o                         
   0   6  11        221.98        175.31        33.57 o                         
   1   6  11        146.82        171.44        21.57 o                         
   2   6  11        318.88        327.67        28.00 o                         
   3   6  11         57.11         48.69        19.99 o                         
   4   6  11        119.24        108.80        22.10 o                         
   5   6  11         62.84         56.73        22.58 o                         
   6   6  11         18.79         15.67        21.43 o                         
   7   6  11         18.60         -2.27        20.07 o                         
   8   6  11         88.62         78.92        15.76 o                         
   9   6  11          7.09          2.76         9.41 o                         
   1   7  11       1126.73       1089.38        62.05 o                         
   2   7  11          1.35        -18.10        18.10 o                         
   3   7  11         77.37         32.88        20.26 o                         
   4   7  11         94.47         88.68        21.59 o                         
   5   7  11         46.07         23.23        22.58 o                         
   6   7  11         62.57         96.21        22.29 o                         
   7   7  11          6.58         -2.06        16.34 o                         
   8   7  11          0.46         15.24        11.43 o                         
   0   8  11       5645.47       5936.66       563.23 o                         
   1   8  11         96.19        134.89        47.36 o                         
   2   8  11       1073.97       1097.14        80.90 o                         
   3   8  11          0.51         15.40        18.85 o                         
   4   8  11       1024.36       1215.39        98.12 o                         
   5   8  11         53.97         57.59        23.44 o                         
   6   8  11          9.81         12.54        18.73 o                         
   7   8  11          2.02         -9.91        12.59 o                         
   8   8  11         10.85          8.71        35.80 o                         
   1   9  11        559.93        601.81       174.72 o                         
   2   9  11         13.22          1.05        26.37 o                         
   3   9  11         28.73         24.85        19.84 o                         
   4   9  11          2.68          5.26        24.98 o                         
   5   9  11          9.33         14.31        19.42 o                         
   6   9  11          5.79          5.82        16.71 o                         
   7   9  11        146.73        109.94        38.63 o                         
   0  10  11        293.88        251.95        63.89 o                         
   1  10  11          6.95        -37.13        43.99 o                         
   2  10  11         72.57         46.80        21.28 o                         
   3  10  11          0.22        -10.87        17.02 o                         
   4  10  11        351.87        339.50        37.04 o                         
   5  10  11         64.45         31.04        11.81 o                         
   6  10  11         73.48         26.33        19.76 o                         
   1  11  11         35.46         22.54        26.75 o                         
   2  11  11          1.63         -2.00        17.80 o                         
   3  11  11         66.26         16.93        17.18 o                         
   4  11  11         56.20          9.85        13.39 o                         
   0  12  11        276.51        245.38        82.47 o                         
   1  12  11         16.32        -10.30        13.77 o                         
   2  12  11        143.00         87.85        15.82 o                         
   3  12  11          0.08         22.09        20.72 o                         
   4  12  11         59.90         26.52        16.63 o                         
   1  13  11        103.94         58.44        22.18 o                         
   0   0  12      14918.70      15355.14      1313.60 o                         
   1   0  12        181.97        166.18        22.00 o                         
   2   0  12       8347.92       8329.44       555.19 o                         
   3   0  12        150.95        195.29        26.14 o                         
   4   0  12       1317.01       1470.72       105.46 o                         
   5   0  12         17.76        -20.94        20.94 o                         
   6   0  12        348.20        339.40        34.06 o                         
   7   0  12         18.59         21.79        20.63 o                         
   8   0  12        259.71        265.05        37.99 o                         
   9   0  12         77.82         17.10        29.64 o                         
   1   1  12       2744.69       2705.06       118.64 o                         
   2   1  12        164.16        197.10        16.62 o                         
   3   1  12       1962.60       2011.40        94.39 o                         
   4   1  12         46.83         47.91        16.46 o                         
   5   1  12         29.13          6.62        14.14 o                         
   6   1  12        170.62        178.92        17.78 o                         
   7   1  12         87.96         75.00        16.44 o                         
   8   1  12         22.16         16.03        14.89 o                         
   9   1  12         48.30         10.51        19.24 o                         
   0   2  12        733.30        658.34        45.31 o                         
   1   2  12         98.40         95.19        15.03 o                         
   2   2  12       1126.71       1112.97        56.90 o                         
   3   2  12         43.72         62.53        15.93 o                         
   4   2  12         57.81         68.66        16.46 o                         
   5   2  12          3.12        -11.61        14.59 o                         
   6   2  12        377.50        406.51        26.13 o                         
   7   2  12          7.29          0.82        16.83 o                         
   8   2  12        389.26        371.25        29.28 o                         
   9   2  12          7.02        -11.81        13.09 o                         
   1   3  12         49.35         49.14        15.23 o                         
   2   3  12         10.20         17.61        17.71 o                         
   3   3  12       1603.02       1758.41        96.04 o                         
   4   3  12        246.64        273.46        23.81 o                         
   5   3  12       1427.86       1557.96        78.06 o                         
   6   3  12         39.98        101.35        18.74 o                         
   7   3  12       1683.25       2128.67       114.64 o                         
   8   3  12          0.42          5.54        13.67 o                         
   9   3  12        444.72        417.81        71.94 o                         
   0   4  12       4151.10       4295.12       447.52 o                         
   1   4  12        194.99        191.74        26.85 o                         
   2   4  12         26.59          1.29        18.89 o                         
   3   4  12        303.89        353.62        30.24 o                         
   4   4  12         26.15         17.37        17.27 o                         
   5   4  12          9.90         -0.32        17.55 o                         
   6   4  12        974.77       1029.94        74.22 o                         
   7   4  12          0.24        -13.65        18.30 o                         
   8   4  12        252.97        287.34        32.71 o                         
   9   4  12          5.04          4.57         9.60 o                         
   1   5  12         54.19         44.06        16.48 o                         
   2   5  12         15.31         25.40        18.50 o                         
   3   5  12        994.94       1128.92        62.90 o                         
   4   5  12         30.39         26.19        20.27 o                         
   5   5  12        700.39        807.68        51.13 o                         
   6   5  12         28.32         16.01        22.74 o                         
   7   5  12        339.93        333.66        45.30 o                         
   8   5  12          0.22         25.62        14.29 o                         
   9   5  12         26.66         10.55        12.74 o                         
   0   6  12       1162.17       1182.21       109.80 o                         
   1   6  12        325.47        325.96        37.49 o                         
   2   6  12       3378.44       3844.51       206.31 o                         
   3   6  12          1.95         -2.30        19.76 o                         
   4   6  12        323.25        370.01        30.91 o                         
   5   6  12         94.04         69.97        24.17 o                         
   6   6  12        377.36        391.95        36.30 o                         
   7   6  12          0.08         16.64        16.16 o                         
   8   6  12         52.10         40.81        15.38 o                         
   1   7  12       1227.22       1356.07        79.36 o                         
   2   7  12        170.64        124.06        33.67 o                         
   3   7  12        239.88        231.79        28.22 o                         
   4   7  12         19.29         10.25        19.36 o                         
   5   7  12        150.43        109.89        26.67 o                         
   6   7  12         48.94         39.26        17.84 o                         
   7   7  12         29.35         30.97        18.72 o                         
   8   7  12         11.25         -9.28        10.65 o                         
   0   8  12       2208.71       2355.37       219.25 o                         
   1   8  12         32.39         74.31        28.21 o                         
   2   8  12        971.35       1034.24        88.62 o                         
   3   8  12          3.83        -11.18        33.81 o                         
   4   8  12        106.26        102.57        25.23 o                         
   5   8  12          8.77         -3.21        21.51 o                         
   6   8  12         48.01         24.09        17.38 o                         
   7   8  12          3.17         -5.07        13.05 o                         
   1   9  12        239.50        253.74        68.31 o                         
   2   9  12          0.15         -0.85        25.54 o                         
   3   9  12        277.72        301.14        33.08 o                         
   4   9  12         61.95         55.01        21.23 o                         
   5   9  12         99.56         76.56        21.07 o                         
   6   9  12          7.38          0.28        15.05 o                         
   0  10  12        116.16        108.27        50.50 o                         
   1  10  12         33.66         62.57        33.74 o                         
   2  10  12        177.02        140.15        23.90 o                         
   3  10  12         57.57         40.88        28.44 o                         
   4  10  12         16.83         42.82        17.73 o                         
   5  10  12         31.50          6.32        15.80 o                         
   6  10  12         18.22          5.61        11.53 o                         
   1  11  12         24.19         28.11        18.93 o                         
   2  11  12          8.32         16.26        16.01 o                         
   3  11  12        155.13        111.22        23.08 o                         
   4  11  12         54.95         12.08        30.90 o                         
   5  11  12        105.97         40.61        14.32 o                         
   0  12  12         23.55         14.70        15.54 o                         
   1  12  12          0.49         -4.91        10.90 o                         
   2  12  12         63.66         10.05        19.17 o                         
   3  12  12          1.12          3.96        12.38 o                         
   1   1  13         28.58         38.03        17.25 o                         
   2   1  13        412.85        446.25        27.44 o                         
   3   1  13         37.41          3.09        17.77 o                         
   4   1  13        317.50        352.75        25.10 o                         
   5   1  13         53.94         45.38        17.68 o                         
   6   1  13          3.05         -6.83        15.41 o                         
   7   1  13        136.68        109.78        18.07 o                         
   8   1  13          4.36         -1.25        12.15 o                         
   9   1  13         46.95         47.79        19.87 o                         
   0   2  13         27.22          4.30        23.00 o                         
   1   2  13        283.40        285.15        25.86 o                         
   2   2  13       1069.12       1096.30        60.69 o                         
   3   2  13        461.23        555.08        32.71 o                         
   4   2  13        264.38        302.05        24.61 o                         
   5   2  13         34.20         49.91        17.93 o                         
   6   2  13        269.69        210.64        21.00 o                         
   7   2  13         24.98         22.73        15.82 o                         
   8   2  13          1.20         17.04        13.84 o                         
   9   2  13          4.08          1.91        18.88 o                         
   1   3  13         41.48         38.07        16.41 o                         
   2   3  13          5.22          4.54        17.61 o                         
   3   3  13          6.33         15.22        18.20 o                         
   4   3  13         21.01         16.15        18.41 o                         
   5   3  13         42.67         13.51        18.40 o                         
   6   3  13         32.24         22.64        17.56 o                         
   7   3  13          0.94          8.60        18.69 o                         
   8   3  13         12.35         14.39        13.27 o                         
   9   3  13          3.71         16.36        22.12 o                         
   0   4  13        526.02        514.64        51.32 o                         
   1   4  13        109.30        125.29        17.05 o                         
   2   4  13         31.57         56.77        19.75 o                         
   3   4  13        148.97        140.43        22.32 o                         
   4   4  13          2.97          5.86        20.64 o                         
   5   4  13        132.95        157.93        28.29 o                         
   6   4  13         82.62         47.29        21.46 o                         
   7   4  13          0.00         -7.25        16.52 o                         
   8   4  13         10.43         15.85        15.49 o                         
   1   5  13        501.32        504.33        41.86 o                         
   2   5  13        433.37        491.05        32.95 o                         
   3   5  13        180.38        163.03        23.67 o                         
   4   5  13         91.13         99.34        20.27 o                         
   5   5  13        317.50        280.15        42.09 o                         
   6   5  13         31.62          8.20        20.71 o                         
   7   5  13        370.75        443.62        59.55 o                         
   8   5  13         14.78         19.43        15.34 o                         
   0   6  13        439.83        474.31        58.86 o                         
   1   6  13        129.35        122.16        22.74 o                         
   2   6  13         13.91          3.83        23.90 o                         
   3   6  13          7.46         -9.86        17.07 o                         
   4   6  13         67.12          9.05        26.84 o                         
   5   6  13         27.68         45.51        23.20 o                         
   6   6  13          7.19         23.01        21.33 o                         
   7   6  13          3.24          2.72        16.58 o                         
   8   6  13         23.49          3.90        13.65 o                         
   1   7  13        846.42        897.47        69.03 o                         
   2   7  13          0.11          0.41        21.56 o                         
   3   7  13        168.27        131.45        24.35 o                         
   4   7  13        122.54        112.27        22.00 o                         
   5   7  13         10.10          0.87        18.55 o                         
   6   7  13         33.04         32.54        15.44 o                         
   7   7  13          6.31          3.04        15.42 o                         
   0   8  13       2363.44       2907.98       517.30 o                         
   1   8  13         14.03         -8.52        27.09 o                         
   2   8  13        637.15        723.69        79.19 o                         
   3   8  13        372.84        440.79        43.96 o                         
   4   8  13        900.94       1153.28       107.65 o                         
   5   8  13         37.03         29.43        20.45 o                         
   6   8  13         36.98         43.76        18.58 o                         
   7   8  13         21.82          1.30        15.73 o                         
   1   9  13        104.55         95.29        37.72 o                         
   2   9  13         25.14         -9.37        44.56 o                         
   3   9  13         37.82          5.93        25.96 o                         
   4   9  13        163.77        156.67        29.44 o                         
   5   9  13          7.40         19.23        18.84 o                         
   0  10  13         18.67         69.39        42.57 o                         
   1  10  13          1.19          6.99        28.07 o                         
   2  10  13         44.48         45.45        18.36 o                         
   3  10  13         63.25         54.81        38.14 o                         
   4  10  13        165.99        113.12        26.62 o                         
   5  10  13         24.10         14.28        19.21 o                         
   1  11  13         21.37          8.01        15.66 o                         
   2  11  13         41.36         27.02        19.61 o                         
   3  11  13         66.53         37.78        45.74 o                         
   4  11  13         10.65         10.62        17.03 o                         
   0  12  13        168.08        135.50        84.89 o                         
   1  12  13         31.91          8.45        18.07 o                         
   2  12  13         14.24          3.90        17.93 o                         
   0   0  14       3884.44       3924.63       416.50 o                         
   1   0  14        222.09        242.65        49.11 o                         
   2   0  14       1151.75       1181.90        96.09 o                         
   3   0  14        225.72        216.08        37.53 o                         
   4   0  14       1859.04       2037.97       143.20 o                         
   5   0  14       1117.27       1395.24       102.40 o                         
   6   0  14        272.86        319.80        36.79 o                         
   7   0  14         97.65        152.47        34.29 o                         
   8   0  14        241.96        182.38        32.52 o                         
   9   0  14         42.73         27.87        24.78 o                         
   1   1  14        430.28        366.63        26.49 o                         
   2   1  14        563.90        561.14        44.27 o                         
   3   1  14        207.38        224.40        21.52 o                         
   4   1  14        150.46        163.47        20.58 o                         
   5   1  14        226.82        254.37        24.37 o                         
   6   1  14        334.39        402.37        30.56 o                         
   7   1  14         66.98         71.12        20.14 o                         
   8   1  14         47.11         51.62        25.82 o                         
   9   1  14         36.21         24.55        25.98 o                         
   0   2  14        376.92        365.67        42.63 o                         
   1   2  14         55.08         36.91        16.46 o                         
   2   2  14        189.66        173.58        20.30 o                         
   3   2  14        160.73        140.68        21.59 o                         
   4   2  14        573.66        488.99        44.58 o                         
   5   2  14         12.93          0.26        19.91 o                         
   6   2  14        156.27        186.32        27.18 o                         
   7   2  14          0.47          3.68        17.27 o                         
   8   2  14         77.96         51.32        17.11 o                         
   1   3  14       1106.13       1291.22        73.53 o                         
   2   3  14         57.65         70.84        22.24 o                         
   3   3  14        684.77        864.70        53.51 o                         
   4   3  14        744.64        800.33        59.76 o                         
   5   3  14        916.43       1058.09        88.90 o                         
   6   3  14        103.20         93.92        22.27 o                         
   7   3  14        450.34        573.64        53.18 o                         
   8   3  14          3.81         -1.06        13.46 o                         
   0   4  14         76.53         62.69        30.61 o                         
   1   4  14          0.31        -18.38        18.38 o                         
   2   4  14        248.54        242.30        22.88 o                         
   3   4  14        996.78        944.66       103.82 o                         
   4   4  14         17.06         38.06        21.77 o                         
   5   4  14        233.11        247.23        38.09 o                         
   6   4  14         86.93         87.95        27.55 o                         
   7   4  14          2.78          7.51        20.94 o                         
   8   4  14         22.59          5.00        11.67 o                         
   1   5  14        879.74        953.23        57.51 o                         
   2   5  14          3.43         41.28        32.28 o                         
   3   5  14        141.91        127.79        27.13 o                         
   4   5  14        125.79        113.93        23.46 o                         
   5   5  14        245.73        362.86        64.46 o                         
   6   5  14          5.77         -7.98        20.33 o                         
   7   5  14        122.93        149.85        21.51 o                         
   8   5  14          1.38         -8.97        11.13 o                         
   0   6  14        510.22        731.57        79.32 o                         
   1   6  14        136.39        149.73        28.75 o                         
   2   6  14        952.54       1163.84       101.14 o                         
   3   6  14         24.74         48.16        24.54 o                         
   4   6  14        426.01        465.03        40.68 o                         
   5   6  14        118.80        171.95        25.82 o                         
   6   6  14        453.25        661.58        51.60 o                         
   7   6  14         15.03          3.08        16.51 o                         
   1   7  14         11.04         75.59        28.26 o                         
   2   7  14        272.76        335.71        36.56 o                         
   3   7  14         25.21         50.19        23.96 o                         
   4   7  14        213.08        255.40        28.71 o                         
   5   7  14         85.07         63.16        20.24 o                         
   6   7  14        139.42        118.83        21.89 o                         
   7   7  14         13.98         -7.37        10.65 o                         
   0   8  14        182.95        113.33        39.80 o                         
   1   8  14         43.45         19.25        26.42 o                         
   2   8  14         94.61         76.26        28.96 o                         
   3   8  14         42.37         51.43        29.38 o                         
   4   8  14        389.61        386.12        68.12 o                         
   5   8  14        105.34         82.46        24.80 o                         
   6   8  14         88.67         42.44        11.89 o                         
   2   9  14          2.72         -4.53        22.34 o                         
   3   9  14        134.97        154.43        34.39 o                         
   4   9  14         26.89         29.78        17.32 o                         
   5   9  14         52.87         32.49        15.54 o                         
   0  10  14         63.60         38.04        35.77 o                         
   1  10  14          5.61         25.00        16.24 o                         
   2  10  14         36.21         17.61        22.23 o                         
   3  10  14         76.61         81.05        47.89 o                         
   4  10  14          2.52          6.26        12.80 o                         
   1  11  14        182.42        135.29        23.08 o                         
   2  11  14          4.37         -2.48        11.44 o                         
   3  11  14         80.91         45.31        17.09 o                         
   1   1  15        231.11        245.31        28.15 o                         
   2   1  15          1.29         -3.51        19.99 o                         
   3   1  15         53.50         49.25        23.84 o                         
   4   1  15         67.76         57.24        21.79 o                         
   5   1  15         15.39         19.10        21.18 o                         
   6   1  15         32.94         39.09        19.21 o                         
   7   1  15         19.02         35.32        20.19 o                         
   8   1  15         30.37         10.46        15.00 o                         
   0   2  15         27.50         24.03        31.46 o                         
   1   2  15          1.14         -2.13        18.69 o                         
   2   2  15        387.44        316.50        28.98 o                         
   3   2  15         54.71         86.41        20.68 o                         
   4   2  15         96.09        104.98        21.23 o                         
   5   2  15         37.96         49.41        21.54 o                         
   6   2  15        658.55        830.41        59.20 o                         
   7   2  15         45.19         29.10        17.41 o                         
   8   2  15        188.79         65.76        23.11 o                         
   1   3  15         34.81         10.86        18.63 o                         
   2   3  15         10.08         10.82        24.35 o                         
   3   3  15          3.70          1.25        20.26 o                         
   4   3  15          9.51         36.64        21.31 o                         
   5   3  15         21.63         17.03        20.85 o                         
   6   3  15          2.05         -2.86        24.13 o                         
   7   3  15         29.14         27.68        17.58 o                         
   8   3  15         20.90         -1.56        16.77 o                         
   0   4  15         57.89         99.87        44.52 o                         
   1   4  15         25.70         11.53        26.95 o                         
   2   4  15        160.98        149.62        22.61 o                         
   3   4  15         19.57         24.69        23.33 o                         
   4   4  15         76.44         51.42        22.07 o                         
   5   4  15         76.69         82.45        22.94 o                         
   6   4  15          1.53          5.05        20.03 o                         
   7   4  15          6.36        -10.17        15.26 o                         
   8   4  15          1.41         -2.52        14.66 o                         
   1   5  15        457.46        496.00        38.16 o                         
   2   5  15        122.80        126.66        27.00 o                         
   3   5  15        549.34        655.37        43.83 o                         
   4   5  15        111.45        165.89        24.30 o                         
   5   5  15         70.16         88.18        35.20 o                         
   6   5  15         42.42         75.32        17.28 o                         
   7   5  15         11.02          0.16        12.54 o                         
   0   6  15         14.87         39.01        37.08 o                         
   1   6  15         17.67         15.84        26.61 o                         
   2   6  15         12.49          9.75        22.43 o                         
   3   6  15          1.45          4.81        24.43 o                         
   4   6  15          5.76         11.34        21.44 o                         
   5   6  15          6.56          2.49        18.52 o                         
   6   6  15         32.80         14.83        14.08 o                         
   7   6  15          1.84         -4.10         9.65 o                         
   1   7  15         13.57         -7.15        26.73 o                         
   2   7  15         55.44         79.98        29.08 o                         
   3   7  15        138.11        111.82        23.07 o                         
   4   7  15         60.12         54.13        23.00 o                         
   5   7  15         12.82          9.92        16.61 o                         
   6   7  15         29.59         25.98        15.36 o                         
   0   8  15        212.17        159.88        48.87 o                         
   1   8  15         39.11         -3.62        67.71 o                         
   2   8  15        110.54         99.60        35.10 o                         
   3   8  15        296.38        315.46        67.43 o                         
   4   8  15        180.79        143.52        30.78 o                         
   5   8  15         95.33         59.44        19.50 o                         
   1   9  15         24.28         20.35        27.05 o                         
   2   9  15         59.55         25.34        25.22 o                         
   3   9  15         12.17         20.73        21.58 o                         
   4   9  15         63.93         44.43        20.60 o                         
   0  10  15         81.71         53.01        30.34 o                         
   1  10  15         11.50         10.77        19.59 o                         
   2  10  15        134.33         58.87        21.85 o                         
   3  10  15          2.58         -3.75        22.39 o                         
   1  11  15        288.43        221.78        42.36 o                         
   0   0  16         28.48         64.99        59.52 o                         
   1   0  16        225.01        221.21        50.86 o                         
   2   0  16         34.27         10.32        31.97 o                         
   3   0  16        251.88        260.92        65.31 o                         
   4   0  16       1292.33       1535.20       171.96 o                         
   5   0  16         15.20         13.53        34.45 o                         
   6   0  16        816.27       1016.30       194.85 o                         
   7   0  16         17.67         23.37        24.11 o                         
   8   0  16        415.82        434.20        72.60 o                         
   1   1  16         21.66         32.81        80.71 o                         
   2   1  16        104.06         84.65        24.86 o                         
   3   1  16         43.69         34.89        23.40 o                         
   4   1  16         22.84         11.97        21.94 o                         
   5   1  16        189.14        196.17        25.83 o                         
   6   1  16         18.65         32.65        20.90 o                         
   7   1  16        149.65        147.62        24.59 o                         
   8   1  16         15.82         23.78        19.84 o                         
   0   2  16        654.63        710.47        77.27 o                         
   1   2  16          1.39         21.76        23.31 o                         
   2   2  16        184.26        223.50        26.25 o                         
   3   2  16         14.56         15.67        27.49 o                         
   4   2  16        259.44        224.76        28.05 o                         
   5   2  16          8.86         32.95        20.96 o                         
   6   2  16         45.98         55.31        20.56 o                         
   7   2  16          0.07         -2.60        18.89 o                         
   8   2  16         24.08         48.18        27.19 o                         
   1   3  16       2711.10       3462.05       211.93 o                         
   2   3  16        179.92        207.82        24.24 o                         
   3   3  16        638.29        721.22        66.28 o                         
   4   3  16         45.16         50.55        22.74 o                         
   5   3  16        194.17        175.66        29.60 o                         
   6   3  16          0.84          5.56        17.04 o                         
   7   3  16         24.26         17.51        16.56 o                         
   0   4  16        921.15       1026.59        99.85 o                         
   1   4  16         12.73        -18.71        22.44 o                         
   2   4  16        448.33        481.70        35.91 o                         
   3   4  16         34.35          1.79        19.06 o                         
   4   4  16         47.64         32.35        18.42 o                         
   5   4  16         10.53          5.01        17.67 o                         
   6   4  16          5.80          9.65        17.08 o                         
   7   4  16         13.66         17.95        13.76 o                         
   1   5  16        540.94        724.16        71.58 o                         
   2   5  16         19.77         38.27        22.73 o                         
   3   5  16        167.97        174.88        28.98 o                         
   4   5  16          9.97         29.78        21.19 o                         
   5   5  16        223.13        287.76        26.09 o                         
   6   5  16         13.14         -3.68        20.02 o                         
   7   5  16         31.14         21.16        14.76 o                         
   0   6  16         95.06        142.20        43.58 o                         
   1   6  16          2.69          3.51        26.10 o                         
   2   6  16        180.64        223.81        34.03 o                         
   3   6  16         21.05         42.10        20.34 o                         
   4   6  16        338.80        392.46        46.27 o                         
   5   6  16          9.03          1.11        14.78 o                         
   6   6  16        361.49        424.11        49.97 o                         
   1   7  16        108.89        115.25        26.72 o                         
   2   7  16          7.37          6.13        23.61 o                         
   3   7  16         11.04         -6.62        23.17 o                         
   4   7  16         12.52         37.29        23.01 o                         
   5   7  16         67.86         30.26        15.68 o                         
   6   7  16         23.13         -0.79        12.78 o                         
   0   8  16         27.75         34.58        42.48 o                         
   1   8  16         18.10         21.86        28.98 o                         
   2   8  16         11.17          6.72        26.88 o                         
   3   8  16         10.00          6.51        29.58 o                         
   4   8  16        138.72         98.39        21.55 o                         
   5   8  16          0.50          6.60        14.54 o                         
   1   9  16         92.84         38.96        22.59 o                         
   2   9  16         20.60         13.97        19.37 o                         
   3   9  16        101.57         51.98        17.17 o                         
   4   9  16          9.62         10.67        13.21 o                         
   0  10  16        115.34         95.37        27.49 o                         
   1  10  16          8.01        -16.33        22.09 o                         
   2  10  16          6.07          7.52        10.99 o                         
   1   1  17        207.51        206.24        29.84 o                         
   2   1  17         14.52         -1.38        25.18 o                         
   3   1  17        124.50        200.41        29.78 o                         
   4   1  17          4.18          1.95        22.19 o                         
   5   1  17          4.40         -1.93        20.38 o                         
   6   1  17          7.11        -14.55        18.71 o                         
   7   1  17          0.45          3.14        11.21 o                         
   0   2  17         19.05         31.64        31.73 o                         
   1   2  17         24.71         15.53        23.83 o                         
   2   2  17         13.46         29.07        25.26 o                         
   3   2  17         17.48         18.23        24.44 o                         
   4   2  17         71.63         88.09        30.27 o                         
   5   2  17         11.53         13.33        21.02 o                         
   6   2  17        118.84         95.01        19.07 o                         
   7   2  17         51.72         31.99        13.25 o                         
   1   3  17         23.67         17.82        22.38 o                         
   2   3  17         26.01         35.12        22.81 o                         
   3   3  17          0.75         -7.72        23.21 o                         
   4   3  17          1.56        -11.25        19.48 o                         
   5   3  17         34.74         56.62        17.00 o                         
   6   3  17          2.99          2.52        16.74 o                         
   7   3  17          1.02        -18.48        18.55 o                         
   0   4  17         38.78         35.65        30.59 o                         
   1   4  17          2.87         10.29        21.53 o                         
   2   4  17         72.11         38.99        27.35 o                         
   3   4  17          3.96         15.48        16.86 o                         
   4   4  17          7.43         -0.41        16.77 o                         
   5   4  17          0.91          2.81        16.21 o                         
   6   4  17         11.98         50.27        21.50 o                         
   1   5  17        869.10       1298.17       105.76 o                         
   2   5  17         40.08         41.43        27.87 o                         
   3   5  17        282.56        415.07        62.67 o                         
   4   5  17          0.26          4.12        16.74 o                         
   5   5  17         30.79         30.15        24.71 o                         
   6   5  17         11.21          8.13        14.86 o                         
   0   6  17        224.88        359.78        57.07 o                         
   1   6  17         22.50         24.75        24.40 o                         
   2   6  17         54.20         41.95        22.77 o                         
   3   6  17          8.42         -2.99        20.25 o                         
   4   6  17          3.21         -9.53        16.30 o                         
   5   6  17          0.28          6.83        38.67 o                         
   1   7  17          4.78          0.58        22.52 o                         
   2   7  17         48.51         56.44        20.08 o                         
   3   7  17          8.88         14.39        22.16 o                         
   4   7  17          0.50         19.23        25.57 o                         
   5   7  17         22.78         24.57        17.65 o                         
   0   8  17          9.50         -5.18        34.61 o                         
   1   8  17          0.01         -0.62        23.10 o                         
   2   8  17         11.25         -1.34        20.73 o                         
   3   8  17         13.59        -12.31        15.19 o                         
   4   8  17        172.46         22.90        17.51 o                         
   1   9  17         63.15         16.28        14.31 o                         
   2   9  17          5.03          3.84        12.05 o                         
   0   0  18        265.16        263.80        71.25 o                         
   1   0  18         24.46          3.47        39.22 o                         
   2   0  18        203.65        267.29        51.03 o                         
   3   0  18        124.78        112.22        44.23 o                         
   4   0  18        191.20        186.12        47.04 o                         
   5   0  18         15.98         47.17        27.61 o                         
   1   1  18         18.93         22.98        34.45 o                         
   2   1  18         12.96         25.35        24.44 o                         
   3   1  18         75.58        104.59        25.80 o                         
   4   1  18         63.13         79.15        32.89 o                         
   5   1  18        118.65        117.02        29.78 o                         
   6   1  18          7.08          5.29        14.66 o                         
   0   2  18        317.06        307.90        69.55 o                         
   1   2  18         19.10         62.45        24.58 o                         
   2   2  18        203.16        258.42        47.48 o                         
   3   2  18         23.82         36.39        22.41 o                         
   4   2  18         55.50         65.97        20.85 o                         
   5   2  18          6.33         24.43        18.27 o                         
   6   2  18         77.23        128.87        24.58 o                         
   1   3  18        702.32        875.03        97.09 o                         
   2   3  18         80.50         71.63        23.82 o                         
   3   3  18        528.55        644.56        70.69 o                         
   4   3  18         43.75         52.17        19.38 o                         
   5   3  18        188.71        244.12        41.38 o                         
   6   3  18          8.13         -1.49        16.97 o                         
   0   4  18        170.43        112.24        43.61 o                         
   1   4  18         14.74         -0.91        19.96 o                         
   2   4  18        123.84        123.77        20.53 o                         
   3   4  18         38.10         25.88        19.35 o                         
   4   4  18         19.31         28.29        22.01 o                         
   5   4  18         22.64         40.12        20.95 o                         
   1   5  18         74.72         79.05        24.51 o                         
   2   5  18          0.66         11.06        21.60 o                         
   3   5  18         79.97         87.47        22.59 o                         
   4   5  18          0.36        -11.97        21.59 o                         
   5   5  18         75.91         68.85        27.19 o                         
   0   6  18         67.65         84.46        32.42 o                         
   1   6  18          1.39          1.51        20.49 o                         
   2   6  18         45.77         64.46        22.52 o                         
   3   6  18         11.76         11.81        20.56 o                         
   4   6  18         83.76         30.14        18.46 o                         
   1   7  18         23.08         -1.70        23.06 o                         
   2   7  18          1.70          2.96        21.70 o                         
   3   7  18         10.61         30.69        23.29 o                         
   4   7  18         20.51         -9.11        13.75 o                         
   0   8  18        127.77         45.45        23.84 o                         
   1   8  18          0.12         -1.22        15.59 o                         
   2   8  18         45.83         15.23        15.83 o                         
   1   1  19        108.08        128.86        32.71 o                         
   2   1  19         20.08         18.50        25.20 o                         
   3   1  19         51.94         51.17        24.69 o                         
   4   1  19         38.42         30.84        20.94 o                         
   5   1  19          7.62         13.43        14.69 o                         
   0   2  19          6.26         39.67        41.12 o                         
   1   2  19          1.27         15.95        27.43 o                         
   2   2  19          2.96        -17.28        21.03 o                         
   3   2  19         49.88         37.67        18.33 o                         
   4   2  19         33.41         12.14        20.65 o                         
   5   2  19         87.89        105.08        45.44 o                         
   1   3  19         13.98         45.50        20.26 o                         
   2   3  19          4.48         15.96        19.84 o                         
   3   3  19         10.67         -3.88        19.00 o                         
   4   3  19          1.47         -4.87        19.72 o                         
   5   3  19         12.31          3.65        19.23 o                         
   0   4  19         67.76         73.18        35.55 o                         
   1   4  19          6.30         39.25        28.84 o                         
   2   4  19          7.05        -13.28        25.58 o                         
   3   4  19         32.56         27.11        20.68 o                         
   4   4  19          2.25         21.78        19.18 o                         
   1   5  19        214.89        160.22        57.38 o                         
   2   5  19         19.46         35.11        23.21 o                         
   3   5  19        122.93        176.03        24.07 o                         
   4   5  19         91.27         41.08        28.15 o                         
   0   6  19          2.60          3.07        21.93 o                         
   1   6  19          0.32         14.03        15.23 o                         
   2   6  19          3.89        -17.77        17.77 o                         
   3   6  19         30.95          5.17        22.18 o                         
   1   7  19          4.61          9.93        21.12 o                         
   0   0  20        248.23        409.79        81.90 o                         
   1   0  20         17.72         73.53        34.59 o                         
   2   0  20        203.72        311.37        48.54 o                         
   3   0  20         90.50         44.40        29.40 o                         
   4   0  20        153.02        133.73        49.33 o                         
   1   1  20         48.32         62.92        23.27 o                         
   2   1  20          5.64          1.64        21.31 o                         
   3   1  20         25.11         41.28        21.02 o                         
   4   1  20         26.49         17.25        14.68 o                         
   0   2  20         69.85         93.33        33.74 o                         
   1   2  20          0.93        -12.52        19.76 o                         
   2   2  20         43.44         20.51        19.58 o                         
   3   2  20          4.39         10.31        17.15 o                         
   4   2  20         88.72         69.02        50.74 o                         
   1   3  20        225.06        299.51        64.80 o                         
   2   3  20         62.07         99.89        27.05 o                         
   3   3  20         93.53         90.40        26.55 o                         
   4   3  20         28.63         36.07        46.58 o                         
   0   4  20         97.41        138.81        50.31 o                         
   1   4  20         69.38         96.82        32.21 o                         
   2   4  20          7.86         53.87        30.60 o                         
   3   4  20         29.24         39.40        21.59 o                         
   1   5  20        133.49        170.34        36.32 o                         
   2   5  20         25.65        -11.29        35.87 o                         
   1   1  21         45.26         75.17        19.44 o                         
   2   1  21         14.59          9.91        15.12 o                         
   3   1  21          4.44          0.33        17.95 o                         
   0   2  21        376.32        380.30       158.37 o                         
   1   2  21          0.03        -24.40        24.40 o                         
   2   2  21        124.78        106.58        25.20 o                         
   3   2  21         16.95         37.04        29.74 o                         
   1   3  21         30.44         66.14        23.75 o                         
   2   3  21          0.04         35.53        21.74 o                         
   0   4  21          7.73         64.49        27.41 o                         
   1   4  21          5.35         66.43        20.75 o                         
                                                                                
